# Supplementary material for: SARS-CoV-2: Possible recombination and emergence of potentially more virulent strains
Source: PLoS One. 2021 May 25;16(5):e0251368. doi: 10.1371/journal.pone.0251368 (PMC8148317; doi:10.1371/journal.pone.0251368)
Supplement: S1 File — (ALN) [file pone.0251368.s004.aln]

>NC_045512.2
ATTAAAGGTTTATACCTTCCCAGGTAACAAACCAACCAACTTTCGATCTCTTGTagatct
gttctctaaacgaactttaaaatctgtgtggctgtcactcggctgcatgcttagtgcact
cacgcagtataattaataactaattactgtcgttgacaggacacgagtaactcgtctatc
ttctgcaggctgcttacggtttcgtccgtgttgcagccgatcatcagcacatctaggttt
cgtccgggtgtgaccgaaaggtaagatggagagccttgtccctggtttcaacgagaaaac
acacgtccaactcagtttgcctgttttacaggttcgcgacgtgctcgtacgtggctttgg
agactccgtggaggaggtcttatcagaggcacgtcaacatcttaaagatggcacttgtgg
cttagtagaagttgaaaaaggcgttttgcctcaacttgaacagccctatgtgttcatcaa
acgttcggatgctcgaactgcacctcatggtcatgttatggttgagctggtagcagaact
cgaaggcattcagtacggtcgtagtggtgagacacttggtgtccttgtccctcatgtggg
cgaaataccagtggcttaccgcaaggttcttcttcgtaagaacggtaataaaggagctgg
tggccatagttacggcgccgatctaaagtcatttgacttaggcgacgagcttggcactga
tccttatgaagattttcaagaaaactggaacactaaacatagcagtggtgttacccgtga
actcatgcgtgagcttaacggaggggcatacactcgctatgtcgataacaacttctgtgg
ccctgatggctaccctcttgagtgcattaaagaccttctagcacgtgctggtaaagcttc
atgcactttgtccgaacaactggactttattgacactaagaggggtgtatactgctgccg
tgaacatgagcatgaaattgcttggtacacggaacgttctgaaaagagctatgaattgca
gacaccttttgaaattaaattggcaaagaaatttgacaccttcaatggggaatgtccaaa
ttttgtatttcccttaaattccataatcaagactattcaaccaagggttgaaaagaaaaa
gcttgatggctttatgggtagaattcgatctgtctatccagttgcgtcaccaaatgaatg
caaccaaatgtgcctttcaactctcatgaagtgtgatcattgtggtgaaacttcatggca
gacgggcgattttgttaaagccacttgcgaattttgtggcactgagaatttgactaaaga
aggtgccactacttgtggttacttaccccaaaatgctgttgttaaaatttattgtccagc
atgtcacaattcagaagtaggacctgagcatagtcttgccgaataccataatgaatctgg
cttgaaaaccattcttcgtaagggtggtcgcactattgcctttggaggctgtgtgttctc
ttatgttggttgccataacaagtgtgcctattgggttccacgtgctagcgctaacatagg
ttgtaaccatacaggtgttgttggagaaggttccgaaggtcttaatgacaaccttcttga
aatactccaaaaagagaaagtcaacatcaatattgttggtgactttaaacttaatgaaga
gatcgccattattttggcatctttttctgcttccacaagtgcttttgtggaaactgtgaa
aggtttggattataaagcattcaaacaaattgttgaatcctgtggtaattttaaagttac
aaaaggaaaagctaaaaaaggtgcctggaatattggtgaacagaaatcaatactgagtcc
tctttatgcatttgcatcagaggctgctcgtgttgtacgatcaattttctcccgcactct
tgaaactgctcaaaattctgtgcgtgttttacagaaggccgctataacaatactagatgg
aatttcacagtattcactgagactcattgatgctatgatgttcacatctgatttggctac
taacaatctagttgtaatggcctacattacaggtggtgttgttcagttgacttcgcagtg
gctaactaacatctttggcactgtttatgaaaaactcaaacccgtccttgattggcttga
agagaagtttaaggaaggtgtagagtttcttagagacggttgggaaattgttaaatttat
ctcaacctgtgcttgtgaaattgtcggtggacaaattgtcacctgtgcaaaggaaattaa
ggagagtgttcagacattctttaagcttgtaaataaatttttggctttgtgtgctgactc
tatcattattggtggagctaaacttaaagccttgaatttaggtgaaacatttgtcacgca
ctcaaagggattgtacagaaagtgtgttaaatccagagaagaaactggcctactcatgcc
tctaaaagccccaaaagaaattatcttcttagagggagaaacacttcccacagaagtgtt
aacagaggaagttgtcttgaaaactggtgatttacaaccattagaacaacctactagtga
agctgttgaagctccattggttggtacaccagtttgtattaacgggcttatgttgctcga
aatcaaagacacagaaaagtactgtgcccttgcacctaatatgatggtaacaaacaatac
cttcacactcaaaggcggtgcaccaacaaaggttacttttggtgatgacactgtgataga
agtgcaaggttacaagagtgtgaatatcacttttgaacttgatgaaaggattgataaagt
acttaatgagaagtgctctgcctatacagttgaactcggtacagaagtaaatgagttcgc
ctgtgttgtggcagatgctgtcataaaaactttgcaaccagtatctgaattacttacacc
actgggcattgatttagatgagtggagtatggctacatactacttatttgatgagtctgg
tgagtttaaattggcttcacatatgtattgttctttctaccctccagatgaggatgaaga
agaaggtgattgtgaagaagaagagtttgagccatcaactcaatatgagtatggtactga
agatgattaccaaggtaaacctttggaatttggtgccacttctgctgctcttcaacctga
agaagagcaagaagaagattggttagatgatgatagtcaacaaactgttggtcaacaaga
cggcagtgaggacaatcagacaactactattcaaacaattgttgaggttcaacctcaatt
agagatggaacttacaccagttgttcagactattgaagtgaatagttttagtggttattt
aaaacttactgacaatgtatacattaaaaatgcagacattgtggaagaagctaaaaaggt
aaaaccaacagtggttgttaatgcagccaatgtttaccttaaacatggaggaggtgttgc
aggagccttaaataaggctactaacaatgccatgcaagttgaatctgatgattacatagc
tactaatggaccacttaaagtgggtggtagttgtgttttaagcggacacaatcttgctaa
acactgtcttcatgttgtcggcccaaatgttaacaaaggtgaagacattcaacttcttaa
gagtgcttatgaaaattttaatcagcacgaagttctacttgcaccattattatcagctgg
tatttttggtgctgaccctatacattctttaagagtttgtgtagatactgttcgcacaaa
tgtctacttagctgtctttgataaaaatctctatgacaaacttgtttcaagctttttgga
aatgaagagtgaaaagcaagttgaacaaaagatcgctgagattcctaaagaggaagttaa
gccatttataactgaaagtaaaccttcagttgaacagagaaaacaagatgataagaaaat
caaagcttgtgttgaagaagttacaacaactctggaagaaactaagttcctcacagaaaa
cttgttactttatattgacattaatggcaatcttcatccagattctgccactcttgttag
tgacattgacatcactttcttaaagaaagatgctccatatatagtgggtgatgttgttca
agagggtgttttaactgctgtggttatacctactaaaaaggctggtggcactactgaaat
gctagcgaaagctttgagaaaagtgccaacagacaattatataaccacttacccgggtca
gggtttaaatggttacactgtagaggaggcaaagacagtgcttaaaaagtgtaaaagtgc
cttttacattctaccatctattatctctaatgagaagcaagaaattcttggaactgtttc
ttggaatttgcgagaaatgcttgcacatgcagaagaaacacgcaaattaatgcctgtctg
tgtggaaactaaagccatagtttcaactatacagcgtaaatataagggtattaaaataca
agagggtgtggttgattatggtgctagattttacttttacaccagtaaaacaactgtagc
gtcacttatcaacacacttaacgatctaaatgaaactcttgttacaatgccacttggcta
tgtaacacatggcttaaatttggaagaagctgctcggtatatgagatctctcaaagtgcc
agctacagtttctgtttcttcacctgatgctgttacagcgtataatggttatcttacttc
ttcttctaaaacacctgaagaacattttattgaaaccatctcacttgctggttcctataa
agattggtcctattctggacaatctacacaactaggtatagaatttcttaagagaggtga
taaaagtgtatattacactagtaatcctaccacattccacctagatggtgaagttatcac
ctttgacaatcttaagacacttctttctttgagagaagtgaggactattaaggtgtttac
aacagtagacaacattaacctccacacgcaagttgtggacatgtcaatgacatatggaca
acagtttggtccaacttatttggatggagctgatgttactaaaataaaacctcataattc
acatgaaggtaaaacattttatgttttacctaatgatgacactctacgtgttgaggcttt
tgagtactaccacacaactgatcctagttttctgggtaggtacatgtcagcattaaatca
cactaaaaagtggaaatacccacaagttaatggtttaacttctattaaatgggcagataa
caactgttatcttgccactgcattgttaacactccaacaaatagagttgaagtttaatcc
acctgctctacaagatgcttattacagagcaagggctggtgaagctgctaacttttgtgc
acttatcttagcctactgtaataagacagtaggtgagttaggtgatgttagagaaacaat
gagttacttgtttcaacatgccaatttagattcttgcaaaagagtcttgaacgtggtgtg
taaaacttgtggacaacagcagacaacccttaagggtgtagaagctgttatgtacatggg
cacactttcttatgaacaatttaagaaaggtgttcagataccttgtacgtgtggtaaaca
agctacaaaatatctagtacaacaggagtcaccttttgttatgatgtcagcaccacctgc
tcagtatgaacttaagcatggtacatttacttgtgctagtgagtacactggtaattacca
gtgtggtcactataaacatataacttctaaagaaactttgtattgcatagacggtgcttt
acttacaaagtcctcagaatacaaaggtcctattacggatgttttctacaaagaaaacag
ttacacaacaaccataaaaccagttacttataaattggatggtgttgtttgtacagaaat
tgaccctaagttggacaattattataagaaagacaattcttatttcacagagcaaccaat
tgatcttgtaccaaaccaaccatatccaaacgcaagcttcgataattttaagtttgtatg
tgataatatcaaatttgctgatgatttaaaccagttaactggttataagaaacctgcttc
aagagagcttaaagttacatttttccctgacttaaatggtgatgtggtggctattgatta
taaacactacacaccctcttttaagaaaggagctaaattgttacataaacctattgtttg
gcatgttaacaatgcaactaataaagccacgtataaaccaaatacctggtgtatacgttg
tctttggagcacaaaaccagttgaaacatcaaattcgtttgatgtactgaagtcagagga
cgcgcagggaatggataatcttgcctgcgaagatctaaaaccagtctctgaagaagtagt
ggaaaatcctaccatacagaaagacgttcttgagtgtaatgtgaaaactaccgaagttgt
aggagacattatacttaaaccagcaaataatagtttaaaaattacagaagaggttggcca
cacagatctaatggctgcttatgtagacaattctagtcttactattaagaaacctaatga
attatctagagtattaggtttgaaaacccttgctactcatggtttagctgctgttaatag
tgtcccttgggatactatagctaattatgctaagccttttcttaacaaagttgttagtac
aactactaacatagttacacggtgtttaaaccgtgtttgtactaattatatgccttattt
ctttactttattgctacaattgtgtacttttactagaagtacaaattctagaattaaagc
atctatgccgactactatagcaaagaatactgttaagagtgtcggtaaattttgtctaga
ggcttcatttaattatttgaagtcacctaatttttctaaactgataaatattataatttg
gtttttactattaagtgtttgcctaggttctttaatctactcaaccgctgctttaggtgt
tttaatgtctaatttaggcatgccttcttactgtactggttacagagaaggctatttgaa
ctctactaatgtcactattgcaacctactgtactggttctataccttgtagtgtttgtct
tagtggtttagattctttagacacctatccttctttagaaactatacaaattaccatttc
atcttttaaatgggatttaactgcttttggcttagttgcagagtggtttttggcatatat
tcttttcactaggtttttctatgtacttggattggctgcaatcatgcaattgtttttcag
ctattttgcagtacattttattagtaattcttggcttatgtggttaataattaatcttgt
acaaatggccccgatttcagctatggttagaatgtacatcttctttgcatcattttatta
tgtatggaaaagttatgtgcatgttgtagacggttgtaattcatcaacttgtatgatgtg
ttacaaacgtaatagagcaacaagagtcgaatgtacaactattgttaatggtgttagaag
gtccttttatgtctatgctaatggaggtaaaggcttttgcaaactacacaattggaattg
tgttaattgtgatacattctgtgctggtagtacatttattagtgatgaagttgcgagaga
cttgtcactacagtttaaaagaccaataaatcctactgaccagtcttcttacatcgttga
tagtgttacagtgaagaatggttccatccatctttactttgataaagctggtcaaaagac
ttatgaaagacattctctctctcattttgttaacttagacaacctgagagctaataacac
taaaggttcattgcctattaatgttatagtttttgatggtaaatcaaaatgtgaagaatc
atctgcaaaatcagcgtctgtttactacagtcagcttatgtgtcaacctatactgttact
agatcaggcattagtgtctgatgttggtgatagtgcggaagttgcagttaaaatgtttga
tgcttacgttaatacgttttcatcaacttttaacgtaccaatggaaaaactcaaaacact
agttgcaactgcagaagctgaacttgcaaagaatgtgtccttagacaatgtcttatctac
ttttatttcagcagctcggcaagggtttgttgattcagatgtagaaactaaagatgttgt
tgaatgtcttaaattgtcacatcaatctgacatagaagttactggcgatagttgtaataa
ctatatgctcacctataacaaagttgaaaacatgacaccccgtgaccttggtgcttgtat
tgactgtagtgcgcgtcatattaatgcgcaggtagcaaaaagtcacaacattgctttgat
atggaacgttaaagatttcatgtcattgtctgaacaactacgaaaacaaatacgtagtgc
tgctaaaaagaataacttaccttttaagttgacatgtgcaactactagacaagttgttaa
tgttgtaacaacaaagatagcacttaagggtggtaaaattgttaataattggttgaagca
gttaattaaagttacacttgtgttcctttttgttgctgctattttctatttaataacacc
tgttcatgtcatgtctaaacatactgacttttcaagtgaaatcataggatacaaggctat
tgatggtggtgtcactcgtgacatagcatctacagatacttgttttgctaacaaacatgc
tgattttgacacatggtttagccagcgtggtggtagttatactaatgacaaagcttgccc
attgattgctgcagtcataacaagagaagtgggttttgtcgtgcctggtttgcctggcac
gatattacgcacaactaatggtgactttttgcatttcttacctagagtttttagtgcagt
tggtaacatctgttacacaccatcaaaacttatagagtacactgactttgcaacatcagc
ttgtgttttggctgctgaatgtacaatttttaaagatgcttctggtaagccagtaccata
ttgttatgataccaatgtactagaaggttctgttgcttatgaaagtttacgccctgacac
acgttatgtgctcatggatggctctattattcaatttcctaacacctaccttgaaggttc
tgttagagtggtaacaacttttgattctgagtactgtaggcacggcacttgtgaaagatc
agaagctggtgtttgtgtatctactagtggtagatgggtacttaacaatgattattacag
atctttaccaggagttttctgtggtgtagatgctgtaaatttacttactaatatgtttac
accactaattcaacctattggtgctttggacatatcagcatctatagtagctggtggtat
tgtagctatcgtagtaacatgccttgcctactattttatgaggtttagaagagcttttgg
tgaatacagtcatgtagttgcctttaatactttactattccttatgtcattcactgtact
ctgtttaacaccagtttactcattcttacctggtgtttattctgttatttacttgtactt
gacattttatcttactaatgatgtttcttttttagcacatattcagtggatggttatgtt
cacacctttagtacctttctggataacaattgcttatatcatttgtatttccacaaagca
tttctattggttctttagtaattacctaaagagacgtgtagtctttaatggtgtttcctt
tagtacttttgaagaagctgcgctgtgcacctttttgttaaataaagaaatgtatctaaa
gttgcgtagtgatgtgctattacctcttacgcaatataatagatacttagctctttataa
taagtacaagtattttagtggagcaatggatacaactagctacagagaagctgcttgttg
tcatctcgcaaaggctctcaatgacttcagtaactcaggttctgatgttctttaccaacc
accacaaacctctatcacctcagctgttttgcagagtggttttagaaaaatggcattccc
atctggtaaagttgagggttgtatggtacaagtaacttgtggtacaactacacttaacgg
tctttggcttgatgacgtagtttactgtccaagacatgtgatctgcacctctgaagacat
gcttaaccctaattatgaagatttactcattcgtaagtctaatcataatttcttggtaca
ggctggtaatgttcaactcagggttattggacattctatgcaaaattgtgtacttaagct
taaggttgatacagccaatcctaagacacctaagtataagtttgttcgcattcaaccagg
acagactttttcagtgttagcttgttacaatggttcaccatctggtgtttaccaatgtgc
tatgaggcccaatttcactattaagggttcattccttaatggttcatgtggtagtgttgg
ttttaacatagattatgactgtgtctctttttgttacatgcaccatatggaattaccaac
tggagttcatgctggcacagacttagaaggtaacttttatggaccttttgttgacaggca
aacagcacaagcagctggtacggacacaactattacagttaatgttttagcttggttgta
cgctgctgttataaatggagacaggtggtttctcaatcgatttaccacaactcttaatga
ctttaaccttgtggctatgaagtacaattatgaacctctaacacaagaccatgttgacat
actaggacctctttctgctcaaactggaattgccgttttagatatgtgtgcttcattaaa
agaattactgcaaaatggtatgaatggacgtaccatattgggtagtgctttattagaaga
tgaatttacaccttttgatgttgttagacaatgctcaggtgttactttccaaagtgcagt
gaaaagaacaatcaagggtacacaccactggttgttactcacaattttgacttcactttt
agttttagtccagagtactcaatggtctttgttcttttttttgtatgaaaatgccttttt
accttttgctatgggtattattgctatgtctgcttttgcaatgatgtttgtcaaacataa
gcatgcatttctctgtttgtttttgttaccttctcttgccactgtagcttattttaatat
ggtctatatgcctgctagttgggtgatgcgtattatgacatggttggatatggttgatac
tagtttgtctggttttaagctaaaagactgtgttatgtatgcatcagctgtagtgttact
aatccttatgacagcaagaactgtgtatgatgatggtgctaggagagtgtggacacttat
gaatgtcttgacactcgtttataaagtttattatggtaatgctttagatcaagccatttc
catgtgggctcttataatctctgttacttctaactactcaggtgtagttacaactgtcat
gtttttggccagaggtattgtttttatgtgtgttgagtattgccctattttcttcataac
tggtaatacacttcagtgtataatgctagtttattgtttcttaggctatttttgtacttg
ttactttggcctcttttgtttactcaaccgctactttagactgactcttggtgtttatga
ttacttagtttctacacaggagtttagatatatgaattcacagggactactcccacccaa
gaatagcatagatgccttcaaactcaacattaaattgttgggtgttggtggcaaaccttg
tatcaaagtagccactgtacagtctaaaatgtcagatgtaaagtgcacatcagtagtctt
actctcagttttgcaacaactcagagtagaatcatcatctaaattgtgggctcaatgtgt
ccagttacacaatgacattctcttagctaaagatactactgaagcctttgaaaaaatggt
ttcactactttctgttttgctttccatgcagggtgctgtagacataaacaagctttgtga
agaaatgctggacaacagggcaaccttacaagctatagcctcagagtttagttcccttcc
atcatatgcagcttttgctactgctcaagaagcttatgagcaggctgttgctaatggtga
ttctgaagttgttcttaaaaagttgaagaagtctttgaatgtggctaaatctgaatttga
ccgtgatgcagccatgcaacgtaagttggaaaagatggctgatcaagctatgacccaaat
gtataaacaggctagatctgaggacaagagggcaaaagttactagtgctatgcagacaat
gcttttcactatgcttagaaagttggataatgatgcactcaacaacattatcaacaatgc
aagagatggttgtgttcccttgaacataatacctcttacaacagcagccaaactaatggt
tgtcataccagactataacacatataaaaatacgtgtgatggtacaacatttacttatgc
atcagcattgtgggaaatccaacaggttgtagatgcagatagtaaaattgttcaacttag
tgaaattagtatggacaattcacctaatttagcatggcctcttattgtaacagctttaag
ggccaattctgctgtcaaattacagaataatgagcttagtcctgttgcactacgacagat
gtcttgtgctgccggtactacacaaactgcttgcactgatgacaatgcgttagcttacta
caacacaacaaagggaggtaggtttgtacttgcactgttatccgatttacaggatttgaa
atgggctagattccctaagagtgatggaactggtactatctatacagaactggaaccacc
ttgtaggtttgttacagacacacctaaaggtcctaaagtgaagtatttatactttattaa
aggattaaacaacctaaatagaggtatggtacttggtagtttagctgccacagtacgtct
acaagctggtaatgcaacagaagtgcctgccaattcaactgtattatctttctgtgcttt
tgctgtagatgctgctaaagcttacaaagattatctagctagtgggggacaaccaatcac
taattgtgttaagatgttgtgtacacacactggtactggtcaggcaataacagttacacc
ggaagccaatatggatcaagaatcctttggtggtgcatcgtgttgtctgtactgccgttg
ccacatagatcatccaaatcctaaaggattttgtgacttaaaaggtaagtatgtacaaat
acctacaacttgtgctaatgaccctgtgggttttacacttaaaaacacagtctgtaccgt
ctgcggtatgtggaaaggttatggctgtagttgtgatcaactccgcgaacccatgcttca
gtcagctgatgcacaatcgtttttaaacgggtttgcggtgtaagtgcagcccgtcttaca
ccgtgcggcacaggcactagtactgatgtcgtatacagggcttttgacatctacaatgat
aaagtagctggttttgctaaattcctaaaaactaattgttgtcgcttccaagaaaaggac
gaagatgacaatttaattgattcttactttgtagttaagagacacactttctctaactac
caacatgaagaaacaatttataatttacttaaggattgtccagctgttgctaaacatgac
ttctttaagtttagaatagacggtgacatggtaccacatatatcacgtcaacgtcttact
aaatacacaatggcagacctcgtctatgctttaaggcattttgatgaaggtaattgtgac
acattaaaagaaatacttgtcacatacaattgttgtgatgatgattatttcaataaaaag
gactggtatgattttgtagaaaacccagatatattacgcgtatacgccaacttaggtgaa
cgtgtacgccaagctttgttaaaaacagtacaattctgtgatgccatgcgaaatgctggt
attgttggtgtactgacattagataatcaagatctcaatggtaactggtatgatttcggt
gatttcatacaaaccacgccaggtagtggagttcctgttgtagattcttattattcattg
ttaatgcctatattaaccttgaccagggctttaactgcagagtcacatgttgacactgac
ttaacaaagccttacattaagtgggatttgttaaaatatgacttcacggaagagaggtta
aaactctttgaccgttattttaaatattgggatcagacataccacccaaattgtgttaac
tgtttggatgacagatgcattctgcattgtgcaaactttaatgttttattctctacagtg
ttcccacctacaagttttggaccactagtgagaaaaatatttgttgatggtgttccattt
gtagtttcaactggataccacttcagagagctaggtgttgtacataatcaggatgtaaac
ttacatagctctagacttagttttaaggaattacttgtgtatgctgctgaccctgctatg
cacgctgcttctggtaatctattactagataaacgcactacgtgcttttcagtagctgca
cttactaacaatgttgcttttcaaactgtcaaacccggtaattttaacaaagacttctat
gactttgctgtgtctaagggtttctttaaggaaggaagttctgttgaattaaaacacttc
ttctttgctcaggatggtaatgctgctatcagcgattatgactactatcgttataatcta
ccaacaatgtgtgatatcagacaactactatttgtagttgaagttgttgataagtacttt
gattgttacgatggtggctgtattaatgctaaccaagtcatcgtcaacaacctagacaaa
tcagctggttttccatttaataaatggggtaaggctagactttattatgattcaatgagt
tatgaggatcaagatgcacttttcgcatatacaaaacgtaatgtcatccctactataact
caaatgaatcttaagtatgccattagtgcaaagaatagagctcgcaccgtagctggtgtc
tctatctgtagtactatgaccaatagacagtttcatcaaaaattattgaaatcaatagcc
gccactagaggagctactgtagtaattggaacaagcaaattctatggtggttggcacaac
atgttaaaaactgtttatagtgatgtagaaaaccctcaccttatgggttgggattatcct
aaatgtgatagagccatgcctaacatgcttagaattatggcctcacttgttcttgctcgc
aaacatacaacgtgttgtagcttgtcacaccgtttctatagattagctaatgagtgtgct
caagtattgagtgaaatggtcatgtgtggcggttcactatatgttaaaccaggtggaacc
tcatcaggagatgccacaactgcttatgctaatagtgtttttaacatttgtcaagctgtc
acggccaatgttaatgcacttttatctactgatggtaacaaaattgccgataagtatgtc
cgcaatttacaacacagactttatgagtgtctctatagaaatagagatgttgacacagac
tttgtgaatgagttttacgcatatttgcgtaaacatttctcaatgatgatactctctgac
gatgctgttgtgtgtttcaatagcacttatgcatctcaaggtctagtggctagcataaag
aactttaagtcagttctttattatcaaaacaatgtttttatgtctgaagcaaaatgttgg
actgagactgaccttactaaaggacctcatgaattttgctctcaacatacaatgctagtt
aaacagggtgatgattatgtgtaccttccttacccagatccatcaagaatcctaggggcc
ggctgttttgtagatgatatcgtaaaaacagatggtacacttatgattgaacggttcgtg
tctttagctatagatgcttacccacttactaaacatcctaatcaggagtatgctgatgtc
tttcatttgtacttacaatacataagaaagctacatgatgagttaacaggacacatgtta
gacatgtattctgttatgcttactaatgataacacttcaaggtattgggaacctgagttt
tatgaggctatgtacacaccgcatacagtcttacaggctgttggggcttgtgttctttgc
aattcacagacttcattaagatgtggtgcttgcatacgtagaccattcttatgttgtaaa
tgctgttacgaccatgtcatatcaacatcacataaattagtcttgtctgttaatccgtat
gtttgcaatgctccaggttgtgatgtcacagatgtgactcaactttacttaggaggtatg
agctattattgtaaatcacataaaccacccattagttttccattgtgtgctaatggacaa
gtttttggtttatataaaaatacatgtgttggtagcgataatgttactgactttaatgca
attgcaacatgtgactggacaaatgctggtgattacattttagctaacacctgtactgaa
agactcaagctttttgcagcagaaacgctcaaagctactgaggagacatttaaactgtct
tatggtattgctactgtacgtgaagtgctgtctgacagagaattacatctttcatgggaa
gttggtaaacctagaccaccacttaaccgaaattatgtctttactggttatcgtgtaact
aaaaacagtaaagtacaaataggagagtacacctttgaaaaaggtgactatggtgatgct
gttgtttaccgaggtacaacaacttacaaattaaatgttggtgattattttgtgctgaca
tcacatacagtaatgccattaagtgcacctacactagtgccacaagagcactatgttaga
attactggcttatacccaacactcaatatctcagatgagttttctagcaatgttgcaaat
tatcaaaaggttggtatgcaaaagtattctacactccagggaccacctggtactggtaag
agtcattttgctattggcctagctctctactacccttctgctcgcatagtgtatacagct
tgctctcatgccgctgttgatgcactatgtgagaaggcattaaaatatttgcctatagat
aaatgtagtagaattatacctgcacgtgctcgtgtagagtgttttgataaattcaaagtg
aattcaacattagaacagtatgtcttttgtactgtaaatgcattgcctgagacgacagca
gatatagttgtctttgatgaaatttcaatggccacaaattatgatttgagtgttgtcaat
gccagattacgtgctaagcactatgtgtacattggcgaccctgctcaattacctgcacca
cgcacattgctaactaagggcacactagaaccagaatatttcaattcagtgtgtagactt
atgaaaactataggtccagacatgttcctcggaacttgtcggcgttgtcctgctgaaatt
gttgacactgtgagtgctttggtttatgataataagcttaaagcacataaagacaaatca
gctcaatgctttaaaatgttttataagggtgttatcacgcatgatgtttcatctgcaatt
aacaggccacaaataggcgtggtaagagaattccttacacgtaaccctgcttggagaaaa
gctgtctttatttcaccttataattcacagaatgctgtagcctcaaagattttgggacta
ccaactcaaactgttgattcatcacagggctcagaatatgactatgtcatattcactcaa
accactgaaacagctcactcttgtaatgtaaacagatttaatgttgctattaccagagca
aaagtaggcatactttgcataatgtctgatagagacctttatgacaagttgcaatttaca
agtcttgaaattccacgtaggaatgtggcaactttacaagctgaaaatgtaacaggactc
tttaaagattgtagtaaggtaatcactgggttacatcctacacaggcacctacacacctc
agtgttgacactaaattcaaaactgaaggtttatgtgttgacatacctggcatacctaag
gacatgacctatagaagactcatctctatgatgggttttaaaatgaattatcaagttaat
ggttaccctaacatgtttatcacccgcgaagaagctataagacatgtacgtgcatggatt
ggcttcgatgtcgaggggtgtcatgctactagagaagctgttggtaccaatttaccttta
cagctaggtttttctacaggtgttaacctagttgctgtacctacaggttatgttgataca
cctaataatacagatttttccagagttagtgctaaaccaccgcctggagatcaatttaaa
cacctcataccacttatgtacaaaggacttccttggaatgtagtgcgtataaagattgta
caaatgttaagtgacacacttaaaaatctctctgacagagtcgtatttgtcttatgggca
catggctttgagttgacatctatgaagtattttgtgaaaataggacctgagcgcacctgt
tgtctatgtgatagacgtgccacatgcttttccactgcttcagacacttatgcctgttgg
catcattctattggatttgattacgtctataatccgtttatgattgatgttcaacaatgg
ggttttacaggtaacctacaaagcaaccatgatctgtattgtcaagtccatggtaatgca
catgtagctagttgtgatgcaatcatgactaggtgtctagctgtccacgagtgctttgtt
aagcgtgttgactggactattgaatatcctataattggtgatgaactgaagattaatgcg
gcttgtagaaaggttcaacacatggttgttaaagctgcattattagcagacaaattccca
gttcttcacgacattggtaaccctaaagctattaagtgtgtacctcaagctgatgtagaa
tggaagttctatgatgcacagccttgtagtgacaaagcttataaaatagaagaattattc
tattcttatgccacacattctgacaaattcacagatggtgtatgcctattttggaattgc
aatgtcgatagatatcctgctaattccattgtttgtagatttgacactagagtgctatct
aaccttaacttgcctggttgtgatggtggcagtttgtatgtaaataaacatgcattccac
acaccagcttttgataaaagtgcttttgttaatttaaaacaattaccatttttctattac
tctgacagtccatgtgagtctcatggaaaacaagtagtgtcagatatagattatgtacca
ctaaagtctgctacgtgtataacacgttgcaatttaggtggtgctgtctgtagacatcat
gctaatgagtacagattgtatctcgatgcttataacatgatgatctcagctggctttagc
ttgtgggtttacaaacaatttgatacttataacctctggaacacttttacaagacttcag
agtttagaaaatgtggcttttaatgttgtaaataagggacactttgatggacaacagggt
gaagtaccagtttctatcattaataacactgtttacacaaaagttgatggtgttgatgta
gaattgtttgaaaataaaacaacattacctgttaatgtagcatttgagctttgggctaag
cgcaacattaaaccagtaccagaggtgaaaatactcaataatttgggtgtggacattgct
gctaatactgtgatctgggactacaaaagagatgctccagcacatatatctactattggt
gtttgttctatgactgacatagccaagaaaccaactgaaacgatttgtgcaccactcact
gtcttttttgatggtagagttgatggtcaagtagacttatttagaaatgcccgtaatggt
gttcttattacagaaggtagtgttaaaggtttacaaccatctgtaggtcccaaacaagct
agtcttaatggagtcacattaattggagaagccgtaaaaacacagttcaattattataag
aaagttgatggtgttgtccaacaattacctgaaacttactttactcagagtagaaattta
caagaatttaaacccaggagtcaaatggaaattgatttcttagaattagctatggatgaa
ttcattgaacggtataaattagaaggctatgccttcgaacatatcgtttatggagatttt
agtcatagtcagttaggtggtttacatctactgattggactagctaaacgttttaaggaa
tcaccttttgaattagaagattttattcctatggacagtacagttaaaaactatttcata
acagatgcgcaaacaggttcatctaagtgtgtgtgttctgttattgatttattacttgat
gattttgttgaaataataaaatcccaagatttatctgtagtttctaaggttgtcaaagtg
actattgactatacagaaatttcatttatgctttggtgtaaagatggccatgtagaaaca
ttttacccaaaattacaatctagtcaagcgtggcaaccgggtgttgctatgcctaatctt
tacaaaatgcaaagaatgctattagaaaagtgtgaccttcaaaattatggtgatagtgca
acattacctaaaggcataatgatgaatgtcgcaaaatatactcaactgtgtcaatattta
aacacattaacattagctgtaccctataatatgagagttatacattttggtgctggttct
gataaaggagttgcaccaggtacagctgttttaagacagtggttgcctacgggtacgctg
cttgtcgattcagatcttaatgactttgtctctgatgcagattcaactttgattggtgat
tgtgcaactgtacatacagctaataaatgggatctcattattagtgatatgtacgaccct
aagactaaaaatgttacaaaagaaaatgactctaaagagggttttttcacttacatttgt
gggtttatacaacaaaagctagctcttggaggttccgtggctataaagataacagaacat
tcttggaatgctgatctttataagctcatgggacacttcgcatggtggacagcctttgtt
actaatgtgaatgcgtcatcatctgaagcatttttaattggatgtaattatcttggcaaa
ccacgcgaacaaatagatggttatgtcatgcatgcaaattacatattttggaggaataca
aatccaattcagttgtcttcctattctttatttgacatgagtaaatttccccttaaatta
aggggtactgctgttatgtctttaaaagaaggtcaaatcaatgatatgattttatctctt
cttagtaaaggtagacttataattagagaaaacaacagagttgttatttctagtgatgtt
cttgttaacaactaaacgaacaatgtttgtttttcttgttttattgccactagtctctag
tcagtgtgttaatcttacaaccagaactcaattaccccctgcatacactaattctttcac
acgtggtgtttattaccctgacaaagttttcagatcctcagttttacattcaactcagga
cttgttcttacctttcttttccaatgttacttggttccatgctatacatgtctctgggac
caatggtactaagaggtttgataaccctgtcctaccatttaatgatggtgtttattttgc
ttccactgagaagtctaacataataagaggctggatttttggtactactttagattcgaa
gacccagtccctacttattgttaataacgctactaatgttgttattaaagtctgtgaatt
tcaattttgtaatgatccatttttgggtgtttattaccacaaaaacaacaaaagttggat
ggaaagtgagttcagagtttattctagtgcgaataattgcacttttgaatatgtctctca
gccttttcttatggaccttgaaggaaaacagggtaatttcaaaaatcttagggaatttgt
gtttaagaatattgatggttattttaaaatatattctaagcacacgcctattaatttagt
gcgtgatctccctcagggtttttcggctttagaaccattggtagatttgccaataggtat
taacatcactaggtttcaaactttacttgctttacatagaagttatttgactcctggtga
ttcttcttcaggttggacagctggtgctgcagcttattatgtgggttatcttcaacctag
gacttttctattaaaatataatgaaaatggaaccattacagatgctgtagactgtgcact
tgaccctctctcagaaacaaagtgtacgttgaaatccttcactgtagaaaaaggaatcta
tcaaacttctaactttagagtccaaccaacagaatctattgttagatttcctaatattac
aaacttgtgcccttttggtgaagtttttaacgccaccagatttgcatctgtttatgcttg
gaacaggaagagaatcagcaactgtgttgctgattattctgtcctatataattccgcatc
attttccacttttaagtgttatggagtgtctcctactaaattaaatgatctctgctttac
taatgtctatgcagattcatttgtaattagaggtgatgaagtcagacaaatcgctccagg
gcaaactggaaagattgctgattataattataaattaccagatgattttacaggctgcgt
tatagcttggaattctaacaatcttgattctaaggttggtggtaattataattacctgta
tagattgtttaggaagtctaatctcaaaccttttgagagagatatttcaactgaaatcta
tcaggccggtagcacaccttgtaatggtgttgaaggttttaattgttactttcctttaca
atcatatggtttccaacccactaatggtgttggttaccaaccatacagagtagtagtact
ttcttttgaacttctacatgcaccagcaactgtttgtggacctaaaaagtctactaattt
ggttaaaaacaaatgtgtcaatttcaacttcaatggtttaacaggcacaggtgttcttac
tgagtctaacaaaaagtttctgcctttccaacaatttggcagagacattgctgacactac
tgatgctgtccgtgatccacagacacttgagattcttgacattacaccatgttcttttgg
tggtgtcagtgttataacaccaggaacaaatacttctaaccaggttgctgttctttatca
ggatgttaactgcacagaagtccctgttgctattcatgcagatcaacttactcctacttg
gcgtgtttattctacaggttctaatgtttttcaaacacgtgcaggctgtttaataggggc
tgaacatgtcaacaactcatatgagtgtgacatacccattggtgcaggtatatgcgctag
ttatcagactcagactaattctcctcggcgggcacgtagtgtagctagtcaatccatcat
tgcctacactatgtcacttggtgcagaaaattcagttgcttactctaataactctattgc
catacccacaaattttactattagtgttaccacagaaattctaccagtgtctatgaccaa
gacatcagtagattgtacaatgtacatttgtggtgattcaactgaatgcagcaatctttt
gttgcaatatggcagtttttgtacacaattaaaccgtgctttaactggaatagctgttga
acaagacaaaaacacccaagaagtttttgcacaagtcaaacaaatttacaaaacaccacc
aattaaagattttggtggttttaatttttcacaaatattaccagatccatcaaaaccaag
caagaggtcatttattgaagatctacttttcaacaaagtgacacttgcagatgctggctt
catcaaacaatatggtgattgccttggtgatattgctgctagagacctcatttgtgcaca
aaagtttaacggccttactgttttgccacctttgctcacagatgaaatgattgctcaata
cacttctgcactgttagcgggtacaatcacttctggttggacctttggtgcaggtgctgc
attacaaataccatttgctatgcaaatggcttataggtttaatggtattggagttacaca
gaatgttctctatgagaaccaaaaattgattgccaaccaatttaatagtgctattggcaa
aattcaagactcactttcttccacagcaagtgcacttggaaaacttcaagatgtggtcaa
ccaaaatgcacaagctttaaacacgcttgttaaacaacttagctccaattttggtgcaat
ttcaagtgttttaaatgatatcctttcacgtcttgacaaagttgaggctgaagtgcaaat
tgataggttgatcacaggcagacttcaaagtttgcagacatatgtgactcaacaattaat
tagagctgcagaaatcagagcttctgctaatcttgctgctactaaaatgtcagagtgtgt
acttggacaatcaaaaagagttgatttttgtggaaagggctatcatcttatgtccttccc
tcagtcagcacctcatggtgtagtcttcttgcatgtgacttatgtccctgcacaagaaaa
gaacttcacaactgctcctgccatttgtcatgatggaaaagcacactttcctcgtgaagg
tgtctttgtttcaaatggcacacactggtttgtaacacaaaggaatttttatgaaccaca
aatcattactacagacaacacatttgtgtctggtaactgtgatgttgtaataggaattgt
caacaacacagtttatgatcctttgcaacctgaattagactcattcaaggaggagttaga
taaatattttaagaatcatacatcaccagatgttgatttaggtgacatctctggcattaa
tgcttcagttgtaaacattcaaaaagaaattgaccgcctcaatgaggttgccaagaattt
aaatgaatctctcatcgatctccaagaacttggaaagtatgagcagtatataaaatggcc
atggtacatttggctaggttttatagctggcttgattgccatagtaatggtgacaattat
gctttgctgtatgaccagttgctgtagttgtctcaagggctgttgttcttgtggatcctg
ctgcaaatttgatgaagacgactctgagccagtgctcaaaggagtcaaattacattacac
ataaacgaacttatggatttgtttatgagaatcttcacaattggaactgtaactttgaag
caaggtgaaatcaaggatgctactccttcagattttgttcgcgctactgcaacgataccg
atacaagcctcactccctttcggatggcttattgttggcgttgcacttcttgctgttttt
cagagcgcttccaaaatcataaccctcaaaaagagatggcaactagcactctccaagggt
gttcactttgtttgcaacttgctgttgttgtttgtaacagtttactcacaccttttgctc
gttgctgctggccttgaagccccttttctctatctttatgctttagtctacttcttgcag
agtataaactttgtaagaataataatgaggctttggctttgctggaaatgccgttccaaa
aacccattactttatgatgccaactattttctttgctggcatactaattgttacgactat
tgtataccttacaatagtgtaacttcttcaattgtcattacttcaggtgatggcacaaca
agtcctatttctgaacatgactaccagattggtggttatactgaaaaatgggaatctgga
gtaaaagactgtgttgtattacacagttacttcacttcagactattaccagctgtactca
actcaattgagtacagacactggtgttgaacatgttaccttcttcatctacaataaaatt
gttgatgagcctgaagaacatgtccaaattcacacaatcgacggttcatccggagttgtt
aatccagtaatggaaccaatttatgatgaaccgacgacgactactagcgtgcctttgtaa
gcacaagctgatgagtacgaacttatgtactcattcgtttcggaagagacaggtacgtta
atagttaatagcgtacttctttttcttgctttcgtggtattcttgctagttacactagcc
atccttactgcgcttcgattgtgtgcgtactgctgcaatattgttaacgtgagtcttgta
aaaccttctttttacgtttactctcgtgttaaaaatctgaattcttctagagttcctgat
cttctggtctaaacgaactaaatattatattagtttttctgtttggaactttaattttag
ccatggcagattccaacggtactattaccgttgaagagcttaaaaagctccttgaacaat
ggaacctagtaataggtttcctattccttacatggatttgtcttctacaatttgcctatg
ccaacaggaataggtttttgtatataattaagttaattttcctctggctgttatggccag
taactttagcttgttttgtgcttgctgctgtttacagaataaattggatcaccggtggaa
ttgctatcgcaatggcttgtcttgtaggcttgatgtggctcagctacttcattgcttctt
tcagactgtttgcgcgtacgcgttccatgtggtcattcaatccagaaactaacattcttc
tcaacgtgccactccatggcactattctgaccagaccgcttctagaaagtgaactcgtaa
tcggagctgtgatccttcgtggacatcttcgtattgctggacaccatctaggacgctgtg
acatcaaggacctgcctaaagaaatcactgttgctacatcacgaacgctttcttattaca
aattgggagcttcgcagcgtgtagcaggtgactcaggttttgctgcatacagtcgctaca
ggattggcaactataaattaaacacagaccattccagtagcagtgacaatattgctttgc
ttgtacagtaagtgacaacagatgtttcatctcgttgactttcaggttactatagcagag
atattactaattattatgaggacttttaaagtttccatttggaatcttgattacatcata
aacctcataattaaaaatttatctaagtcactaactgagaataaatattctcaattagat
gaagagcaaccaatggagattgattaaacgaacatgaaaattattcttttcttggcactg
ataacactcgctacttgtgagctttatcactaccaagagtgtgttagaggtacaacagta
cttttaaaagaaccttgctcttctggaacatacgagggcaattcaccatttcatcctcta
gctgataacaaatttgcactgacttgctttagcactcaatttgcttttgcttgtcctgac
ggcgtaaaacacgtctatcagttacgtgccagatcagtttcacctaaactgttcatcaga
caagaggaagttcaagaactttactctccaatttttcttattgttgcggcaatagtgttt
ataacactttgcttcacactcaaaagaaagacagaatgattgaactttcattaattgact
tctatttgtgctttttagcctttctgctattccttgttttaattatgcttattatctttt
ggttctcacttgaactgcaagatcataatgaaacttgtcacgcctaaacgaacatgaaat
ttcttgttttcttaggaatcatcacaactgtagctgcatttcaccaagaatgtagtttac
agtcatgtactcaacatcaaccatatgtagttgatgacccgtgtcctattcacttctatt
ctaaatggtatattagagtaggagctagaaaatcagcacctttaattgaattgtgcgtgg
atgaggctggttctaaatcacccattcagtacatcgatatcggtaattatacagtttcct
gtttaccttttacaattaattgccaggaacctaaattgggtagtcttgtagtgcgttgtt
cgttctatgaagactttttagagtatcatgacgttcgtgttgttttagatttcatctaaa
cgaacaaactaaaatgtctgataatggaccccaaaatcagcgaaatgcaccccgcattac
gtttggtggaccctcagattcaactggcagtaaccagaatggagaacgcagtggggcgcg
atcaaaacaacgtcggccccaaggtttacccaataatactgcgtcttggttcaccgctct
cactcaacatggcaaggaagaccttaaattccctcgaggacaaggcgttccaattaacac
caatagcagtccagatgaccaaattggctactaccgaagagctaccagacgaattcgtgg
tggtgacggtaaaatgaaagatctcagtccaagatggtatttctactacctaggaactgg
gccagaagctggacttccctatggtgctaacaaagacggcatcatatgggttgcaactga
gggagccttgaatacaccaaaagatcacattggcacccgcaatcctgctaacaatgctgc
aatcgtgctacaacttcctcaaggaacaacattgccaaaaggcttctacgcagaagggag
cagaggcggcagtcaagcctcttctcgttcctcatcacgtagtcgcaacagttcaagaaa
ttcaactccaggcagcagtaggggaacttctcctgctagaatggctggcaatggcggtga
tgctgctcttgctttgctgctgcttgacagattgaaccagcttgagagcaaaatgtctgg
taaaggccaacaacaacaaggccaaactgtcactaagaaatctgctgctgaggcttctaa
gaagcctcggcaaaaacgtactgccactaaagcatacaatgtaacacaagctttcggcag
acgtggtccagaacaaacccaaggaaattttggggaccaggaactaatcagacaaggaac
tgattacaaacattggccgcaaattgcacaatttgcccccagcgcttcagcgttcttcgg
aatgtcgcgcattggcatggaagtcacaccttcgggaacgtggttgacctacacaggtgc
catcaaattggatgacaaagatccaaatttcaaagatcaagtcattttgctgaataagca
tattgacgcatacaaaacattcccaccaacagagcctaaaaaggacaaaaagaagaaggc
tgatgaaactcaagccttaccgcagagacagaagaaacagcaaactgtgactcttcttcc
tgctgcagatttggatgatttctccaaacaattgcaacaatccatgagcagtgctgactc
aactcaggcctaaactcatgcagaccacacaaggcagatgggctatataaacgttttcgc
ttttccgtttacgatatatagtctactcttgtgcagaatgaattctcgtaactacatagc
acaagtagatgtagttaactttaatctcacatagcaatctttaatcagtgtgtaacatta
gggaggacttgaaagagccaccacattttcaccgaggccacgcggagtacgatcgagtgt
acagtgaacaatgctagggagagctgcctatatggaagagccctaatgtgtaaaattaat
tttagtagtgctatc
>SouthAfrica|EPI_ISL_417186
ATTAAAGGTTTATACCTTCCCAGGTAACAAACCAACCAACTTTCGATCTCTTGTagatct
gttctctaaacgaactttaaaatctgtgtggctgtcactcggctgcatgcttagtgcact
cacgcagtataattaataactaattactgtcgttgacaggacacgagtaactcgtctatc
ttctgcaggctgcttacggtttcgtccgtgttgcagccgatcatcagcacatctaggttt
tgtccgggtgtgaccgaaaggtaagatggagagccttgtccctggtttcaacgagaaaac
acacgtccaactcagtttgcctgttttacaggttcgcgacgtgctcgtacgtggctttgg
agactccgtggaggaggtcttatcagaggcacgtcaacatcttaaagatggcacttgtgg
cttagtagaagttgaaaaaggcgttttgcctcaacttgaacagccctatgtgttcatcaa
acgttcggatgctcgaactgcacctcatggtcatgttatggttgagctggtagcagaact
cgaaggcattcagtacggtcgtagtggtgagacacttggtgtccttgtccctcatgtggg
cgaaataccagtggcttaccgcaaggttcttcttcgtaagaacggtaataaaggagctgg
tggccatagttacggcgccgatctaaagtcatttgacttaggcgacgagcttggcactga
tccttatgaagattttcaagaaaactggaacactaaacatagcagtggtgttacccgtga
actcatgcgtgagcttaacggaggggcatacactcgctatgtcgataacaacttctgtgg
ccctgatggctaccctcttgagtgcattaaagaccttctagcacgtgctggtaaagcttc
atgcactttgtccgaacaactggactttattgacactaagaggggtgtatactgctgccg
tgaacatgagcatgaaattgcttggtacacggaacgttctgaaaagagctatgaattgca
gacaccttttgaaattaaattggcaaagaaatttgacaccttcaatggggaatgtccaaa
ttttgtatttcccttaaattccataatcaagactattcaaccaagggttgaaaagaaaaa
gcttgatggctttatgggtagaattcgatctgtctatccagttgcgtcaccaaatgaatg
caaccaaatgtgcctttcaactctcatgaagtgtgatcattgtggtgaaacttcatggca
gacgggcgattttgttaaagccacttgcgaattttgtggcactgagaatttgactaaaga
aggtgccactacttgtggttacttaccccaaaatgctgttgttaaaatttattgtccagc
atgtcacaattcagaagtaggacctgagcatagtcttgccgaataccataatgaatctgg
cttgaaaaccattcttcgtaagggtggtcgcactattgcctttggaggctgtgtgttctc
ttatgttggttgccataacaagtgtgcctattgggttccacgtgctagcgctaacatagg
ttgtaaccatacaggtgttgttggagaaggttccgaaggtcttaatgacaaccttcttga
aatactccaaaaagagaaagtcaacatcaatattgttggtgactttaaacttaatgaaga
gatcgccattattttggcatctttttctgcttccacaagtgcttttgtggaaactgtgaa
aggtttggattataaagcattcaaacaaattgttgaatcctgtggtaattttaaagttac
aaaaggaaaagctaaaaaaggtgcctggaatattggtgaacagaaatcaatactgagtcc
tctttatgcatttgcatcagaggctgctcgtgttgtacgatcaattttctcccgcactct
tgaaactgctcaaaattctgtgcgtgttttacagaaggccgctataacaatactagatgg
aatttcacagtattcactgagactcattgatgctatgatgttcacatctgatttggctac
taacaatctagttgtaatggcctacattacaggtggtgttgttcagttgacttcgcagtg
gctaactaacatctttggcactgtttatgaaaaactcaaacccgtccttgattggcttga
agagaagtttaaggaaggtgtagagtttcttagagacggttgggaaattgttaaatttat
ctcaacctgtgcttgtgaaattgtcggtggacaaattgtcacctgtgcaaaggaaattaa
ggagagtgttcagacattctttaagcttgtaaataaatttttggctttgtgtgctgactc
tatcattattggtggagctaaacttaaagccttgaatttaggtgaaacatttgtcacgca
ctcaaagggattgtacagaaagtgtgttaaatccagagaagaaactggcctactcatgcc
tctaaaagccccaaaagaaattatcttcttagagggagaaacacttcccacagaagtgtt
aacagaggaagttgtcttgaaaactggtgatttacaaccattagaacaacctactagtga
agctgttgaagctccattggttggtacaccagtttgtattaacgggcttatgttgctcga
aatcaaagacacagaaaagtactgtgcccttgcacctaatatgatggtaacaaacaatac
cttcacactcaaaggcggtgcaccaacaaaggttacttttggtgatgacactgtgataga
agtgcaaggttacaagagtgtgaatatcacttttgaacttgatgaaaggattgataaagt
acttaatgagaagtgctctgcctatacagttgaactcggtacagaagtaaatgagttcgc
ctgtgttgtggcagatgctgtcataaaaactttgcaaccagtatctgaattacttacacc
actgggcattgatttagatgagtggagtatggctacatactacttatttgatgagtctgg
tgagtttaaattggcttcacatatgtattgttctttttaccctccagatgaggatgaaga
agaaggtgattgtgaagaagaagagtttgagccatcaactcaatatgagtatggtactga
agatgattaccaaggtaaacctttggaatttggtgccacttctgctgctcttcaacctga
agaagagcaagaagaagattggttagatgatgatagtcaacaaactgttggtcaacaaga
cggcagtgaggacaatcagacaactactattcaaacaattgttgaggttcaacctcaatt
agagatggaacttacaccagttgttcagactattgaagtgaatagttttagtggttattt
aaaacttactgacaatgtatacattaaaaatgcagacattgtggaagaagctaaaaaggt
aaaaccaacagtggttgttaatgcagccaatgtttaccttaaacatggaggaggtgttgc
aggagccttaaataaggctactaacaatgccatgcaagttgaatctgatgattacatagc
tactaatggaccacttaaagtgggtggtagttgtgttttaagcggacacaatcttgctaa
acactgtcttcatgttgtcggcccaaatgttaacaaaggtgaagacattcaacttcttaa
gagtgcttatgaaaattttaatcagcacgaagttctacttgcaccattattatcagctgg
tatttttggtgctgaccctatacattctttaagagtttgtgtagatactgttcgcacaaa
tgtctacttagctgtctttgataaaaatctctatgacaaacttgtttcaagctttttgga
aatgaagagtgaaaagcaagttgaacaaaagatcgctgagattcctaaagaggaagttaa
gccatttataactgaaagtaaaccttcagttgaacagagaaaacaagatgataagaaaat
caaagcttgtgttgaagaagttacaacaactctggaagaaactaagttcctcacagaaaa
cttgttactttatattgacattaatggcaatcttcatccagattctgccactcttgttag
tgacattgacatcactttcttaaagaaagatgctccatatatagtgggtgatgttgttca
agagggtgttttaactgctgtggttatacctactaaaaaggctggtggcactactgaaat
gctagcgaaagctttgagaaaagtgccaacagacaattatataaccacttacccgggtca
gggtttaaatggttacactgtagaggaggcaaagacagtgcttaaaaagtgtaaaagtgc
cttttacattctaccatctattatctctaatgagaagcaagaaattcttggaactgtttc
ttggaatttgcgagaaatgcttgcacatgcagaagaaacacgcaaattaatgcctgtctg
tgtggaaactaaagccatagtttcaactatacagcgtaaatataagggtattaaaataca
agagggtgtggttgattatggtgctagattttacttttacaccagtaaaacaactgtagc
gtcacttatcaacacacttaacgatctaaatgaaactcttgttacaatgccacttggcta
tgtaacacatggcttaaatttggaagaagctgctcggtatatgagatctctcaaagtgcc
agctacagtttctgtttcttcacctgatgctgttacagcgtataatggttatcttacttc
ttcttctaaaacacctgaagaacattttattgaaaccatctcacttgctggttcctataa
agattggtcctattctggacaatctacacaactaggtatagaatttcttaagagaggtga
taaaagtgtatattacactagtaatcctaccacattccacctagatggtgaagttatcac
ctttgacaatcttaagacacttctttctttgagagaagtgaggactattaaggtgtttac
aacagtagacaacattaacctccacacgcaagttgtggacatgtcaatgacatatggaca
acagtttggtccaacttatttggatggagctgatgttactaaaataaaacctcataattc
acatgaaggtaaaacattttatgttttacctaatgatgacactctacgtgttgaggcttt
tgagtactaccacacaactgatcctagttttctgggtaggtacatgtcagcattaaatca
cactaaaaagtggaaatacccacaagttaatggtttaacttctattaaatgggcagataa
caactgttatcttgccactgcattgttaacactccaacaaatagagttgaagtttaatcc
acctgctctacaagatgcttattacagagcaagggctggtgaagctgctaacttttgtgc
acttatcttagcctactgtaataagacagtaggtgagttaggtgatgttagagaaacaat
gagttacttgtttcaacatgccaatttagattcttgcaaaagagtcttgaacgtggtgtg
taaaacttgtggacaacagcagacaacccttaagggtgtagaagctgttatgtacatggg
cacactttcttatgaacaatttaagaaaggtgttcagataccttgtacgtgtggtaaaca
agctacaaaatatctagtacaacaggagtcaccttttgttatgatgtcagcaccacctgc
tcagtatgaacttaagcatggtacatttacttgtgctagtgagtacactggtaattacca
gtgtggtcactataaacatataacttctaaagaaactttgtattgcatagacggtgcttt
acttacaaagtcctcagaatacaaaggtcctattacggatgttttctacaaagaaaacag
ttacacaacaaccataaaaccagttacttataaattggatggtgttgtttgtacagaaat
tgaccctaagttggacaattattataagaaagacaattcttatttcacagagcaaccaat
tgatcttgtaccaaaccaaccatatccaaacgcaagcttcgataattttaagtttgtatg
tgataatatcaaatttgctgatgatttaaaccagttaactggttataagaaacctgcttc
aagagagcttaaagttacatttttccctgacttaaatggtgatgtggtggctattgatta
taaacactacacaccctcttttaagaaaggagctaaattgttacataaacctattgtttg
gcatgttaacaatgcaactaataaagccacgtataaaccaaatacctggtgtatacgttg
tctttggagcacaaaaccagttgaaacatcaaattcgtttgatgtactgaagtcagagga
cgcgcagggaatggataatcttgcctgcgaagatctaaaaccagtctctgaagaagtagt
ggaaaatcctaccatacagaaagacgttcttgagtgtaatgtgaaaactaccgaagttgt
aggagacattatacttaaaccagcaaataatagtttaaaaattacagaagaggttggcca
cacagatctaatggctgcttatgtagacaattctagtcttactattaagaaacctaatga
attatctagagtattaggtttgaaaacccttgctactcatggtttagctgctgttaatag
tgtcccttgggatactatagctaattatgctaagccttttcttaacaaagttgttagtac
aactactaacatagttacacggtgtttaaaccgtgtttgtactaattatatgccttattt
ctttactttattgctacaattgtgtacttttactagaagtacaaattctagaattaaagc
atctatgccgactactatagcaaagaatactgttaagagtgtcggtaaattttgtctaga
ggcttcatttaattatttgaagtcacctaatttttctaaactgataaatattataatttg
gtttttactattaagtgtttgcctaggttctttaatctactcaaccgctgctttaggtgt
tttaatgtctaatttaggcatgccttcttactgtactggttacagagaaggctatttgaa
ctctactaatgtcactattgcaacctactgtactggttctataccttgtagtgtttgtct
tagtggtttagattctttagacacctatccttctttagaaactatacaaattaccatttc
atcttttaaatgggatttaactgcttttggcttagttgcagagtggtttttggcatatat
tcttttcactaggtttttctatgtacttggattggctgcaatcatgcaattgtttttcag
ctattttgcagtacattttattagtaattcttggcttatgtggttaataattaatcttgt
acaaatggccccgatttcagctatggttagaatgtacatcttctttgcatcattttatta
tgtatggaaaagttatgtgcatgttgtagacggttgtaattcatcaacttgtatgatgtg
ttacaaacgtaatagagcaacaagagtcgaatgtacaactattgttaatggtgttagaag
gtccttttatgtctatgctaatggaggtaaaggcttttgcaaactacacaattggaattg
tgttaattgtgatacattctgtgctggtagtacatttattagtgatgaagttgcgagaga
cttgtcactacagtttaaaagaccaataaatcctactgaccagtcttcttacatcgttga
tagtgttacagtgaagaatggttccatccatctttactttgataaagctggtcaaaagac
ttatgaaagacattctctctctcattttgttaacttagacaacctgagagctaataacac
taaaggttcattgcctattaatgttatagtttttgatggtaaatcaaaatgtgaagaatc
atctgcaaaatcagcgtctgtttactacagtcagcttatgtgtcaacctatactgttact
agatcaggcattagtgtctgatgttggtgatagtgcggaagttgcagttaaaatgtttga
tgcttacgttaatacgttttcatcaacttttaacgtaccaatggaaaaactcaaaacact
agttgcaactgcagaagctgaacttgcaaagaatgtgtccttagacaatgtcttatctac
ttttatttcagcagctcggcaagggtttgttgattcagatgtagaaactaaagatgttgt
tgaatgtcttaaattgtcacatcaatctgacatagaagttactggcgatagttgtaataa
ctatatgctcacctataacaaagttgaaaacatgacaccccgtgaccttggtgcttgtat
tgactgtagtgcgcgtcatattaatgcgcaggtagcaaaaagtcacaacattgctttgat
atggaacgttaaagatttcatgtcattgtctgaacaactacgaaaacaaatacgtagtgc
tgctaaaaagaataacttaccttttaagttgacatgtgcaactactagacaagttgttaa
tgttgtaacaacaaagatagcacttaagggtggtaaaattgttaataattggttgaagca
gttaattaaagttacacttgtgttcctttttgttgctgctattttctatttaataacacc
tgttcatgtcatgtctaaacatactgacttttcaagtgaaatcataggatacaaggctat
tgatggtggtgtcactcgtgacatagcatctacagatacttgttttgctaacaaacatgc
tgattttgacacatggtttagccagcgtggtggtagttatactaatgacaaagcttgccc
attgattgctgcagtcataacaagagaagtgggttttgtcgtgcctggtttgcctggcac
gatattacgcacaactaatggtgactttttgcatttcttacctagagtttttagtgcagt
tggtaacatctgttacacaccatcaaaacttatagagtacactgactttgcaacatcagc
ttgtgttttggctgctgaatgtacaatttttaaagatgcttctggtaagccagtaccata
ttgttatgataccaatgtactagaaggttctgttgcttatgaaagtttacgccctgacac
acgttatgtgctcatggatggctctattattcaatttcctaacacctaccttgaaggttc
tgttagagtggtaacaacttttgattctgagtactgtaggcacggcacttgtgaaagatc
agaagctggtgtttgtgtatctactagtggtagatgggtacttaacaatgattattacag
atctttaccaggagttttctgtggtgtagatgctgtaaatttacttactaatatgtttac
accactaattcaacctattggtgctttggacatatcagcatctatagtagctggtggtat
tgtagctatcgtagtaacatgccttgcctactattttatgaggtttagaagagcttttgg
tgaatacagtcatgtagttgcctttaatactttactattccttatgtcattcactgtact
ctgtttaacaccagtttactcattcttacctggtgtttattctgttatttacttgtactt
gacattttatcttactaatgatgtttcttttttagcacatattcagtggatggttatgtt
cacacctttagtacctttctggataacaattgcttatatcatttgtatttccacaaagca
tttctattggttctttagtaattacctaaagagacgtgtagtctttaatggtgtttcctt
tagtacttttgaagaagctgcgctgtgcacctttttgttaaataaagaaatgtatctaaa
gttgcgtagtgatgtgctattacctcttacgcaatataatagatacttagctctttataa
taagtacaagtattttagtggagcaatggatacaactagctacagagaagctgcttgttg
tcatctcgcaaaggctctcaatgacttcagtaactcaggttctgatgttctttaccaacc
accacaaacctctatcacctcagctgttttgcagagtggttttagaaaaatggcattccc
atctggtaaagttgagggttgtatggtacaagtaacttgtggtacaactacacttaacgg
tctttggcttgatgacgtagtttactgtccaagacatgtgatctgcacctctgaagacat
gcttaaccctaattatgaagatttactcattcgtaagtctaatcataatttcttggtaca
ggctggtaatgttcaactcagggttattggacattctatgcaaaattgtgtacttaagct
taaggttgatacagccaatcctaagacacctaagtataagtttgttcgcattcaaccagg
acagactttttcagtgttagcttgttacaatggttcaccatctggtgtttaccaatgtgc
tatgaggcccaatttcactattaagggttcattccttaatggttcatgtggtagtgttgg
ttttaacatagattatgactgtgtctctttttgttacatgcaccatatggaattaccaac
tggagttcatgctggcacagacttagaaggtaacttttatggaccttttgttgacaggca
aacagcacaagcagctggtacggacacaactattacagttaatgttttagcttggttgta
cgctgctgttataaatggagacaggtggtttctcaatcgatttaccacaactcttaatga
ctttaaccttgtggctatgaagtacaattatgaacctctaacacaagaccatgttgacat
actaggacctctttctgctcaaactggaattgccgttttagatatgtgtgcttcattaaa
agaattactgcaaaatggtatgaatggacgtaccatattgggtagtgctttattagaaga
tgaatttacaccttttgatgttgttagacaatgctcaggtgttactttccaaagtgcagt
gaaaagaacaatcaagggtacacaccactggttgttactcacaattttgacttcactttt
agttttagtccagagtactcaatggtctttgttcttttttttgtatgaaaatgccttttt
accttttgctatgggtattattgctatgtctgcttttgcaatgatgtttgtcaaacataa
gcatgcatttctctgtttgtttttgttaccttctcttgccactgtagcttattttaatat
ggtctatatgcctgctagttgggtgatgcgtattatgacatggttggatatggttgatac
tagtttgtctggttttaagctaaaagactgtgttatgtatgcatcagctgtagtgttact
aatccttatgacagcaagaactgtgtatgatgatggtgctaggagagtgtggacacttat
gaatgtcttgacactcgtttataaagtttattatggtaatgctttagatcaagccatttc
catgtgggctcttataatctctgttacttctaactactcaggtgtagttacaactgtcat
gtttttggccagaggtattgtttttatgtgtgttgagtattgccctattttcttcataac
tggtaatacacttcagtgtataatgctagtttattgtttcttaggctatttttgtacttg
ttactttggcctcttttgtttactcaaccgctactttagactgactcttggtgtttatga
ttacttagtttctacacaggagtttagatatatgaattcacagggactactcccacccaa
gaatagcatagatgccttcaaactcaacattaaattgttgggtgttggtggcaaaccttg
tatcaaagtagccactgtacagtctaaaatgtcagatgtaaagtgcacatcagtagtctt
actctcagttttgcaacaactcagagtagaatcatcatctaaattgtgggctcaatgtgt
ccagttacacaatgacattctcttagctaaagatactactgaagcctttgaaaaaatggt
ttcactactttctgttttgctttccatgcagggtgctgtagacataaacaagctttgtga
agaaatgctggacaacagggcaaccttacaagctatagcctcagagtttagttcccttcc
atcatatgcagcttttgctactgctcaagaagcttatgagcaggctgttgctaatggtga
ttctgaagttgttcttaaaaagttgaagaagtctttgaatgtggctaaatctgaatttga
ccgtgatgcagccatgcaacgtaagttggaaaagatggctgatcaagctatgacccaaat
gtataaacaggctagatctgaggacaagagggcaaaagttactagtgctatgcagacaat
gcttttcactatgcttagaaagttggataatgatgcactcaacaacattatcaacaatgc
aagagatggttgtgttcccttgaacataatacctcttacaacagcagccaaactaatggt
tgtcataccagactataacacatataaaaatacgtgtgatggtacaacatttacttatgc
atcagcattgtgggaaatccaacaggttgtagatgcagatagtaaaattgttcaacttag
tgaaattagtatggacaattcacctaatttagcatggcctcttattgtaacagctttaag
ggccaattctgctgtcaaattacagaataatgagcttagtcctgttgcactacgacagat
gtcttgtgctgccggtactacacaaactgcttgcactgatgacaatgcgttagcttacta
caacacaacaaagggaggtaggtttgtacttgcactgttatccgatttacaggatttgaa
atgggctagattccctaagagtgatggaactggtactatctatacagaactggaaccacc
ttgtaggtttgttacagacacacctaaaggtcctaaagtgaagtatttatactttattaa
aggattaaacaacctaaatagaggtatggtacttggtagtttagctgccacagtacgtct
acaagctggtaatgcaacagaagtgcctgccaattcaactgtattatctttctgtgcttt
tgctgtagatgctgctaaagcttacaaagattatctagctagtgggggacaaccaatcac
taattgtgttaagatgttgtgtacacacactggtactggtcaggcaataacagttacacc
ggaagccaatatggatcaagaatcctttggtggtgcatcgtgttgtctgtactgccgttg
ccacatagatcatccaaatcctaaaggattttgtgacttaaaaggtaagtatgtacaaat
acctacaacttgtgctaatgaccctgtgggttttacacttaaaaacacagtctgtaccgt
ctgcggtatgtggaaaggttatggctgtagttgtgatcaactccgcgaacccatgcttca
gtcagctgatgcacaatcgtttttaaacgggtttgcggtgtaagtgcagcccgtcttaca
ccgtgcggcacaggcactagtactgatgtcgtatacagggcttttgacatctacaatgat
aaagtagctggttttgctaaattcctaaaaactaattgttgtcgcttccaagaaaaggat
gaagatgacaatttaattgattcttactttgtagttaagagacacactttctctaactac
caacatgaagaaacaatttataatttacttaaggattgtccagctgttgctaaacatgac
ttctttaagtttagaatagacggtgacatggtaccacatatatcacgtcaacgtcttact
aaatacacaatggcagacctcgtctatgctttaaggcattttgatgaaggtaattgtgac
acattaaaagaaatacttgtcacatacaattgttgtgatgatgattatttcaataaaaag
gactggtatgattttgtagaaaacccagatatattacgcgtatacgccaacttaggtgaa
cgtgtacgccaagctttgttaaaaacagtacaattctgtgatgccatgcgaaatgctggt
attgttggtgtactgacattagataatcaagatctcaatggtaactggtatgatttcggt
gatttcatacaaaccacgccaggtagtggagttcctgttgtagattcttattattcattg
ttaatgcctatattaaccttgaccagggctttaactgcagagtcacatgttgacactgac
ttaacaaagccttacattaagtgggatttgttaaaatatgacttcacggaagagaggtta
aaactctttgaccgttattttaaatattgggatcagacataccacccaaattgtgttaac
tgtttggatgacagatgcattctgcattgtgcaaactttaatgttttattctctacagtg
ttcccacttacaagttttggaccactagtgagaaaaatatttgttgatggtgttccattt
gtagtttcaactggataccacttcagagagctaggtgttgtacataatcaggatgtaaac
ttacatagctctagacttagttttaaggaattacttgtgtatgctgctgaccctgctatg
cacgctgcttctggtaatctattactagataaacgcactacgtgcttttcagtagctgca
cttactaacaatgttgcttttcaaactgtcaaacccggtaattttaacaaagacttctat
gactttgctgtgtctaagggtttctttaaggaaggaagttctgttgaattaaaacacttc
ttctttgctcaggatggtaatgctgctatcagcgattatgactactatcgttataatcta
ccaacaatgtgtgatatcagacaactactatttgtagttgaagttgttgataagtacttt
gattgttacgatggtggctgtattaatgctaaccaagtcatcgtcaacaacctagacaaa
tcagctggttttccatttaataaatggggtaaggctagactttattatgattcaatgagt
tatgaggatcaagatgcacttttcgcatatacaaaacgtaatgtcatccctactataact
caaatgaatcttaagtatgccattagtgcaaagaatagagctcgcaccgtagctggtgtc
tctatctgtagtactatgaccaatagacagtttcatcaaaaattattgaaatcaatagcc
gccactagaggagctactgtagtaattggaacaagcaaattctatggtggttggcacaac
atgttaaaaactgtttatagtgatgtagaaaaccctcaccttatgggttgggattatcct
aaatgtgatagagccatgcctaacatgcttagaattatggcctcacttgttcttgctcgc
aaacatacaacgtgttgtagcttgtcacaccgtttctatagattagctaatgagtgtgct
caagtattgagtgaaatggtcatgtgtggcggttcactatatgttaaaccaggtggaacc
tcatcaggagatgccacaactgcttatgctaatagtgtttttaacatttgtcaagctgtc
acggccaatgttaatgcacttttatctactgatggtaacaaaattgccgataagtatgtc
cgcaatttacaacacagactttatgagtgtctctatagaaatagagatgttgacacagac
tttgtgaatgagttttacgcatatttgcgtaaacatttctcaatgatgatactctctgac
gatgctgttgtgtgtttcaatagcacttatgcatctcaaggtctagtggctagcataaag
aactttaagtcagttctttattatcaaaacaatgtttttatgtctgaagcaaaatgttgg
actgagactgaccttactaaaggacctcatgaattttgctctcaacatacaatgctagtt
aaacagggtgatgattatgtgtaccttccttacccagatccatcaagaatcctaggggcc
ggctgttttgtagatgatatcgtaaaaacagatggtacacttatgattgaacggttcgtg
tctttagctatagatgcttacccacttactaaacatcctaatcaggagtatgctgatgtc
tttcatttgtacttacaatacataagaaagctacatgatgagttaacaggacacatgtta
gacatgtattctgttatgcttactaatgataacacttcaaggtattgggaacctgagttt
tatgaggctatgtacacaccgcatacagtcttacaggctgttggggcttgtgttctttgc
aattcacagacttcattaagatgtggtgcttgcatacgtagaccattcttatgttgtaaa
tgctgttacgaccatgtcatatcaacatcacataaattagtcttgtctgttaatccgtat
gtttgcaatgctccaggttgtgatgtcacagatgtgactcaactttacttaggaggtatg
agctattattgtaaatcacataaaccacccattagttttccattgtgtgctaatggacaa
gtttttggtttatataaaaatacatgtgttggtagcgataatgttactgactttaatgca
attgcaacatgtgactggacaaatgctggtgattacattttagctaacacctgtactgaa
agactcaagctttttgcagcagaaacgctcaaagctactgaggagacatttaaactgtct
tatggtattgctactgtacgtgaagtgctgtctgacagagaattacatctttcatgggaa
gttggtaaacctagaccaccacttaaccgaaattatgtctttactggttatcgtgtaact
aaaaacagtaaagtacaaataggagagtacacctttgaaaaaggtgactatggtgatgct
gttgtttaccgaggtacaacaacttacaaattaaatgttggtgattattttgtgctgaca
tcacatacagtaatgccattaagtgcacctacactagtgccacaagagcactatgttaga
attactggcttatacccaacactcaatatctcagatgagttttctagcaatgttgcaaat
tatcaaaaggttggtatgcaaaagtattctacactccagggaccacctggtactggtaag
agtcattttgctattggcctagctctctactacccttctgctcgcatagtgtatacagct
tgctctcatgccgctgttgatgcactatgtgagaaggcattaaaatatttgcctatagat
aaatgtagtagaattatacctgcacgtgctcgtgtagagtgttttgataaattcaaagtg
aattcaacattagaacagtatgtcttttgtactgtaaatgcattgcctgagacgacagca
gatatagttgtctttgatgaaatttcaatggccacaaattatgatttgagtgttgtcaat
gccagattacgtgctaagcactatgtgtacattggcgaccctgctcaattacctgcacca
cgcacattgctaactaagggcacactagaaccagaatatttcaattcagtgtgtagactt
atgaaaactataggtccagacatgttcctcggaacttgtcggcgttgtcctgctgaaatt
gttgacactgtgagtgctttggtttatgataataagcttaaagcacataaagacaaatca
gctcaatgctttaaaatgttttataagggtgttatcacgcatgatgtttcatctgcaatt
aacaggccacaaataggcgtggtaagagaattccttacacgtaaccctgcttggagaaaa
gctgtctttatttcaccttataattcacagaatgctgtagcctcaaagattttgggacta
ccaactcaaactgttgattcatcacagggctcagaatatgactatgtcatattcactcaa
accactgaaacagctcactcttgtaatgtaaacagatttaatgttgctattaccagagca
aaagtaggcatactttgcataatgtctgatagagacctttatgacaagttgcaatttaca
agtcttgaaattccacgtaggaatgtggcaactttacaagctgaaaatgtaacaggactc
tttaaagattgtagtaaggtaatcactgggttacatcctacacaggcacctacacacctc
agtgttgacactaaattcaaaactgaaggtttatgtgttgacatacctggcatacctaag
gacatgacctatagaagactcatctctatgatgggttttaaaatgaattatcaagttaat
ggttaccctaacatgtttatcacccgcgaagaagctataagacatgtacgtgcatggatt
ggcttcgatgtcgaggggtgtcatgctactagagaagctgttggtaccaatttaccttta
cagctaggtttttctacaggtgttaacctagttgctgtacctacaggttatgttgataca
cctaataatacagatttttccagagttagtgctaaaccaccgcctggagatcaatttaaa
cacctcataccacttatgtacaaaggacttccttggaatgtagtgcgtataaagattgta
caaatgttaagtgacacacttaaaaatctctctgacagagtcgtatttgtcttatgggca
catggctttgagttgacatctatgaagtattttgtgaaaataggacctgagcgcacctgt
tgtctatgtgatagacgtgccacatgcttttccactgcttcagacacttatgcctgttgg
catcattctattggatttgattacgtctataatccgtttatgattgatgttcaacaatgg
ggttttacaggtaacctacaaagcaaccatgatctgtattgtcaagtccatggtaatgca
catgtagctagttgtgatgcaatcatgactaggtgtctagctgtccacgagtgctttgtt
aagcgtgttgactggactattgaatatcctataattggtgatgaactgaagattaatgcg
gcttgtagaaaggttcaacacatggttgttaaagctgcattattagcagacaaattccca
gttcttcacgacattggtaaccctaaagctattaagtgtgtacctcaagctgatgtagaa
tggaagttctatgatgcacagccttgtagtgacaaagcttataaaatagaagaattattc
tattcttatgccacacattctgacaaattcacagatggtgtatgcctattttggaattgc
aatgtcgatagatatcctgctaattccattgtttgtagatttgacactagagtgctatct
aaccttaacttgcctggttgtgatggtggcagtttgtatgtaaataaacatgcattccac
acaccagcttttgataaaagtgcttttgttaatttaaaacaattaccatttttctattac
tctgacagtccatgtgagtctcatggaaaacaagtagtgtcagatatagattatgtacca
ctaaagtctgctacgtgtataacacgttgcaatttaggtggtgctgtctgtagacatcat
gctaatgagtacagattgtatctcgatgcttataacatgatgatctcagctggctttagc
ttgtgggtttacaaacaatttgatacttataacctctggaacacttttacaagacttcag
agtttagaaaatgtggcttttaatgttgtaaataagggacactttgatggacaacagggt
gaagtaccagtttctatcattaataacactgtttacacaaaagttgatggtgttgatgta
gaattgtttgaaaataaaacaacattacctgttaatgtagcatttgagctttgggctaag
cgcaacattaaaccagtaccagaggtgaaaatactcaataatttgggtgtggacattgct
gctaatactgtgatctgggactacaaaagagatgctccagcacatatatctactattggt
gtttgttctatgactgacatagccaagaaaccaactgaaacgatttgtgcaccactcact
gtcttttttgatggtagagttgatggtcaagtagacttatttagaaatgcccgtaatggt
gttcttattacagaaggtagtgttaaaggtttacaaccatctgtaggtcccaaacaagct
agtcttaatggagtcacattaattggagaagccgtaaaaacacagttcaattattataag
aaagttgatggtgttgtccaacaattacctgaaacttactttactcagagtagaaattta
caagaatttaaacccaggagtcaaatggaaattgatttcttagaattagctatggatgaa
ttcattgaacggtataaattagaaggctatgccttcgaacatatcgtttatggagatttt
agtcatagtcagttaggtggtttacatctactgattggactagctaaacgttttaaggaa
tcaccttttgaattagaagattttattcctatggacagtacagttaaaaactatttcata
acagatgcgcaaacaggttcatctaagtgtgtgtgttctgttattgatttattacttgat
gattttgttgaaataataaaatcccaagatttatctgtagtttctaaggttgtcaaagtg
actattgactatacagaaatttcatttatgctttggtgtaaagatggccatgtagaaaca
ttttacccaaaattacaatctagtcaagcgtggcaaccgggtgttgctatgcctaatctt
tacaaaatgcaaagaatgctattagaaaagtgtgaccttcaaaattatggtgatagtgca
acattacctaaaggcataatgatgaatgtcgcaaaatatactcaactgtgtcaatattta
aacacattaacattagctgtaccctataatatgagagttatacattttggtgctggttct
gataaaggagttgcaccaggtacagctgttttaagacagtggttgcctacgggtacgctg
cttgtcgattcagatcttaatgactttgtctctgatgcagattcaactttgattggtgat
tgtgcaactgtacatacagctaataaatgggatctcattattagtgatatgtacgaccct
aagactaaaaatgttacaaaagaaaatgactctaaagagggttttttcacttacatttgt
gggtttatacaacaaaagctagctcttggaggttccgtggctataaagataacagaacat
tcttggaatgctgatctttataagctcatgggacacttcgcatggtggacagcctttgtt
actaatgtgaatgcgtcatcatctgaagcatttttaattggatgtaattatcttggcaaa
ccacgcgaacaaatagatggttatgtcatgcatgcaaattacatattttggaggaataca
aatccaattcagttgtcttcctattctttatttgacatgagtaaatttccccttaaatta
aggggtactgctgttatgtctttaaaagaaggtcaaatcaatgatatgattttatctctt
cttagtaaaggtagacttataattagagaaaacaacagagttgttatttctagtgatgtt
cttgttaacaactaaacgaacaatgtttgtttttcttgttttattgccactagtttctag
tcagtgtgttaatcttacaaccagaactcaattaccccctgcatacactaattctttcac
acgtggtgtttattaccctgacaaagttttcagatcctcagttttacattcaactcagga
cttgttcttacctttcttttccaatgttacttggttccatgctatacatgtctctgggac
caatggtactaagaggtttgataaccctgtcctaccatttaatgatggtgtttattttgc
ttccactgagaagtctaacataataagaggctggatttttggtactactttagattcgaa
gacccagtccctacttattgttaataacgctactaatgttgttattaaagtctgtgaatt
tcaattttgtaatgatccatttttgggtgtttattaccacaaaaacaacaaaagttggat
ggaaagtgagttcagagtttattctagtgcgaataattgcacttttgaatatgtctctca
gccttttcttatggaccttgaaggaaaacagggtaatttcaaaaatcttagggaatttgt
gtttaagaatattgatggttattttaaaatatattctaagcacacgcctattaatttagt
gcgtgatctccctcagggtttttcggctttagaaccattggtagatttgccaataggtat
taacatcactaggtttcaaactttacttgctttacatagaagttatttgactcctggtga
ttcttcttcaggttggacagctggtgctgcagcttattatgtgggttatcttcaacctag
gacttttctattaaaatataatgaaaatggaaccattacagatgctgtagactgtgcact
tgaccctctctcagaaacaaagtgtacgttgaaatccttcactgtagaaaaaggaatcta
tcaaacttctaactttagagtccaaccaacagaatctattgttagatttcctaatattac
aaacttgtgcccttttggtgaagtttttaacgccaccagatttgcatctgtttatgcttg
gaacaggaagagaatcagcaactgtgttgctgattattctgtcctatataattccgcatc
attttccacttttaagtgttatggagtgtctcctactaaattaaatgatctctgctttac
taatgtctatgcagattcatttgtaattagaggtgatgaagtcagacaaatcgctccagg
gcaaactggaaagattgctgattataattataaattaccagatgattttacaggctgcgt
tatagcttggaattctaacaatcttgattctaaggttggtggtaattataattacctgta
tagattgtttaggaagtctaatctcaaaccttttgagagagatatttcaactgaaatcta
tcaggccggtagcacaccttgtaatggtgttgaaggttttaattgttactttcctttaca
atcatatggtttccaacccactaatggtgttggttaccaaccatacagagtagtagtact
ttcttttgaacttctacatgcaccagcaactgtttgtggacctaaaaagtctactaattt
ggttaaaaacaaatgtgtcaatttcaacttcaatggtttaacaggcacaggtgttcttac
tgagtctaacaaaaagtttctgcctttccaacaatttggcagagacattgctgacactac
tgatgctgtccgtgatccacagacacttgagattcttgacattacaccatgttcttttgg
tggtgtcagtgttataacaccaggaacaaatacttctaaccaggttgctgttctttatca
gggtgttaactgcacagaagtccctgttgctattcatgcagatcaacttactcctacttg
gcgtgtttattctacaggttctaatgtttttcaaacacgtgcaggctgtttaataggggc
tgaacatgtcaacaactcatatgagtgtgacatacccattggtgcaggtatatgcgctag
ttatcagactcagactaattctcctcggcgggcacgtagtgtagctagtcaatccatcat
tgcctacactatgtcacttggtgcagaaaattcagttgcttactctaataactctattgc
catacccacaaattttactattagtgttaccacagaaattctaccagtgtctatgaccaa
gacatcagtagattgtacaatgtacatttgtggtgattcaactgaatgcagcaatctttt
gttgcaatatggcagtttttgtacacaattaaaccgtgctttaactggaatagctgttga
acaagacaaaaacacccaagaagtttttgcacaagtcaaacaaatttacaaaacaccacc
aattaaagattttggtggttttaatttttcacaaatattaccagatccatcaaaaccaag
caagaggtcatttattgaagatctacttttcaacaaagtgacacttgcagatgctggctt
catcaaacaatatggtgattgccttggtgatattgctgctagagacctcatttgtgcaca
aaagtttaacggccttactgttttgccacctttgctcacagatgaaatgattgctcaata
cacttctgcactgttagcgggtacaatcacttctggttggacctttggtgcaggtgctgc
attacaaataccatttgctatgcaaatggcttataggtttaatggtattggagttacaca
gaatgttctctatgagaaccaaaaattgattgccaaccaatttaatagtgctattggcaa
aattcaagactcactttcttccacagcaagtgcacttggaaaacttcaagatgtggtcaa
ccaaaatgcacaagctttaaacacgcttgttaaacaacttagctccaattttggtgcaat
ttcaagtgttttaaatgatatcctttcacgtcttgacaaagttgaggctgaagtgcaaat
tgataggttgatcacaggcagacttcaaagtttgcagacatatgtgactcaacaattaat
tagagctgcagaaatcagagcttctgctaatcttgctgctactaaaatgtcagagtgtgt
acttggacaatcaaaaagagttgatttttgtggaaagggctatcatcttatgtccttccc
tcagtcagcacctcatggtgtagtcttcttgcatgtgacttatgtccctgcacaagaaaa
gaacttcacaactgctcctgccatttgtcatgatggaaaagcacactttcctcgtgaagg
tgtctttgtttcaaatggcacacactggtttgtaacacaaaggaatttttatgaaccaca
aatcattactacagacaacacatttgtgtctggtaactgtgatgttgtaataggaattgt
caacaacacagtttatgatcctttgcaacctgaattagactcattcaaggaggagttaga
taaatattttaagaatcatacatcaccagatgttgatttaggtgacatctctggcattaa
tgcttcagttgtaaacattcaaaaagaaattgaccgcctcaatgaggttgccaagaattt
aaatgaatctctcatcgatctccaagaacttggaaagtatgagcagtatataaaatggcc
atggtacatttggctaggttttatagctggcttgattgccatagtaatggtgacaattat
gctttgctgtatgaccagttgctgtagttgtctcaagggctgttgttcttgtggatcctg
ctgcaaatttgatgaagacgactctgagccagtgctcaaaggagtcaaattacattacac
ataaacgaacttatggatttgtttatgagaatcttcacaattggaactgtaactttgaag
caaggtgaaatcaaggatgctactccttcagattttgttcgcgctactgcaacgataccg
atacaagcctcactccctttcggatggcttattgttggcgttgcacttcttgctgttttt
cagagcgcttccaaaatcataaccctcaaaaagagatggcaactagcactctccaagggt
gttcactttgtttgcaacttgctgttgttgtttgtaacagtttactcacaccttttgctc
gttgctgctggccttgaagccccttttctctatctttatgctttagtctacttcttgcag
agtataaactttgtaagaataataatgaggctttggctttgctggaaatgccgttccaaa
aacccattactttatgatgccaactattttctttgctggcatactaattgttacgactat
tgtataccttacaatagtgtaacttcttcaattgtcattacttcaggtgatggcacaaca
agtcctatttctgaacatgactaccagattggtggttatactgaaaaatgggaatctgga
gtaaaagactgtgttgtattacacagttacttcacttcagactattaccagctgtactca
actcaattgagtacagacactggtgttgaacatgttaccttcttcatctacaataaaatt
gttgatgagcctgaagaacatgtccaaattcacacaatcgacggttcatccggagttgtt
aatccagtaatggaaccaatttatgatgaaccgacgacgactactagcgtgcctttgtaa
gcacaagctgatgagtacgaacttatgtactcattcgtttcggaagagacaggtacgtta
atagttaatagcgtacttctttttcttgctttcgtggtattcttgctagttacactagcc
atccttactgcgcttcgattgtgtgcgtactgctgcaatattgttaacgtgagtcttgta
aaaccttctttttacgtttactctcgtgttaaaaatctgaattcttctagagttcctgat
cttctggtctaaacgaactaaatattatattagtttttctgtttggaactttaattttag
ccatggcagattccaacggtactattaccgttgaagagcttaaaaagctccttgaacaat
ggaacctagtaataggtttcctattccttacatggatttgtcttctacaatttgcctatg
ccaacaggaataggtttttgtatataattaagttaattttcctctggctgttatggccag
taactttagcttgttttgtgcttgctgctgtttacagaataaattggatcaccggtggaa
ttgctatcgcaatggcttgtcttgtaggcttgatgtggctcagctacttcattgcttctt
tcagactgtttgcgcgtacgcgttccatgtggtcattcaatccagaaactaacattcttc
tcaacgtgccactccatggcactattctgaccagaccgcttctagaaagtgaactcgtaa
tcggagctgtgatccttcgtggacatcttcgtattgctggacaccatctaggacgctgtg
acatcaaggacctgcctaaagaaatcactgttgctacatcacgaacgctttcttattaca
aattgggagcttcgcagcgtgtagcaggtgactcaggttttgctgcatacagtcgctaca
ggattggcaactataaattaaacacagaccattccagtagcagtgacaatattgctttgc
ttgtacagtaagtgacaacagatgtttcatctcgttgactttcaggttactatagcagag
atattactaattattatgaggacttttaaagtttccatttggaatcttgattacatcata
aacctcataattaaaaatttatctaagtcactaactgagaataaatattctcaattagat
gaagagcaaccaatggagattgattaaacgaacatgaaaattattcttttcttggcactg
ataacactcgctacttgtgagctttatcactaccaagagtgtgttagaggtacaacagta
cttttaaaagaaccttgctcttctggaacatacgagggcaattcaccatttcatcctcta
gctgataacaaatttgcactgacttgctttagcactcaatttgcttttgcttgtcctgac
ggcgtaaaacacgtctatcagttacgtgccagatcagtttcacctaaactgttcatcaga
caagaggaagttcaagaactttactctccaatttttcttattgttgcggcaatagtgttt
ataacactttgcttcacactcaaaagaaagacagaatgattgaactttcattaattgact
tctatttgtgctttttagcctttctgctattccttgttttaattatgcttattatctttt
ggttctcacttgaactgcaagatcataatgaaacttgtcacgcctaaacgaacatgaaat
ttcttgttttcttaggaatcatcacaactgtagctgcatttcaccaagaatgtagtttac
agtcatgtactcaacatcaaccatatgtagttgatgacccgtgtcctattcacttctatt
ctaaatggtatattagagtaggagctagaaaatcagcacctttaattgaattgtgcgtgg
atgaggctggttctaaatcacccattcagtacatcgatatcggtaattatacagtttcct
gtttaccttttacaattaattgccaggaacctaaattgggtagtcttgtagtgcgttgtt
cgttctatgaagactttttagagtatcatgacgttcgtgttgttttagatttcatctaaa
cgaacaaactaaaatgtctgataatggaccccaaaatcagcgaaatgcaccccgcattac
gtttggtggaccctcagattcaactggcagtaaccagaatggagaacgcagtggggcgcg
atcaaaacaacgtcggccccaaggtttacccaataatactgcgtcttggttcaccgctct
cactcaacatggcaaggaagaccttaaattccctcgaggacaaggcgttccaattaacac
caatagcagtccagatgaccaaattggctactaccgaagagctaccagacgaattcgtgg
tggtgacggtaaaatgaaagatctcagtccaagatggtatttctactacctaggaactgg
gccagaagctggacttccctatggtgctaacaaagacggcatcatatgggttgcaactga
gggagccttgaatacaccaaaagatcacattggcacccgcaatcctgctaacaatgctgc
aatcgtgctacaacttcctcaaggaacaacattgccaaaaggcttctacgcagaagggag
cagaggcggcagtcaagcctcttctcgttcctcatcacgtagtcgcaacagttcaagaaa
ttcaactccaggcagcagtaggggaacttctcctgctagaatggctggcaatggcggtga
tgctgctcttgctttgctgctgcttgacagattgaaccagcttgagagcaaaatgtctgg
taaaggccaacaacaacaaggccaaactgtcactaagaaatctgctgctgaggcttctaa
gaagcctcggcaaaaacgtactgccactaaagcatacaatgtaacacaagctttcggcag
acgtggtccagaacaaacccaaggaaattttggggaccaggaactaatcagacaaggaac
tgattacaaacattggccgcaaattgcacaatttgcccccagcgcttcagcgttcttcgg
aatgtcgcgcattggcatggaagtcacaccttcgggaacgtggttgacctacacaggtgc
catcaaattggatgacaaagatccaaatttcaaagatcaagtcattttgctgaataagca
tattgacgcatacaaaacattcccaccaacagagcctaaaaaggacaaaaagaagaaggc
tgatgaaactcaagccttaccgcagagacagaagaaacagcaaactgtgactcttcttcc
tgctgcagatttggatgatttctccaaacaattgcaacaatccatgagcagtgctgactc
aactcaggcctaaactcatgcagaccacacaaggcagatgggctatataaacgttttcgc
ttttccgtttacgatatatagtctactcttgtgcagaatgaattctcgtaactacatagc
acaagtagatgtagttaactttaatctcacatagcaatctttaatcagtgtgtaacatta
gggaggacttgaaagagccaccacattttcaccgaggccacgcggagtacgatcgagtgt
acagtgaacaatgctagggagagctgcctatatggaagagccctaatgtgtaaaattaat
tttagtagtgctatc
>Congo|EPI_ISL_417941
ATTAAAGGTTTATACCTTCCCAGGTAACAAACCAACCAACTTTCGATCTCTTGTagatct
gttctctaaacgaactttaaaatctgtgtggctgtcactcggctgcatgcttagtgcact
cacgcagtataattaataactaattactgtcgttgacaggacacgagtaactcgtctatc
ttctgcaggctgcttacggtttcgtccgtgttgcagccgatcatcagcacatctaggttt
tgtccgggtgtgaccgaaaggtaagatggagagccttgtccctggtttcaacgagaaaac
acacgtccaactcagtttgcctgttttacaggttcgcgacgtgctcgtacgtggctttgg
agactccgtggaggaggtcttatcagaggcacgtcaacatcttaaagatggcacttgtgg
cttagtagaagttgaaaaaggcgttttgcctcaacttgaacagccctatgtgttcatcaa
acgttcggatgctcgaactgcacctcatggtcatgttatggttgagctggtagcagaact
cgaaggcattcagtacggtcgtagtggtgagacacttggtgtccttgtccctcatgtggg
cgaaataccagtggcttaccgcaaggttcttcttcgtaagaacggtaataaaggagctgg
tggccatagttacggcgccgatctaaagtcatttgacttaggcgacgagcttggcactga
tccttatgaagattttcaagaaaactggaacactaaacatagcagtggtgttacccgtga
actcatgcgtgagcttaacggaggggcatacactcgctatgtcgataacaacttctgtgg
ccctgatggctaccctcttgagtgcattaaagaccttctagcacgtgctggtaaagcttc
atgcactttgtccgaacaactggactttattgacactaagaggggtgtatactgctgccg
tgaacatgagcatgaaattgcttggtacacggaacgttctgaaaagagctatgaattgca
gacaccttttgaaattaaattggcaaagaaatttgacaccttcaatggggaatgtccaaa
ttttgtatttcccttaaattccataatcaagactattcaaccaagggttgaaaagaaaaa
gcttgatggctttatgggtagaattcgatctgtctatccagttgcgtcaccaaatgaatg
caaccaaatgtgcctttcaactctcatgaagtgtgatcattgtggtgaaacttcatggca
gacgggcgattttgttaaagccacttgcgaattttgtggcactgagaatttgactaaaga
aggtgccactacttgtggttacttaccccaaaatgctgttgttaaaatttattgtccagc
atgtcacaattcagaagtaggacctgagcatagtcttgccgaataccataatgaatctgg
cttgaaaaccattcttcgtaagggtggtcgcactattgcctttggaggctgtgtgttctc
ttatgttggttgccataacaagtgtgcctattgggttccacgtgctagcgctaacatagg
ttgtaaccatacaggtgttgttggagaaggttccgaaggtcttaatgacaaccttcttga
aatactccaaaaagagaaagtcaacatcaatattgttggtgactttaaacttaatgaaga
gatcgccattattttggcatctttttctgcttccacaagtgcttttgtggaaactgtgaa
aggtttggattataaagcattcaaacaaattgttgaatcctgtggtaattttaaagttac
aaaaggaaaagctaaaaaaggtgcctggaatattggtgaacagaaatcaatactgagtcc
tctttatgcatttgcatcagaggctgctcgtgttgtacgatcaattttctcccgcactct
tgaaactgctcaaaattctgtgcgtgttttacagaaggccgctataacaatactagatgg
aatttcacagtattcactgagactcattgatgctatgatgttcacatctgatttggctac
taacaatctagttgtaatggcctacattacaggtggtgttgttcagttgacttcgcagtg
gctaactaacatctttggcactgtttatgaaaaactcaaacccgtccttgattggcttga
agagaagtttaaggaaggtgtagagtttcttagagacggttgggaaattgttaaatttat
ctcaacctgtgcttgtgaaattgtcggtggacaaattgtcacctgtgcaaaggaaattaa
ggagagtgttcagacattctttaagcttgtaaataaatttttggctttgtgtgctgactc
tatcattattggtggagctaaacttaaagccttgaatttaggtgaaacatttgtcacgca
ctcaaagggattgtacagaaagtgtgttaaatccagagaagaaactggcctactcatgcc
tctaaaagccccaaaagaaattatcttcttagagggagaaacacttcccacagaagtgtt
aacagaggaagttgtcttgaaaactggtgatttacaaccattagaacaacctactagtga
agctgttgaagctccattggttggtacaccagtttgtattaacgggcttatgttgctcga
aatcaaagacacagaaaagtactgtgcccttgcacctaatatgatggtaacaaacaatac
cttcacactcaaaggcggtgcaccaacaaaggttacttttggtgatgacactgtgataga
agtgcaaggttacaagagtgtgaatatcacttttgaacttgatgaaaggattgataaagt
acttaatgagaagtgctctgcctatacagttgaactcggtacagaagtaaatgagttcgc
ctgtgttgtggcagatgctgtcataaaaactttgcaaccagtatctgaattacttacacc
actgggcattgatttagatgagtggagtatggctacatactacttatttgatgagtctgg
tgagtttaaattggcttcacatatgtattgttctttttaccctccagatgaggatgaaga
agaaggtgattgtgaagaagaagagtttgagccatcaactcaatatgagtatggtactga
agatgattaccaaggtaaacctttggaatttggtgccacttctgctgctcttcaacctga
agaagagcaagaagaagattggttagatgatgatagtcaacaaactgttggtcaacaaga
cggcagtgaggacaatcagacaactactattcaaacaattgttgaggttcaacctcaatt
agagatggaacttacaccagttgttcagactattgaagtgaatagttttagtggttattt
aaaacttactgacaatgtatacattaaaaatgcagacattgtggaagaagctaaaaaggt
aaaaccaacagtggttgttaatgcagccaatgtttaccttaaacatggaggaggtgttgc
aggagccttaaataaggctactaacaatgccatgcaagttgaatctgatgattacatagc
tactaatggaccacttaaagtgggtggtagttgtgttttaagcggacacaatcttgctaa
acactgtcttcatgttgtcggcccaaatgttaacaaaggtgaagacattcaacttcttaa
gagtgcttatgaaaattttaatcagcacgaagttctacttgcaccattattatcagctgg
tatttttggtgctgaccctatacattctttaagagtttgtgtagatactgttcgcacaaa
tgtctacttagctgtctttgataaaaatctctatgacaaacttgtttcaagctttttgga
aatgaagagtgaaaagcaagttgaacaaaagatcgctgagattcctaaagaggaagttaa
gccatttataactgaaagtaaaccttcagttgaacagagaaaacaagatgataagaaaat
caaagcttgtgttgaagaagttacaacaactctggaagaaactaagttcctcacagaaaa
cttgttactttatattgacattaatggcaatcttcatccagattctgccactcttgttag
tgacattgacatcactttcttaaagaaagatgctccatatatagtgggtgatgttgttca
agagggtgttttaactgctgtggttatacctactaaaaaggctggtggcactactgaaat
gctagcgaaagctttgagaaaagtgccaacagacaattatataaccacttacccgggtca
gggtttaaatggttacactgtagaggaggcaaagacagtgcttaaaaagtgtaaaagtgc
cttttacattctaccatctattatctctaatgagaagcaagaaattcttggaactgtttc
ttggaatttgcgagaaatgcttgcacatgcagaagaaacacgcaaattaatgcctgtctg
tgtggaaactaaagccatagtttcaactatacagcgtaaatataagggtattaaaataca
agagggtgtggttgattatggtgctagattttacttttacaccagtaaaacaactgtagc
gtcacttatcaacacacttaacgatctaaatgaaactcttgttacaatgccacttggcta
tgtaacacatggcttaaatttggaagaagctgctcggtatatgagatctctcaaagtgcc
agctacagtttctgtttcttcacctgatgctgttacagcgtataatggttatcttacttc
ttcttctaaaacacctgaagaacattttattgaaaccatctcacttgctggttcctataa
agattggtcctattctggacaatctacacaactaggtatagaatttcttaagagaggtga
taaaagtgtatattacactagtaatcctaccacattccacctagatggtgaagttatcac
ctttgacaatcttaagacacttctttctttgagagaagtgaggactattaaggtgtttac
aacagtagacaacattaacctccacacgcaagttgtggacatgtcaatgacatatggaca
acagtttggtccaacttatttggatggagctgatgttactaaaataaaacctcataattc
acatgaaggtaaaacattttatgttttacctaatgatgacactctacgtgttgaggcttt
tgagtactaccacacaactgatcctagttttctgggtaggtacatgtcagcattaaatca
cactaaaaagtggaaatacccacaagttaatggtttaacttctattaaatgggcagataa
caactgttatcttgccactgcattgttaacactccaacaaatagagttgaagtttaatcc
acctgctctacaagatgcttattacagagcaagggctggtgaagctgctaacttttgtgc
acttatcttagcctactgtaataagacagtaggtgagttaggtgatgttagagaaacaat
gagttacttgtttcaacatgccaatttagattcttgcaaaagagtcttgaacgtggtgtg
taaaacttgtggacaacagcagacaacccttaagggtgtagaagctgttatgtacatggg
cacactttcttatgaacaatttaagaaaggtgttcagataccttgtacgtgtggtaaaca
agctacaaaatatctagtacaacaggagtcaccttttgttatgatgtcagcaccacctgc
tcagtatgaacttaagcatggtacatttacttgtgctagtgagtacactggtaattacca
gtgtggtcactataaacatataacttctaaagaaactttgtattgcatagacggtgcttt
acttacaaagtcctcagaatacaaaggtcctattacggatgttttctacaaagaaaacag
ttacacaacaaccataaaaccagttacttataaattggatggtgttgtttgtacagaaat
tgaccctaagttggacaattattataagaaagacaattcttatttcacagagcaaccaat
tgatcttgtaccaaaccaaccatatccaaacgcaagcttcgataattttaagtttgtatg
tgataatatcaaatttgctgatgatttaaaccagttaactggttataagaaacctgcttc
aagagagcttaaagttacatttttccctgacttaaatggtgatgtggtggctattgatta
taaacactacacaccctcttttaagaaaggagctaaattgttacataaacctattgtttg
gcatgttaacaatgcaactaataaagccacgtataaaccaaatacctggtgtatacgttg
tctttggagcacaaaaccagttgaaacatcaaattcgtttgatgtactgaagtcagagga
cgcgcagggaatggataatcttgcctgcgaagatctaaaaccagtctctgaagaagtagt
ggaaaatcctaccatacagaaagacgttcttgagtgtaatgtgaaaactaccgaagttgt
aggagacattatacttaaaccagcaaataatagtttaaaaattacagaagaggttggcca
cacagatctaatggctgcttatgtagacaattctagtcttactattaagaaacctaatga
attatctagagtattaggtttgaaaacccttgctactcatggtttagctgctgttaatag
tgtcccttgggatactatagctaattatgctaagccttttcttaacaaagttgttagtac
aactactaacatagttacacggtgtttaaaccgtgtttgtactaattatatgccttattt
ctttactttattgctacaattgtgtacttttactagaagtacaaattctagaattaaagc
atctatgccgactactatagcaaagaatactgttaagagtgtcggtaaattttgtctaga
ggcttcatttaattatttgaagtcacctaatttttctaaactgataaatattataatttg
gtttttactattaagtgtttgcctaggttctttaatctactcaaccgctgctttaggtgt
tttaatgtctaatttaggcatgccttcttactgtactggttacagagaaggctatttgaa
ctctactaatgtcactattgcaacctactgtactggttctataccttgtagtgtttgtct
tagtggtttagattctttagacacctatccttctttagaaactatacaaattaccatttc
atcttttaaatgggatttaactgcttttggcttagttgcagagtggtttttggcatatat
tcttttcactaggtttttctatgtacttggattggctgcaatcatgcaattgtttttcag
ctattttgcagtacattttattagtaattcttggcttatgtggttaataattaatcttgt
acaaatggccccgatttcagctatggttagaatgtacatcttctttgcatcattttatta
tgtatggaaaagttatgtgcatgttgtagacggttgtaattcatcaacttgtatgatgtg
ttacaaacgtaatagagcaacaagagtcgaatgtacaactattgttaatggtgttagaag
gtccttttatgtctatgctaatggaggtaaaggcttttgcaaactacacaattggaattg
tgttaattgtgatacattctgtgctggtagtacatttattagtgatgaagttgcgagaga
cttgtcactacagtttaaaagaccaataaatcctactgaccagtcttcttacatcgttga
tagtgttacagtgaagaatggttccatccatctttactttgataaagctggtcaaaagac
ttatgaaagacattctctctctcattttgttaacttagacaacctgagagctaataacac
taaaggttcattgcctattaatgttatagtttttgatggtaaatcaaaatgtgaagaatc
atctgcaaaatcagcgtctgtttactacagtcagcttatgtgtcaacctatactgttact
agatcaggcattagtgtctgatgttggtgatagtgcggaagttgcagttaaaatgtttga
tgcttacgttaatacgttttcatcaacttttaacgtaccaatggaaaaactcaaaacact
agttgcaactgcagaagctgaacttgcaaagaatgtgtccttagacaatgtcttatctac
ttttatttcagcagctcggcaagggtttgttgattcagatgtagaaactaaagatgttgt
tgaatgtcttaaattgtcacatcaatctgacatagaagttactggcgatagttgtaataa
ctatatgctcacctataacaaagttgaaaacatgacaccccgtgaccttggtgcttgtat
tgactgtagtgcgcgtcatattaatgcgcaggtagcaaaaagtcacaacattgctttgat
atggaacgttaaagatttcatgtcattgtctgaacaactacgaaaacaaatacgtagtgc
tgctaaaaagaataacttaccttttaagttgacatgtgcaactactagacaagttgttaa
tgttgtaacaacaaagatagcacttaagggtggtaaaattgttaataattggttgaagca
gttaattaaagttacacttgtgttcctttttgttgctgctattttctatttaataacacc
tgttcatgtcatgtctaaacatactgacttttcaagtgaaatcataggatacaaggctat
tgatggtggtgtcactcgtgacatagcatctacagatacttgttttgctaacaaacatgc
tgattttgacacatggtttagccagcgtggtggtagttatactaatgacaaagcttgccc
attgattgctgcagtcataacaagagaagtgggttttgtcgtgcctggtttgcctggcac
gatattacgcacaactaatggtgactttttgcatttcttacctagagtttttagtgcagt
tggtaacatctgttacacaccatcaaaacttatagagtacactgactttgcaacatcagc
ttgtgttttggctgctgaatgtacaatttttaaagatgcttctggtaagccagtaccata
ttgttatgataccaatgtactagaaggttctgttgcttatgaaagtttacgccctgacac
acgttatgtgctcatggatggctctattattcaatttcctaacacctaccttgaaggttc
tgttagagtggtaacaacttttgattctgagtactgtaggcacggcacttgtgaaagatc
agaagctggtgtttgtgtatctactagtggtagatgggtacttaacaatgattattacag
atctttaccaggagttttctgtggtgtagatgctgtaaatttacttactaatatgtttac
accactaattcaacctattggtgctttggacatatcagcatctatagtagctggtggtat
tgtagctatcgtagtaacatgccttgcctactattttatgaggtttagaagagcttttgg
tgaatacagtcatgtagttgcctttaatactttactattccttatgtcattcactgtact
ctgtttaacaccagtttactcattcttacctggtgtttattctgttatttacttgtactt
gacattttatcttactaatgatgtttcttttttagcacatattcagtggatggttatgtt
cacacctttagtacctttctggataacaattgcttatatcatttgtatttccacaaagca
tttctattggttctttagtaattacctaaagagacgtgtagtctttaatggtgtttcctt
tagtacttttgaagaagctgcgctgtgcacctttttgttaaataaagaaatgtatctaaa
gttgcgtagtgatgtgctattacctcttacgcaatataatagatacttagctctttataa
taagtacaagtattttagtggagcaatggatacaactagctacagagaagctgcttgttg
tcatctcgcaaaggctctcaatgacttcagtaactcaggttctgatgttctttaccaacc
accacaaacctctatcacctcagctgttttgcagagtggttttagaaaaatggcattccc
atctggtaaagttgagggttgtatggtacaagtaacttgtggtacaactacacttaacgg
tctttggcttgatgacgtagtttactgtccaagacatgtgatctgcacctctgaagacat
gcttaaccctaattatgaagatttactcattcgtaagtctaatcataatttcttggtaca
ggctggtaatgttcaactcagggttattggacattctatgcaaaattgtgtacttaagct
taaggttgatacagccaatcctaagacacctaagtataagtttgttcgcattcaaccagg
acagactttttcagtgttagcttgttacaatggttcaccatctggtgtttaccaatgtgc
tatgaggcccaatttcactattaagggttcattccttaatggttcatgtggtagtgttgg
ttttaacatagattatgactgtgtctctttttgttacatgcaccatatggaattaccaac
tggagttcatgctggcacagacttagaaggtaacttttatggaccttttgttgacaggca
aacagcacaagcagctggtacggacacaactattacagttaatgttttagcttggttgta
cgctgctgttataaatggagacaggtggtttctcaatcgatttaccacaactcttaatga
ctttaaccttgtggctatgaagtacaattatgaacctctaacacaagaccatgttgacat
actaggacctctttctgctcaaactggaattgccgttttagatatgtgtgcttcattaaa
agaattactgcaaaatggtatgaatggacgtaccatattgggtagtgctttattagaaga
tgaatttacaccttttgatgttgttagacaatgctcaggtgttactttccaaagtgcagt
gaaaagaacaatcaagggtacacaccactggttgttactcacaattttgacttcactttt
agttttagtccagagtactcaatggtctttgttcttttttttgtatgaaaatgccttttt
accttttgctatgggtattattgctatgtctgcttttgcaatgatgtttgtcaaacataa
gcatgcatttctctgtttgtttttgttaccttctcttgccactgtagcttattttaatat
ggtctatatgcctgctagttgggtgatgcgtattatgacatggttggatatggttgatac
tagtttgtctggttttaagctaaaagactgtgttatgtatgcatcagctgtagtgttact
aatccttatgacagcaagaactgtgtatgatgatggtgctaggagagtgtggacacttat
gaatgtcttgacactcgtttataaagtttattatggtaatgctttagatcaagccatttc
catgtgggctcttataatctctgttacttctaactactcaggtgtagttacaactgtcat
gtttttggccagaggtattgtttttatgtgtgttgagtattgccctattttcttcataac
tggtaatacacttcagtgtataatgctagtttattgtttcttaggctatttttgtacttg
ttactttggcctcttttgtttactcaaccgctactttagactgactcttggtgtttatga
ttacttagtttctacacaggagtttagatatatgaattcacagggactactcccacccaa
gaatagcatagatgccttcaaactcaacattaaattgttgggtgttggtggcaaaccttg
tatcaaagtagccactgtacagtctaaaatgtcagatgtaaagtgcacatcagtagtctt
actctcagttttgcaacaactcagagtagaatcatcatctaaattgtgggctcaatgtgt
ccagttacacaatgacattctcttagctaaagatactactgaagcctttgaaaaaatggt
ttcactactttctgttttgctttccatgcagggtgctgtagacataaacaagctttgtga
agaaatgctggacaacagggcaaccttacaagctatagcctcagagtttagttcccttcc
atcatatgcagcttttgctactgctcaagaagcttatgagcaggctgttgctaatggtga
ttctgaagttgttcttaaaaagttgaagaagtctttgaatgtggctaaatctgaatttga
ccgtgatgcagccatgcaacgtaagttggaaaagatggctgatcaagctatgacccaaat
gtataaacaggctagatctgaggacaagagggcaaaagttactagtgctatgcagacaat
gcttttcactatgcttagaaagttggataatgatgcactcaacaacattatcaacaatgc
aagagatggttgtgttcccttgaacataatacctcttacaacagcagccaaactaatggt
tgtcataccagactataacacatataaaaatacgtgtgatggtacaacatttacttatgc
atcagcattgtgggaaatccaacaggttgtagatgcagatagtaaaattgttcaacttag
tgaaattagtatggacaattcacctaatttagcatggcctcttattgtaacagctttaag
ggccaattctgctgtcaaattacagaataatgagcttagtcctgttgcactacgacagat
gtcttgtgctgccggtactacacaaactgcttgcactgatgacaatgcgttagcttacta
caacacaacaaagggaggtaggtttgtacttgcactgttatccgatttacaggatttgaa
atgggctagattccctaagagtgatggaactggtactatctatacagaactggaaccacc
ttgtaggtttgttacagacacacctaaaggtcctaaagtgaagtatttatactttattaa
aggattaaacaacctaaatagaggtatggtacttggtagtttagctgccacagtacgtct
acaagctggtaatgcaacagaagtgcctgccaattcaactgtattatctttctgtgcttt
tgctgtagatgctgctaaagcttacaaagattatctagctagtgggggacaaccaatcac
taattgtgttaagatgttgtgtacacacactggtactggtcaggcaataacagttacacc
ggaagccaatatggatcaagaatcctttggtggtgcatcgtgttgtctgtactgccgttg
ccacatagatcatccaaatcctaaaggattttgtgacttaaaaggtaagtatgtacaaat
acctacaacttgtgctaatgaccctgtgggttttacacttaaaaacacagtctgtaccgt
ctgcggtatgtggaaaggttatggctgtagttgtgatcaactccgcgaacccatgcttca
gtcagctgatgcacaatcgtttttaaacgggtttgcggtgtaagtgcagcccgtcttaca
ccgtgcggcacaggcactagtactgatgtcgtatacagggcttttgacatctacaatgat
aaagtagctggttttgctaaattcctaaaaactaattgttgtcgcttccaagaaaaggac
gaagatgacaatttaattgattcttactttgtagttaagagacacactttctctaactac
caacatgaagaaacaatttataatttacttaaggattgtccagctgttgctaaacatgac
ttctttaagtttagaatagacggtgacatggtaccacatatatcacgtcaacgtcttact
aaatacacaatggcagacctcgtctatgctttaaggcattttgatgaaggtaattgtgac
acattaaaagaaatacttgtcacatacaattgttgtgatgatgattatttcaataaaaag
gactggtatgattttgtagaaaacccagatatattacgcgtatacgccaacttaggtgaa
cgtgtacgccaagctttgttaaaaacagtacaattctgtgatgccatgcgaaatgctggt
attgttggtgtactgacattagataatcaagatctcaatggtaactggtatgatttcggt
gatttcatacaaaccacgccaggtagtggagttcctgttgtagattcttattattcattg
ttaatgcctatattaaccttgaccagggctttaactgcagagtcacatgttgacactgac
ttaacaaagccttacattaagtgggatttgttaaaatatgacttcacggaagagaggtta
aaactctttgaccgttattttaaatattgggatcagacataccacccaaattgtgttaac
tgtttggatgacagatgcattctgcattgtgcaaactttaatgttttattctctacagtg
ttcccacttacaagttttggaccactagtgagaaaaatatttgttgatggtgttccattt
gtagtttcaactggataccacttcagagagctaggtgttgtacataatcaggatgtaaac
ttacatagctctagacttagttttaaggaattacttgtgtatgctgctgaccctgctatg
cacgctgcttctggtaatctattactagataaacgcactacgtgcttttcagtagctgca
cttactaacaatgttgcttttcaaactgtcaaacccggtaattttaacaaagacttctat
gactttgctgtgtctaagggtttctttaaggaaggaagttctgttgaattaaaacacttc
ttctttgctcaggatggtaatgctgctatcagcgattatgactactatcgttataatcta
ccaacaatgtgtgatatcagacaactactatttgtagttgaagttgttgataagtacttt
gattgttacgatggtggctgtattaatgctaaccaagtcatcgtcaacaacctagacaaa
tcagctggttttccatttaataaatggggtaaggctagactttattatgattcaatgagt
tatgaggatcaagatgcacttttcgcatatacaaaacgtaatgtcatccctactataact
caaatgaatcttaagtatgccattagtgcaaagaatagagctcgcaccgtagctggtgtc
tctatctgtagtactatgaccaatagacagtttcatcaaaaattattgaaatcaatagcc
gccactagaggagctactgtagtaattggaacaagcaaattctatggtggttggcacaac
atgttaaaaactgtttatagtgatgtagaaaaccctcaccttatgggttgggattatcct
aaatgtgatagagccatgcctaatatgcttagaattatggcctcacttgttcttgctcgc
aaacatacaacgtgttgtagcttgtcacaccgtttctatagattagctaatgagtgtgct
caagtattgagtgaaatggtcatgtgtggcggttcactatatgttaaaccaggtggaacc
tcatcaggagatgccacaactgcttatgctaatagtgtttttaacatttgtcaagctgtc
acggccaatgttaatgcacttttatctactgatggtaacaaaattgccgataagtatgtc
cgcaatttacaacacagactttatgagtgtctctatagaaatagagatgttgacacagac
tttgtgaatgagttttacgcatatttgcgtaaacatttctcaatgatgatactctctgac
gatgctgttgtgtgtttcaatagcacttatgcatctcaaggtctagtggctagcataaag
aactttaagtcagttctttattatcaaaacaatgtttttatgtctgaagcaaaatgttgg
actgagactgaccttactaaaggacctcatgaattttgctctcaacatacaatgctagtt
aaacagggtgatgattatgtgtaccttccttacccagatccatcaagaatcctaggggcc
ggctgttttgtagatgatatcgtaaaaacagatggtacacttatgattgaacggttcgtg
tctttagctatagatgcttacccacttactaaacatcctaatcaggagtatgctgatgtc
tttcatttgtacttacaatacataagaaagctacatgatgagttaacaggacacatgtta
gacatgtattctgttatgcttactaatgataacacttcaaggtattgggaacctgagttt
tatgaggctatgtacacaccgcatacagtcttacaggctgttggggcttgtgttctttgc
aattcacagacttcattaagatgtggtgcttgcatacgtagaccattcttatgttgtaaa
tgctgttacgaccatgtcatatcaacatcacataaattagtcttgtctgttaatccgtat
gtttgcaatgctccaggttgtgatgtcacagatgtgactcaactttacttaggaggtatg
agctattattgtaaatcacataaaccacccattagttttccattgtgtgctaatggacaa
gtttttggtttatataaaaatacatgtgttggtagcgataatgttactgactttaatgca
attgcaacatgtgactggacaaatgctggtgattacattttagctaacacctgtactgaa
agactcaagctttttgcagcagaaacgctcaaagctactgaggagacatttaaactgtct
tatggtattgctactgtacgtgaagtgctgtctgacagagaattacatctttcatgggaa
gttggtaaacctagaccaccacttaaccgaaattatgtctttactggttatcgtgtaact
aaaaacagtaaagtacaaataggagagtacacctttgaaaaaggtgactatggtgatgct
gttgtttaccgaggtacaacaacttacaaattaaatgttggtgattattttgtgctgaca
tcacatacagtaatgccattaagtgcacctacactagtgccacaagagcactatgttaga
attactggcttatacccaacactcaatatctcagatgagttttctagcaatgttgcaaat
tatcaaaaggttggtatgcaaaagtattctacactccagggaccacctggtactggtaag
agtcattttgctattggcctagctctctactacccttctgctcgcatagtgtatacagct
tgctctcatgccgctgttgatgcactatgtgagaaggcattaaaatatttgcctatagat
aaatgtagtagaattatacctgcacgtgctcgtgtagagtgttttgataaattcaaagtg
aattcaacattagaacagtatgtcttttgtactgtaaatgcattgcctgagacgacagca
gatatagttgtctttgatgaaatttcaatggccacaaattatgatttgagtgttgtcaat
gccagattacgtgctaagcactatgtgtacattggcgaccctgctcaattacctgcacca
cgcacattgctaactaagggcacactagaaccagaatatttcaattcagtgtgtagactt
atgaaaactataggtccagacatgttcctcggaacttgtcggcgttgtcctgctgaaatt
gttgacactgtgagtgctttggtttatgataataagcttaaagcacataaagacaaatca
gctcaatgctttaaaatgttttataagggtgttatcacgcatgatgtttcatctgcaatt
aacaggccacaaataggcgtggtaagagaattccttacacgtaaccctgcttggagaaaa
gctgtctttatttcaccttataattcacagaatgctgtagcctcaaagattttgggacta
ccaactcaaactgttgattcatcacagggctcagaatatgactatgtcatattcactcaa
accactgaaacagctcactcttgtaatgtaaacagatttaatgttgctattaccagagca
aaagtaggcatactttgcataatgtctgatagagacctttatgacaagttgcaatttaca
agtcttgaaattccacgtaggaatgtggcaactttacaagctgaaaatgtaacaggactc
tttaaagattgtagtaaggtaatcactgggttacatcctacacaggcacctacacacctc
agtgttgacactaaattcaaaactgaaggtttatgtgttgacatacctggcatacctaag
gacatgacctatagaagactcatctctatgatgggttttaaaatgaattatcaagttaat
ggttaccctaacatgtttatcacccgcgaagaagctataagacatgtacgtgcatggatt
ggcttcgatgtcgaggggtgtcatgctactagagaagctgttggtaccaatttaccttta
cagctaggtttttctacaggtgttaacctagttgctgtacctacaggttatgttgataca
cctaataatacagatttttccagagttagtgctaaaccaccgcctggagatcaatttaaa
cacctcataccacttatgtacaaaggacttccttggaatgtagtgcgtataaagattgta
caaatgttaagtgacacacttaaaaatctctctgacagagtcgtatttgtcttatgggca
catggctttgagttgacatctatgaagtattttgtgaaaataggacctgagcgcacctgt
tgtctatgtgatagacgtgccacatgcttttccactgcttcagacacttatgcctgttgg
catcattctattggatttgattacgtctataatccgtttatgattgatgttcaacaatgg
ggttttacaggtaacctacaaagcaaccatgatctgtattgtcaagtccatggtaatgca
catgtagctagttgtgatgcaatcatgactaggtgtctagctgtccacgagtgctttgtt
aagcgtgttgactggactattgaatatcctataattggtgatgaactgaagattaatgcg
gcttgtagaaaggttcaacacatggttgttaaagctgcattattagcagacaaattccca
gttcttcacgacattggtaaccctaaagctattaagtgtgtacctcaagctgatgtagaa
tggaagttctatgatgcacagccttgtagtgacaaagcttataaaatagaagaattattc
tattcttatgccacacattctgacaaattcacagatggtgtatgcctattttggaattgc
aatgtcgatagatatcctgctaattccattgtttgtagatttgacactagagtgctatct
aaccttaacttgcctggttgtgatggtggcagnnnnnnnnnnnnnnnnnnnnnnnnnnnn
nnnnnnnnnnnnnnnnnnnnnnnnnnnnnnnnnnnnnnnnnnnnnnnnnnnnnnnnnnnn
nnnnnnnnnnnnnnnnnnnnnnnnnnnnnnnnnnnnnnnnnnnnnnnnnnnnnnnnnnnn
nnnnnnnnnnnnnnnnnnnnnnnnnnnnnnnnnnnnnnnnnnnnnnnnnnnnnnnnnnnn
nnnnnnnnnnnnngattgtatcnnnnnnnnnnnnnnntgatgatctcagctggctttagc
ttgtgggtttacaaacaatttgatacttataacctctggaacacttttacaagacttcag
agtttagaaaatgtggcttttaatgttgtaaataagggacactttgatggacaacagggt
gaagtaccagtttctatcattaataacactgtttacacaaaagttgatggtgttgatgta
gaattgtttgaaaataaaacaacattacctgttaatgtagcatttgagctttgggctaag
cgcaacattaaaccagtaccagaggtgaaaatactcaataatttgggtgtggacattgct
gctaatactgtgatctgggactacaaaagagatgctccagcacatatatctactattggt
gtttgttctatgactgacatagccaagaaaccaactgaaacgatttgtgcaccactcact
gtcttttttgatggtagagttgatggtcaagtagacttatttagaaatgcccgtaatggt
gttcttattacagaaggtagtgttaaaggtttacaaccatctgtaggtcccaaacaagct
agtcttaatggagtcacattaattggagaagccgtaaaaacacagttcaattattataag
aaagttgatggtgttgtccaacaattacctgaaacttactttactcagagtagaaattta
caagaatttaaacccaggagtcaaatggaaattgatttcttagaattagctatggatgaa
ttcattgaacggtataaattagaaggctatgccttcgaacatatcgtttatggagatttt
agtcatagtcagttaggtggtttacatctactgattggactagctaaacgttttaaggaa
tcaccttttgaattagaagattttattcctatggacagtacagttaaaaactatttcata
acagatgcgcaaacaggttcatctaagtgtgtgtgttctgttattgatttattacttgat
gattttgttgaaataataaaatcccaagatttatctgtagtttctaaggttgtcaaagtg
actattgactatacagaaatttcatttatgctttggtgtaaagatggccatgtagaaaca
ttttacccaaaattacaatctagtcaagcgtggcaaccgggtgttgctatgcctaatctt
tacaaaatgcaaagaatgctattagaaaagtgtgaccttcaaaattatggtgatagtgca
acattacctaaaggcataatgatgaatgtcgcaaaatatactcaactgtgtcaatattta
aacacattaacattagctgtaccctataatatgagagttatacattttggtgctggttct
gataaaggagttgcaccaggtacagctgttttaagacagtggttgcctacgggtacgctg
cttgtcgattcagatcttaatgactttgtctctgatgcagattcaactttgattggtgat
tgtgcaactgtacatacagctaataaatgggatctcattattagtgatatgtacgaccct
aagactaaaaatgttacaaaagaaaatgactctaaagagggttttttcacttacatttgt
gggtttatacaacaaaagctagctcttggaggttccgtggctataaagataacagaacat
tcttggaatgctgatctttataagctcatgggacacttcgcatggtggacagcctttgtt
actaatgtgaatgcgtcatcatctgaagcatttttaattggatgtaattatcttggcaaa
ccacgcgaacaaatagatggttatgtcatgcatgcaaattacatattttggaggaataca
aatccaattcagttgtcttcctattctttatttgacatgagtaaatttccccttaaatta
aggggtactgctgttatgtctttaaaagaaggtcaaatcaatgatatgattttatctctt
cttagtaaaggtagacttataattagagaaaacaacagagttgttatttctagtgatgtt
cttgttaacaactaaacgaacaatgtttgtttttcttgttttattgccactagtctctag
tcagtgtgttaatcttacaaccagaactcaattaccccctgcatacactaattctttcac
acgtggtgtttattaccctgacaaagttttcagatcctcagttttacattcaactcagga
cttgttcttacctttcttttccaatgttacttggttccatgctatacatgtctctgggac
caatggtactaagaggtttgataaccctgtcctaccatttaatgatggtgtttattttgc
ttccactgagaagtctaacataataagaggctggatttttggtactactttagattcgaa
gacccagtccctacttattgttaataacgctactaatgttgttattaaagtctgtgaatt
tcaattttgtaatgatccatttttgggtgtttattaccacaaaaacaacaaaagttggat
ggaaagtgagttcagagtttattctagtgcgaataattgcacttttgaatatgtctctca
gccttttcttatggaccttgaaggaaaacagggtaatttcaaaaatcttagggaatttgt
gtttaagaatattgatggttattttaaaatatattctaagcacacgcctattaatttagt
gcgtgatctccctcagggtttttcggctttagaaccattggtagatttgccaataggtat
taacatcactaggtttcaaactttacttgctttacatagaagttatttgactcctggtga
ttcttcttcaggttggacagctggtgctgcagcttattatgtgggttatcttcaacctag
gacttttctattaaaatataatgaaaatggaaccattacagatgctgtagactgtgcact
tgaccctctctcagaaacaaagtgtacgttgaaatccttcactgtagaaaaaggaatcta
tcaaacttctaactttagagtccaaccaacagaatctattgttagatttcctaatattac
aaacttgtgcccttttggtgaagtttttaacgccaccagatttgcatctgtttatgcttg
gaacaggaagagaatcagcaactgtgttgctgattattctgtcctatataattccgcatc
attttccacttttaagtgttatggagtgtctcctactaaattaaatgatctctgctttac
taatgtctatgcagattcatttgtaattagaggtgatgaagtcagacaaatcgctccagg
gcaaactggaaagattgctgattataattataaattaccagatgattttacaggctgcgt
tatagcttggaattctaacaatcttgattctaaggttggtggtaattataattacctgta
tagattgtttaggaagtctaatctcaaaccttttgagagagatatttcaactgaaatcta
tcaggccggtagcacaccttgtaatggtgttgaaggttttaattgttactttcctttaca
atcatatggtttccaacccactaatggtgttggttaccaaccatacagagtagtagtact
ttcttttgaacttctacatgcaccagcaactgtttgtggacctaaaaagtctactaattt
ggttaaaaacaaatgtgtcaatttcaacttcaatggtttaacaggcacaggtgttcttac
tgagtctaacaaaaagtttctgcctttccaacaatttggcagagacattgctgacactac
tgatgctgtccgtgatccacagacacttgagattcttgacattacaccatgttcttttgg
tggtgtcagtgttataacaccaggaacaaatacttctaaccaggttgctgttctttatca
gggtgttaactgcacagaagtccctgttgctattcatgcagatcaacttactcctacttg
gcgtgtttattctacaggttctaatgtttttcaaacacgtgcaggctgtttaataggggc
tgaacatgtcaacaactcatatgagtgtgacatacccattggtgcaggtatatgcgctag
ttatcagactcagactaattctcctcggcgggcacgtagtgtagctagtcaatccatcat
tgcctacactatgtcacttggtgcagaaaattcagttgcttactctaataactctattgc
catacccacaaattttactattagtgttaccacagaaattctaccagtgtctatgaccaa
gacatcagtagattgtacaatgtacatttgtggtgattcaactgaatgcagcaatctttt
gttgcaatatggcagtttttgtacacaattaaaccgtgctttaactggaatagctgttga
acaagacaaaaacacccaagaagtttttgcacaagtcaaacaaatttacaaaacaccacc
aattaaagattttggtggttttaatttttcacaaatattaccagatccatcaaaaccaag
caagaggtcatttattgaagatctacttttcaacaaagtgacacttgcagatgctggctt
catcaaacaatatggtgattgccttggtgatattgctgctagagacctcatttgtgcaca
aaagtttaacggccttactgttttgccacctttgctcacagatgaaatgattgctcaata
cacttctgcactgttagcgggtacaatcacttctggttggacctttggtgcaggtgctgc
attacaaataccatttgctatgcaaatggcttataggtttaatggtattggagttacaca
gaatgttctctatgagaaccaaaaattgattgccaaccaatttaatagtgctattggcaa
aattcaagactcactttcttccacagcaagtgcacttggaaaacttcaagatgtggtcaa
ccaaaatgcacaagctttaaacacgcttgttaaacaacttagctccaattttggtgcaat
ttcaagtgttttaaatgatatcctttcacgtcttgacaaagttgaggctgaagtgcaaat
tgataggttgatcacaggcagacttcaaagtttgcagacatatgtgactcaacaattaat
tagagctgcagaaatcagagcttctgctaatcttgctgctactaaaatgtcagagtgtgt
acttggacaatcaaaaagagttgatttttgtggaaagggctatcatcttatgtccttccc
tcagtcagcacctcatggtgtagtcttcttgcatgtgacttatgtccctgcacaagaaaa
gaacttcacaactgctcctgccatttgtcatgatggaaaagcacactttcctcgtgaagg
tgtctttgtttcaaatggcacacactggtttgtaacacaaaggaatttttatgaaccaca
aatcattactacagacaacacatttgtgtctggtaactgtgatgttgtaataggaattgt
caacaacacagtttatgatcctttgcaacctgaattagactcattcaaggaggagttaga
taaatattttaagaatcatacatcaccagatgttgatttaggtgacatctctggcattaa
tgcttcagttgtaaacattcaaaaagaaattgaccgcctcaatgaggttgccaagaattt
aaatgaatctctcatcgatctccaagaacttggaaagtatgagcagtatataaaatggcc
atggtacatttggctaggttttatagctggcttgattgccatagtaatggtgacaattat
gctttgctgtatgaccagttgctgtagttgtctcaagggctgttgttcttgtggatcctg
ctgcaaatttgatgaagacgactctgagccagtgctcaaaggagtcaaattacattacac
ataaacgaacttatggatttgtttatgagaatcttcacaattggaactgtaactttgaag
caaggtgaaatcaaggatgctactccttcagattttgttcgcgctactgcaacgataccg
atacaagcctcactccctttcggatggcttattgttggcgttgcacttcttgctgttttt
cagagcgcttccaaaatcataaccctcaaaaagagatggcaactagcactctccaagggt
gttcactttgtttgcaacttgctgttgttgtttgtaacagtttactcacaccttttgctc
gttgctgctggccttgaagccccttttctctatctttatgctttagtctacttcttgcag
agtataaactttgtaagaataataatgaggctttggctttgctggaaatgccgttccaaa
aacccattactttatgatgccaactattttctttgctggcatactaattgttacgactat
tgtataccttacaatagtgtaacttcttcaattgtcattacttcaggtgatggcacaaca
agtcctatttctgaacatgactaccagattggtggttatactgaaaaatgggaatctgga
gtaaaagactgtgttgtattacacagttacttcacttcagactattaccagctgtactca
actcaattgagtacagacactggtgttgaacatgttaccttcttcatctacaataaaatt
gttgatgagcctgaagaacatgtccaaattcacacaatcgacggttcatccggagttgtt
aatccagtaatggaaccaatttatgatgaaccgacgacgactactagcgtgcctttgtaa
gcacaagctgatgagtacgaacttatgtactcattcgtttcggaagagacaggtacgtta
atagttaatagcgtacttctttttcttgctttcgtggtattcttgctagttacactagcc
atccttactgcgcttcgattgtgtgcgtactgctgcaatattgttaacgtgagtcttgta
aaaccttctttttacgtttactctcgtgttaaaaatctgaattcttctagagttcctgat
cttctggtctaaacgaactaaatattatattagtttttctgtttggaactttaattttag
ccatggcagattccaacggtactattaccgttgaagagcttaaaaagctccttgaacaat
ggaacctagtaataggtttcctattccttacatggatttgtcttctacaatttgcctatg
ccaacaggaataggtttttgtatataattaagttaattttcctctggctgttatggccag
taactttagcttgttttgtgcttgctgctgtttacagaataaattggatcaccggtggaa
ttgctatcgcaatggcttgtcttgtaggcttgatgtggctcagctacttcattgcttctt
tcagactgtttgcgcgtacgcgttccatgtggtcattcaatccagaaactaacattcttc
tcaacgtgccactccatggcactattctgaccagaccgcttctagaaagtgaactcgtaa
tcggagctgtgatccttcgtggacatcttcgtattgctggacaccatctaggacgctgtg
acatcaaggacctgcctaaagaaatcactgttgctacatcacgaacgctttcttattaca
aattgggagcttcgcagcgtgtagcaggtgactcaggttttgctgcatacagtcgctaca
ggattggcaactataaattaaacacagaccattccagtagcagtgacaatattgctttgc
ttgtacagtaagtgacaacagatgtttcatctcgttgactttcaggttactatagcagag
atattactaattattatgaggacttttaaagtttccatttggaatcttgattacatcata
aacctcataattaaaaatttatctaagtcactaactgagaataaatattctcaattagat
gaagagcaaccaatggagattgattaaacgaacatgaaaattattcttttcttggcactg
ataacactcgctacttgtgagctttatcactaccaagagtgtgttagaggtacaacagta
cttttaaaagaaccttgctcttctggaacatacgagggcaattcaccatttcatcctcta
gctgataacaaatttgcactgacttgctttagcactcaatttgcttttgcttgtcctgac
ggcgtaaaacacgtctatcagttacgtgccagatcagtttcacctaaactgttcatcaga
caagaggaagttcaagaactttactctccaatttttcttattgttgcggcaatagtgttt
ataacactttgcttcacactcaaaagaaagacagaatgattgaactttcattaattgact
tctatttgtgctttttagcctttctgctattccttgttttaattatgcttattatctttt
ggttctcacttgaactgcaagatcataatgaaacttgtcacgcctaaacgaacatgaaat
ttcttgttttcttaggaatcatcacaactgtagctgcatttcaccaagaatgtagtttac
agtcatgtactcaacatcaaccatatgtagttgatgacccgtgtcctattcacttctatt
ctaaatggtatattagagtaggagctagaaaatcagcacctttaattgaattgtgcgtgg
atgaggctggttctaaatcacccattcagtacatcgatatcggtaattatacagtttcct
gtttaccttttacaattaattgccaggaacctaaattgggtagtcttgtagtgcgttgtt
cattctatgaagactttttagagtatcatgacgttcgtgttgttttagatttcatctaaa
cgaacaaactaaaatgtctgataatggaccccaaaatcagcgaaatgcaccccgcattac
gtttggtggaccctcagattcaactggcagtaaccagaatggagaacgcagtggggcgcg
atcaaaacaacgtcggccccaaggtttacccaataatactgcgtcttggttcaccgctct
cactcaacatggcaaggaagaccttaaattccctcgaggacaaggcgttccaattaacac
caatagcagtccagatgaccaaattggctactaccgaagagctaccagacgaattcgtgg
tggtgacggtaaaatgaaagatctcagtccaagatggtatttctactacctaggaactgg
gccagaagctggacttccctatggtgctaacaaagacggcatcatatgggttgcaactga
gggagccttgaatacaccaaaagatcacattggcacccgcaatcctgctaacaatgctgc
aatcgtgctacaacttcctcaaggaacaacattgccaaaaggcttctacgcagaagggag
cagaggcggcagtcaagcctcttctcgttcctcatcacgtagtcgcaacagttcaagaaa
ttcaactccaggcagcagtaggggaacttctcctgctagaatggctggcaatggcggtga
tgctgctcttgctttgctgctgcttgacagattgaaccagcttgagagcaaaatgtctgg
taaaggccaacaacaacaaggccaaactgtcactaagaaatctgctgctgaggcttctaa
gaagcctcggcaaaaacgtactgccactaaagcatacaatgtaacacaagctttcggcag
acgtggtccagaacaaacccaaggaaattttggggaccaggaactaatcagacaaggaac
tgattacaaacattggccgcaaattgcacaatttgcccccagcgcttcagcgttcttcgg
aatgtcgcgcattggcatggaagtcacaccttcgggaacgtggttgacctacacaggtgc
catcaaattggatgacaaagatccaaatttcaaagatcaagtcattttgctgaataagca
tattgacgcatacaaaacattcccaccaacagagcctaaaaaggacaaaaagaagaaggc
tgatgaaactcaagccttaccgcagagacagaagaaacagcaaactgtgactcttcttcc
tgctgcagatttggatgatttctccaaacaattgcaacaatccatgagcagtgctgactc
aactcaggcctaaactcatgcagaccacacaaggcagatgggctatataaacgttttcgc
ttttccgtttacgatatatagtctactcttgtgcagaatgaattctcgtaactacatagc
acaagtagatgtagttaactttaatctcacatagcaatctttaatcagtgtgtaacatta
gggaggacttgaaagagccaccacattttcaccgaggccacgcggagtacgat-------
------------------------------------------------------------
---------------
>Congo|EPI_ISL_417942
ATTAAAGGTTTATACCTTCCCAGGTAACAAACCAACCAACTTTCGATCTCTTGTagatct
gttctctaaacgaactttaaaatctgtgtggctgtcactcggctgcatgcttagtgcact
cacgcagtataattaataactaattactgtcgttgacaggacacgagtaactcgtctatc
ttctgcaggctgcttacggtttcgtccgtgttgcagccgatcatcagcacatctaggttt
tgtccgggtgtgaccgaaaggtaagatggagagccttgtccctggtttcaacgagaaaac
acacgtccaactcagtttgcctgttttacaggttcgcgacgtgctcgtacgtggctttgg
agactccgtggaggaggtcttatcagaggcacgtcaacatcttaaagatggcacttgtgg
cttagtagaagttgaaaaaggcgttttgcctcaacttgaacagccctatgtgttcatcaa
acgttcggatgctcgaactgcacctcatggtcatgttatggttgagctggtagcagaact
cgaaggcattcagtacggtcgtagtggtgagacacttggtgtccttgtccctcatgtggg
cgaaataccagtggcttaccgcaaggttcttcttcgtaagaacggtaataaaggagctgg
tggccatagttacggcgccgatctaaagtcatttgacttaggcgacgagcttggcactga
tccttatgaagattttcaagaaaactggaacactaaacatagcagtggtgttacccgtga
actcatgcgtgagcttaacggaggggcatacactcgctatgtcgataacaacttctgtgg
ccctgatggctaccctcttgagtgcattaaagaccttctagcacgtgctggtaaagcttc
atgcactttgtccgaacaactggactttattgacactaagaggggtgtatactgctgccg
tgaacatgagcatgaaattgcttggtacacggaacgttctgaaaagagctatgaattgca
gacaccttttgaaattaaattggcaaagaaatttgacaccttcaatggggaatgtccaaa
ttttgtatttcccttaaattccataatcaagactattcaaccaagggttgaaaagaaaaa
gcttgatggctttatgggtagaattcgatctgtctatccagttgcgtcaccaaatgaatg
caaccaaatgtgcctttcaactctcatgaagtgtgatcattgtggtgaaacttcatggca
gacgggcgattttgttaaagccacttgcgaattttgtggcactgagaatttgactaaaga
aggtgccactacttgtggttacttaccccaaaatgctgttgttaaaatttattgtccagc
atgtcacaattcagaagtaggacctgagcatagtcttgccgaataccataatgaatctgg
cttgaaaaccattcttcgtaagggtggtcgcactattgcctttggaggctgtgtgttctc
ttatgttggttgccataacaagtgtgcctattgggttccacgtgctagcgctaacatagg
ttgtaaccatacaggtgttgttggagaaggttccgaaggtcttaatgacaaccttcttga
aatactccaaaaagagaaagtcaacatcaatattgttggtgactttaaacttaatgaaga
gatcgccattattttggcatctttttctgcttccacaagtgcttttgtggaaactgtgaa
aggtttggattataaagcattcaaacaaattgttgaatcctgtggtaattttaaagttac
aaaaggaaaagctaaaaaaggtgcctggaatattggtgaacagaaatcaatactgagtcc
tctttatgcatttgcatcagaggctgctcgtgttgtacgatcaattttctcccgcactct
tgaaactgctcaaaattctgtgcgtgttttacagaaggccgctataacaatactagatgg
aatttcacagtattcactgagactcattgatgctatgatgttcacatctgatttggctac
taacaatctagttgtaatggcctacattacaggtggtgttgttcagttgacttcgcagtg
gctaactaacatctttggcactgtttatgaaaaactcaaacccgtccttgattggcttga
agagaagtttaaggaaggtgtagagtttcttagagacggttgggaaattgttaaatttat
ctcaacctgtgcttgtgaaattgtcggtggacaaattgtcacctgtgcaaaggaaattaa
ggagagtgttcagacattctttaagcttgtaaataaatttttggctttgtgtgctgactc
tatcattattggtggagctaaacttaaagccttgaatttaggtgaaacatttgtcacgca
ctcaaagggattgtacagaaagtgtgttaaatccagagaagaaactggcctactcatgcc
tctaaaagccccaaaagaaattatcttcttagagggagaaacacttcccacagaagtgtt
aacagaggaagttgtcttgaaaactggtgatttacaaccattagaacaacctactagtga
agctgttgaagctccattggttggtacaccagtttgtattaacgggcttatgttgctcga
aatcaaagacacagaaaagtactgtgcccttgcacctaatatgatggtaacaaacaatac
cttcacactcaaaggcggtgcaccaacaaaggttacttttggtgatgacactgtgataga
agtgcaaggttacaagagtgtgaatatcacttttgaacttgatgaaaggattgataaagt
acttaatgagaagtgctctgcctatacagttgaactcggtacagaagtaaatgagttcgc
ctgtgttgtggcagatgctgtcataaaaactttgcaaccagtatctgaattacttacacc
actgggcattgatttagatgagtggagtatggctacatactacttatttgatgagtctgg
tgagtttaaattggcttcacatatgtattgttctttttaccctccagatgaggatgaaga
agaaggtgattgtgaagaagaagagtttgagccatcaactcaatatgagtatggtactga
agatgattaccaaggtaaacctttggaatttggtgccacttctgctgctcttcaacctga
agaagagcaagaagaagattggttagatgatgatagtcaacaaactgttggtcaacaaga
cggcagtgaggacaatcagacaactactattcaaacaattgttgaggttcaacctcaatt
agagatggaacttacaccagttgttcagactattgaagtgaatagttttagtggttattt
aaaacttactgacaatgtatacattaaaaatgcagacattgtggaagaagctaaaaaggt
aaaaccaacagtggttgttaatgcagccaatgtttaccttaaacatggaggaggtgttgc
aggagccttaaataaggctactaacaatgccatgcaagttgaatctgatgattacatagc
tactaatggaccacttaaagtgggtggtagttgtgttttaagcggacacaatcttgctaa
acactgtcttcatgttgtcggcccaaatgttaacaaaggtgaagacattcaacttcttaa
gagtgcttatgaaaattttaatcagcacgaagttctacttgcaccattattatcagctgg
tatttttggtgctgaccctatacattctttaagagtttgtgtagatactgttcgcacaaa
tgtctacttagctgtctttgataaaaatctctatgacaaacttgtttcaagctttttgga
aatgaagagtgaaaagcaagttgaacaaaagatcgctgagattcctaaagaggaagttaa
gccatttataactgaaagtaaaccttcagttgaacagagaaaacaagatgataagaaaat
caaagcttgtgttgaagaagttacaacaactctggaagaaactaagttcctcacagaaaa
cttgttactttatattgacattaatggcaatcttcatccagattctgccactcttgttag
tgacattgacatcactttcttaaagaaagatgctccatatatagtgggtgatgttgttca
agagggtgttttaactgctgtggttatacctactaaaaaggctggtggcactactgaaat
gctagcgaaagctttgagaaaagtgccaacagacaattatataaccacttacccgggtca
gggtttaaatggttacactgtagaggaggcaaagacagtgcttaaaaagtgtaaaagtgc
cttttacattctaccatctattatctctaatgagaagcaagaaattcttggaactgtttc
ttggaatttgcgagaaatgcttgcacatgcagaagaaacacgcaaattaatgcctgtctg
tgtggaaactaaagccatagtttcaactatacagcgtaaatataagggtattaaaataca
agagggtgtggttgattatggtgctagattttacttttacaccagtaaaacaactgtagc
gtcacttatcaacacacttaacgatctaaatgaaactcttgttacaatgccacttggcta
tgtaacacatggcttaaatttggaagaagctgctcggtatatgagatctctcaaagtgcc
agctacagtttctgtttcttcacctgatgctgttacagcgtataatggttatcttacttc
ttcttctaaaacacctgaagaacattttattgaaaccatctcacttgctggttcctataa
agattggtcctattctggacaatctacacaactaggtatagaatttcttaagagaggtga
taaaagtgtatattacactagtaatcctaccacattccacctagatggtgaagttatcac
ctttgacaatcttaagacacttctttctttgagagaagtgaggactattaaggtgtttac
aacagtagacaacattaacctccacacgcaagttgtggacatgtcaatgacatatggaca
acagtttggtccaacttatttggatggagctgatgttactaaaataaaacctcataattc
acatgaaggtaaaacattttatgttttacctaatgatgacactctacgtgttgaggcttt
tgagtactaccacacaactgatcctagttttctgggtaggtacatgtcagcattaaatca
cactaaaaagtggaaatacccacaagttaatggtttaacttctattaaatgggcagataa
caactgttatcttgccactgcattgttaacactccaacaaatagagttgaagtttaatcc
acctgctctacaagatgcttattacagagcaagggctggtgaagctgctaacttttgtgc
acttatcttagcctactgtaataagacagtaggtgagttaggtgatgttagagaaacaat
gagttacttgtttcaacatgccaatttagattcttgcaaaagagtcttgaacgtggtgtg
taaaacttgtggacaacagcagacaacccttaagggtgtagaagctgttatgtacatggg
cacactttcttatgaacaatttaagaaaggtgttcagataccttgtacgtgtggtaaaca
agctacaaaatatctagtacaacaggagtcaccttttgttatgatgtcagcaccacctgc
tcagtatgaacttaagcatggtacatttacttgtgctagtgagtacactggtaattacca
gtgtggtcactataaacatataacttctaaagaaactttgtattgcatagacggtgcttt
acttacaaagtcctcagaatacaaaggtcctattacggatgttttctacaaagaaaacag
ttacacaacaaccataaaaccagttacttataaattggatggtgttgtttgtacagaaat
tgaccctaagttggacaattattataagaaagacaattcttatttcacagagcaaccaat
tgatcttgtaccaaaccaaccatatccaaacgcaagcttcgataattttaagtttgtatg
tgataatatcaaatttgctgatgatttaaaccagttaactggttataagaaacctgcttc
aagagagcttaaagttacatttttccctgacttaaatggtgatgtggtggctattgatta
taaacactacacaccctcttttaagaaaggagctaaattgttacataaacctattgtttg
gcatgttaacaatgcaactaataaagccacgtataaaccaaatacctggtgtatacgttg
tctttggagcacaaaaccagttgaaacatcaaattcgtttgatgtactgaagtcagagga
cgcgcagggaatggataatcttgcctgcgaagatctaaaaccagtctctgaagaagtagt
ggaaaatcctaccatacagaaagacgttcttgagtgtaatgtgaaaactaccgaagttgt
aggagacattatacttaaaccagcaaataatagtttaaaaattacagaagaggttggcca
cacagatctaatggctgcttatgtagacaattctagtcttactattaagaaacctaatga
attatctagagtattaggtttgaaaacccttgctactcatggtttagctgctgttaatag
tgtcccttgggatactatagctaattatgctaagccttttcttaacaaagttgttagtac
aactactaacatagttacacggtgtttaaaccgtgtttgtactaattatatgccttattt
ctttactttattgctacaattgtgtacttttactagaagtacaaattctagaattaaagc
atctatgccgactactatagcaaagaatactgttaagagtgtcggtaaattttgtctaga
ggcttcatttaattatttgaagtcacctaatttttctaaactgataaatattataatttg
gtttttactattaagtgtttgcctaggttctttaatctactcaaccgctgctttaggtgt
tttaatgtctaatttaggcatgccttcttactgtactggttacagagaaggctatttgaa
ctctactaatgtcactattgcaacctactgtactggttctataccttgtagtgtttgtct
tagtggtttagattctttagacacctatccttctttagaaactatacaaattaccatttc
atcttttaaatgggatttaactgcttttggcttagttgcagagtggtttttggcatatat
tcttttcactaggtttttctatgtacttggattggctgcaatcatgcaattgtttttcag
ctattttgcagtacattttattagtaattcttggcttatgtggttaataattaatcttgt
acaaatggccccgatttcagctatggttagaatgtacatcttctttgcatcattttatta
tgtatggaaaagttatgtgcatgttgtagacggttgtaattcatcaacttgtatgatgtg
ttacaaacgtaatagagcaacaagagtcgaatgtacaactattgttaatggtgttagaag
gtccttttatgtctatgctaatggaggtaaaggcttttgcaaactacacaattggaattg
tgttaattgtgatacattctgtgctggtagtacatttattagtgatgaagttgcgagaga
cttgtcactacagtttaaaagaccaataaatcctactgaccagtcttcttacatcgttga
tagtgttacagtgaagaatggttccatccatctttactttgataaagctggtcaaaagac
ttatgaaagacattctctctctcattttgttaacttagacaacctgagagctaataacac
taaaggttcattgcctattaatgttatagtttttgatggtaaatcaaaatgtgaagaatc
atctgcaaaatcagcgtctgtttactacagtcagcttatgtgtcaacctatactgttact
agatcaggcattagtgtctgatgttggtgatagtgcggaagttgcagttaaaatgtttga
tgcttacgttaatacgttttcatcaacttttaacgtaccaatggaaaaactcaaaacact
agttgcaactgcagaagctgaacttgcaaagaatgtgtccttagacaatgtcttatctac
ttttatttcagcagctcggcaagggtttgttgattcagatgtagaaactaaagatgttgt
tgaatgtcttaaattgtcacatcaatctgacatagaagttactggcgatagttgtaataa
ctatatgctcacctataacaaagttgaaaacatgacaccccgtgaccttggtgcttgtat
tgactgtagtgcgcgtcatattaatgcgcaggtagcaaaaagtcacaacattgctttgat
atggaacgttaaagatttcatgtcattgtctgaacaactacgaaaacaaatacgtagtgc
tgctaaaaagaataacttaccttttaagttgacatgtgcaactactagacaagttgttaa
tgttgtaacaacaaagatagcacttaagggtggtaaaattgttaataattggttgaagca
gttaattaaagttacacttgtgttcctttttgttgctgctattttctatttaataacacc
tgttcatgtcatgtctaaacatactgacttttcaagtgaaatcataggatacaaggctat
tgatggtggtgtcactcgtgacatagcatctacagatacttgttttgctaacaaacatgc
tgattttgacacatggtttagccagcgtggtggtagttatactaatgacaaagcttgccc
attgattgctgcagtcataacaagagaagtgggttttgtcgtgcctggtttgcctggcac
gatattacgcacaactaatggtgactttttgcatttcttacctagagtttttagtgcagt
tggtaacatctgttacacaccatcaaaacttatagagtacactgactttgcaacatcagc
ttgtgttttggctgctgaatgtacaatttttaaagatgcttctggtaagccagtaccata
ttgttatgataccaatgtactagaaggttctgttgcttatgaaagtttacgccctgacac
acgttatgtgctcatggatggctctattattcaatttcctaacacctaccttgaaggttc
tgttagagtggtaacaacttttgattctgagtactgtaggcacggcacttgtgaaagatc
agaagctggtgtttgtgtatctactagtggtagatgggtacttaacaatgattattacag
atctttaccaggagttttctgtggtgtagatgctgtaaatttacttactaatatgtttac
accactaattcaacctattggtgctttggacatatcagcatctatagtagctggtggtat
tgtagctatcgtagtaacatgccttgcctactattttatgaggtttagaagagcttttgg
tgaatacagtcatgtagttgcctttaatactttactattccttatgtcattcactgtact
ctgtttaacaccagtttactcattcttacctggtgtttattctgttatttacttgtactt
gacattttatcttactaatgatgtttcttttttagcacatattcagtggatggttatgtt
cacacctttagtacctttctggataacaattgcttatatcatttgtatttccacaaagca
tttctattggttctttagtaattacctaaagagacgtgtagtctttaatggtgtttcctt
tagtacttttgaagaagctgcgctgtgcacctttttgttaaataaagaaatgtatctaaa
gttgcgtagtgatgtgctattacctcttacgcaatataatagatacttagctctttataa
taagtacaagtattttagtggagcaatggatacaactagctacagagaagctgcttgttg
tcatctcgcaaaggctctcaatgacttcagtaactcaggttctgatgttctttaccaacc
accacaaacctctatcacctcagctgttttgcagagtggttttagaaaaatggcattccc
atctggtaaagttgagggttgtatggtacaagtaacttgtggtacaactacacttaacgg
tctttggcttgatgacgtagtttactgtccaagacatgtgatctgcacctctgaagacat
gcttaaccctaattatgaagatttactcattcgtaagtctaatcataatttcttggtaca
ggctggtaatgttcaactcagggttattggacattctatgcaaaattgtgtacttaagct
taaggttgatacagccaatcctaagacacctaagtataagtttgttcgcattcaaccagg
acagactttttcagtgttagcttgttacaatggttcaccatctggtgtttaccaatgtgc
tatgaggcccaatttcactattaagggttcattccttaatggttcatgtggtagtgttgg
ttttaacatagattatgactgtgtctctttttgttacatgcaccatatggaattaccaac
tggagttcatgctggcacagacttagaaggtaacttttatggaccttttgttgacaggca
aacagcacaagcagctggtacggacacaactattacagttaatgttttagcttggttgta
cgctgctgttataaatggagacaggtggtttctcaatcgatttaccacaactcttaatga
ctttaaccttgtggctatgaagtacaattatgaacctctaacacaagaccatgttgacat
actaggacctctttctgctcaaactggaattgccgttttagatatgtgtgcttcattaaa
agaattactgcaaaatggtatgaatggacgtaccatattgggtagtgctttattagaaga
tgaatttacaccttttgatgttgttagacaatgctcaggtgttactttccaaagtgcagt
gaaaagaacaatcaagggtacacaccactggttgttactcacaattttgacttcactttt
agttttagtccagagtactcaatggtctttgttcttttttttgtatgaaaatgccttttt
accttttgctatgggtattattgctatgtctgcttttgcaatgatgtttgtcaaacataa
gcatgcatttctctgtttgtttttgttaccttctcttgccactgtagcttattttaatat
ggtctatatgcctgctagttgggtgatgcgtattatgacatggttggatatggttgatac
tagtttgtctggttttaagctaaaagactgtgttatgtatgcatcagctgtagtgttact
aatccttatgacagcaagaactgtgtatgatgatggtgctaggagagtgtggacacttat
gaatgtcttgacactcgtttataaagtttattatggtaatgctttagatcaagccatttc
catgtgggctcttataatctctgttacttctaactactcaggtgtagttacaactgtcat
gtttttggccagaggtattgtttttatgtgtgttgagtattgccctattttcttcataac
tggtaatacacttcagtgtataatgctagtttattgtttcttaggctatttttgtacttg
ttactttggcctcttttgtttactcaaccgctactttagactgactcttggtgtttatga
ttacttagtttctacacaggagtttagatatatgaattcacagggactactcccacccaa
gaatagcatagatgccttcaaactcaacattaaattgttgggtgttggtggcaaaccttg
tatcaaagtagccactgtacagtctaaaatgtcagatgtaaagtgcacatcagtagtctt
actctcagttttgcaacaactcagagtagaatcatcatctaaattgtgggctcaatgtgt
ccagttacacaatgacattctcttagctaaagatactactgaagcctttgaaaaaatggt
ttcactactttctgttttgctttccatgcagggtgctgtagacataaacaagctttgtga
agaaatgctggacaacagggcaaccttacaagctatagcctcagagtttagttcccttcc
atcatatgcagcttttgctactgctcaagaagcttatgagcaggctgttgctaatggtga
ttctgaagttgttcttaaaaagttgaagaagtctttgaatgtggctaaatctgaatttga
ccgtgatgcagccatgcaacgtaagttggaaaagatggctgatcaagctatgacccaaat
gtataaacaggctagatctgaggacaagagggcaaaagttactagtgctatgcagacaat
gcttttcactatgcttagaaagttggataatgatgcactcaacaacattatcaacaatgc
aagagatggttgtgttcccttgaacataatacctcttacaacagcagccaaactaatggt
tgtcataccagactataacacatataaaaatacgtgtgatggtacaacatttacttatgc
atcagcattgtgggaaatccaacaggttgtagatgcagatagtaaaattgttcaacttag
tgaaattagtatggacaattcacctaatttagcatggcctcttattgtaacagctttaag
ggccaattctgctgtcaaattacagaataatgagcttagtcctgttgcactacgacagat
gtcttgtgctgccggtactacacaaactgcttgcactgatgacaatgcgttagcttacta
caacacaacaaagggaggtaggtttgtacttgcactgttatccgatttacaggatttgaa
atgggctagattccctaagagtgatggaactggtactatctatacagaactggaaccacc
ttgtaggtttgttacagacacacctaaaggtcctaaagtgaagtatttatactttattaa
aggattaaacaacctaaatagaggtatggtacttggtagtttagctgccacagtacgtct
acaagctggtaatgcaacagaagtgcctgccaattcaactgtattatctttctgtgcttt
tgctgtagatgctgctaaagcttacaaagattatctagctagtgggggacaaccaatcac
taattgtgttaagatgttgtgtacacacactggtactggtcaggcaataacagttacacc
ggaagccaatatggatcaagaatcctttggtggtgcatcgtgttgtctgtactgccgttg
ccacatagatcatccaaatcctaaaggattttgtgacttaaaaggtaagtatgtacaaat
acctacaacttgtgctaatgaccctgtgggttttacacttaaaaacacagtctgtaccgt
ctgcggtatgtggaaaggttatggctgtagttgtgatcaactccgcgaacccatgcttca
gtcagctgatgcacaatcgtttttaaacgggtttgcggtgtaagtgcagcccgtcttaca
ccgtgcggcacaggcactagtactgatgtcgtatacagggcttttgacatctacaatgat
aaagtagctggttttgctaaattcctaaaaactaattgttgtcgcttccaagaaaaggac
gaagatgacaatttaattgattcttactttgtagttaagagacacactttctctaactac
caacatgaagaaacaatttataatttacttaaggattgtccagctgttgctaaacatgac
ttctttaagtttagaatagacggtgacatggtaccacatatatcacgtcaacgtcttact
aaatacacaatggcagacctcgtctatgctttaaggcattttgatgaaggtaattgtgac
acattaaaagaaatacttgtcacatacaattgttgtgatgatgattatttcaataaaaag
gactggtatgattttgtagaaaacccagatatattacgcgtatacgccaacttaggtgaa
cgtgtacgccaagctttgttaaaaacagtacaattctgtgatgccatgcgaaatgctggt
attgttggtgtactgacattagataatcaagatctcaatggtaactggtatgatttcggt
gatttcatacaaaccacgccaggtagtggagttcctgttgtagattcttattattcattg
ttaatgcctatattaaccttgaccagggctttaactgcagagtcacatgttgacactgac
ttaacaaagccttacattaagtgggatttgttaaaatatgacttcacggaagagaggtta
aaactctttgaccgttattttaaatattgggatcagacataccacccaaattgtgttaac
tgtttggatgacagatgcattctgcattgtgcaaactttaatgttttattctctacagtg
ttcccacttacaagttttggaccactagtgagaaaaatatttgttgatggtgttccattt
gtagtttcaactggataccacttcagagagctaggtgttgtacataatcaggatgtaaac
ttacatagctctagacttagttttaaggaattacttgtgtatgctgctgaccctgctatg
cacgctgcttctggtaatctattactagataaacgcactacgtgcttttcagtagctgca
cttactaacaatgttgcttttcaaactgtcaaacccggtaattttaacaaagacttctat
gactttgctgtgtctaagggtttctttaaggaaggaagttctgttgaattaaaacacttc
ttctttgctcaggatggtaatgctgctatcagcgattatgactactatcgttataatcta
ccaacaatgtgtgatatcagacaactactatttgtagttgaagttgttgataagtacttt
gattgttacgatggtggctgtattaatgctaaccaagtcatcgtcaacaacctagacaaa
tcagctggttttccatttaataaatggggtaaggctagactttattatgattcaatgagt
tatgaggatcaagatgcacttttcgcatatacaaaacgtaatgtcatccctactataact
caaatgaatcttaagtatgccattagtgcaaagaatagagctcgcaccgtagctggtgtc
tctatctgtagtactatgaccaatagacagtttcatcaaaaattattgaaatcaatagcc
gccactagaggagctactgtagtaattggaacaagcaaattctatggtggttggcacaac
atgttaaaaactgtttatagtgatgtagaaaaccctcaccttatgggttgggattatcct
aaatgtgatagagccatgcctaatatgcttagaattatggcctcacttgttcttgctcgc
aaacatacaacgtgttgtagcttgtcacaccgtttctatagattagctaatgagtgtgct
caagtattgagtgaaatggtcatgtgtggcggttcactatatgttaaaccaggtggaacc
tcatcaggagatgccacaactgcttatgctaatagtgtttttaacatttgtcaagctgtc
acggccaatgttaatgcacttttatctactgatggtaacaaaattgccgataagtatgtc
cgcaatttacaacacagactttatgagtgtctctatagaaatagagatgttgacacagac
tttgtgaatgagttttacgcatatttgcgtaaacatttctcaatgatgatactctctgac
gatgctgttgtgtgtttcaatagcacttatgcatctcaaggtctagtggctagcataaag
aactttaagtcagttctttattatcaaaacaatgtttttatgtctgaagcaaaatgttgg
actgagactgaccttactaaaggacctcatgaattttgctctcaacatacaatgctagtt
aaacagggtgatgattatgtgtaccttccttacccagatccatcaagaatcctaggggcc
ggctgttttgtagatgatatcgtaaaaacagatggtacacttatgattgaacggttcgtg
tctttagctatagatgcttacccacttactaaacatcctaatcaggagtatgctgatgtc
tttcatttgtacttacaatacataagaaagctacatgatgagttaacaggacacatgtta
gacatgtattctgttatgcttactaatgataacacttcaaggtattgggaacctgagttt
tatgaggctatgtacacaccgcatacagtcttacaggctgttggggcttgtgttctttgc
aattcacagacttcattaagatgtggtgcttgcatacgtagaccattcttatgttgtaaa
tgctgttacgaccatgtcatatcaacatcacataaattagtcttgtctgttaatccgtat
gtttgcaatgctccaggttgtgatgtcacagatgtgactcaactttacttaggaggtatg
agctattattgtaaatcacataaaccacccattagttttccattgtgtgctaatggacaa
gtttttggtttatataaaaatacatgtgttggtagcgataatgttactgactttaatgca
attgcaacatgtgactggacaaatgctggtgattacattttagctaacacctgtactgaa
agactcaagctttttgcagcagaaacgctcaaagctactgaggagacatttaaactgtct
tatggtattgctactgtacgtgaagtgctgtctgacagagaattacatctttcatgggaa
gttggtaaacctagaccaccacttaaccgaaattatgtctttactggttatcgtgtaact
aaaaacagtaaagtacaaataggagagtacacctttgaaaaaggtgactatggtgatgct
gttgtttaccgaggtacaacaacttacaaattaaatgttggtgattattttgtgctgaca
tcacatacagtaatgccattaagtgcacctacactagtgccacaagagcactatgttaga
attactggcttatacccaacactcaatatctcagatgagttttctagcaatgttgcaaat
tatcaaaaggttggtatgcaaaagtattctacactccagggaccacctggtactggtaag
agtcattttgctattggcctagctctctactacccttctgctcgcatagtgtatacagct
tgctctcatgccgctgttgatgcactatgtgagaaggcattaaaatatttgcctatagat
aaatgtagtagaattatacctgcacgtgctcgtgtagagtgttttgataaattcaaagtg
aattcaacattagaacagtatgtcttttgtactgtaaatgcattgcctgagacgacagca
gatatagttgtctttgatgaaatttcaatggccacaaattatgatttgagtgttgtcaat
gccagattacgtgctaagcactatgtgtacattggcgaccctgctcaattacctgcacca
cgcacattgctaactaagggcacactagaaccagaatatttcaattcagtgtgtagactt
atgaaaactataggtccagacatgttcctcggaacttgtcggcgttgtcctgctgaaatt
gttgacactgtgagtgctttggtttatgataataagcttaaagcacataaagacaaatca
gctcaatgctttaaaatgttttataagggtgttatcacgcatgatgtttcatctgcaatt
aacaggccacaaataggcgtggtaagagaattccttacacgtaaccctgcttggagaaaa
gctgtctttatttcaccttataattcacagaatgctgtagcctcaaagattttgggacta
ccaactcaaactgttgattcatcacagggctcagaatatgactatgtcatattcactcaa
accactgaaacagctcactcttgtaatgtaaacagatttaatgttgctattaccagagca
aaagtaggcatactttgcataatgtctgatagagacctttatgacaagttgcaatttaca
agtcttgaaattccacgtaggaatgtggcaactttacaagctgaaaatgtaacaggactc
tttaaagattgtagtaaggtaatcactgggttacatcctacacaggcacctacacacctc
agtgttgacactaaattcaaaactgaaggtttatgtgttgacatacctggcatacctaag
gacatgacctatagaagactcatctctatgatgggttttaaaatgaattatcaagttaat
ggttaccctaacatgtttatcacccgcgaagaagctataagacatgtacgtgcatggatt
ggcttcgatgtcgaggggtgtcatgctactagagaagctgttggtaccaatttaccttta
cagctaggtttttctacaggtgttaacctagttgctgtacctacaggttatgttgataca
cctaataatacagatttttccagagttagtgctaaaccaccgcctggagatcaatttaaa
cacctcataccacttatgtacaaaggacttccttggaatgtagtgcgtataaagattgta
caaatgttaagtgacacacttaaaaatctctctgacagagtcgtatttgtcttatgggca
catggctttgagttgacatctatgaagtattttgtgaaaataggacctgagcgcacctgt
tgtctatgtgatagacgtgccacatgcttttccactgcttcagacacttatgcctgttgg
catcattctattggatttgattacgtctataatccgtttatgattgatgttcaacaatgg
ggttttacaggtaacctacaaagcaaccatgatctgtattgtcaagtccatggtaatgca
catgtagctagttgtgatgcaatcatgactaggtgtctagctgtccacgagtgctttgtt
aagcgtgttgactggactattgaatatcctataattggtgatgaactgaagattaatgcg
gcttgtagaaaggttcaacacatggttgttaaagctgcattattagcagacaaattccca
gttcttcacgacattggtaaccctaaagctattaagtgtgtacctcaagctgatgtagaa
tggaagttctatgatgcacagccttgtagtgacaaagcttataaaatagaagaattattc
tattcttatgccacacattctgacaaattcacagatggtgtatgcctattttggaattgc
aatgtcgatagatatcctgctaattccattgtttgtagatttgacactagagtgctatct
aaccttaacttgcctggttgtgatggtggcagtttgtntgtaaataaacatgcattccac
acaccagcttttgataaaagtgcttttgttaatttaaaacaattaccatttttctattac
tctgacagtccatgtgagtctcatggaaaacaagtagtgtcagatatagattatgtacca
ctaaagtctgctacgtgtataacacgttgcaatttaggtggtgctgtctgtagacatcat
gctaatgagtacagattgtatctcgatgcttataacnnnnnnnnnnnnnnnggctttagc
ttgtgggtttacaaacaatttgatacttataacctctggaacacttttacaagacttcag
agtttagaaaatgtggcttttaatgttgtaaataagggacactttgatggacaacagggt
gaagtaccagtttctatcattaataacactgtttacacaaaagttgatggtgttgatgta
gaattgtttgaaaataaaacaacattacctgttaatgtagcatttgagctttgggctaag
cgcaacattaaaccagtaccagaggtgaaaatactcaataatttgggtgtggacattgct
gctaatactgtgatctgggactacaaaagagatgctccagcacatatatctactattggt
gtttgttctatgactgacatagccaagaaaccaactgaaacgatttgtgcaccactcact
gtcttttttgatggtagagttgatggtcaagtagacttatttagaaatgcccgtaatggt
gttcttattacagaaggtagtgttaaaggtttacaaccatctgtaggtcccaaacaagct
agtcttaatggagtcacattaattggagaagccgtaaaaacacagttcaattattataag
aaagttgatggtgttgtccaacaattacctgaaacttactttactcagagtagaaattta
caagaatttaaacccaggagtcaaatggaaattgatttcttagaattagctatggatgaa
ttcattgaacggtataaattagaaggctatgccttcgaacatatcgtttatggagatttt
agtcatagtcagttaggtggtttacatctactgattggactagctaaacgttttaaggaa
tcaccttttgaattagaagattttattcctatggacagtacagttaaaaactatttcata
acagatgcgcaaacaggttcatctaagtgtgtgtgttctgttattgatttattacttgat
gattttgttgaaataataaaatcccaagatttatctgtagtttctaaggttgtcaaagtg
actattgactatacagaaatttcatttatgctttggtgtaaagatggccatgtagaaaca
ttttacccaaaattacaatctagtcaagcgtggcaaccgggtgttgctatgcctaatctt
tacaaaatgcaaagaatgctattagaaaagtgtgaccttcaaaattatggtgatagtgca
acattacctaaaggcataatgatgaatgtcgcaaaatatactcaactgtgtcaatattta
aacacattaacattagctgtaccctataatatgagagttatacattttggtgctggttct
gataaaggagttgcaccaggtacagctgttttaagacagtggttgcctacgggtacgctg
cttgtcgattcagatcttaatgactttgtctctgatgcagattcaactttgattggtgat
tgtgcaactgtacatacagctaataaatgggatctcattattagtgatatgtacgaccct
aagactaaaaatgttacaaaagaaaatgactctaaagagggttttttcacttacatttgt
gggtttatacaacaaaagctagctcttggaggttccgtggctataaagataacagaacat
tcttggaatgctgatctttataagctcatgggacacttcgcatggtggacagcctttgtt
actaatgtgaatgcgtcatcatctgaagcatttttaattggatgtaattatcttggcaaa
ccacgcgaacaaatagatggttatgtcatgcatgcaaattacatattttggaggaataca
aatccaattcagttgtcttcctattctttatttgacatgagtaaatttccccttaaatta
aggggtactgctgttatgtctttaaaagaaggtcaaatcaatgatatgattttatctctt
cttagtaaaggtagacttataattagagaaaacaacagagttgttatttctagtgatgtt
cttgttaacaactaaacgaacaatgtttgtttttcttgttttattgccactagtctctag
tcagtgtgttaatcttacaaccagaactcaattaccccctgcatacactaattctttcac
acgtggtgtttattaccctgacaaagttttcagatcctcagttttacattcaactcagga
cttgttcttacctttcttttccaatgttacttggttccatgctatacatgtctctgggac
caatggtactaagaggtttgataaccctgtcctaccatttaatgatggtgtttattttgc
ttccactgagaagtctaacataataagaggctggatttttggtactactttagattcgaa
gacccagtccctacttattgttaataacgctactaatgttgttattaaagtctgtgaatt
tcaattttgtaatgatccatttttgggtgtttattaccacaaaaacaacaaaagttggat
ggaaagtgagttcagagtttattctagtgcgaataattgcacttttgaatatgtctctca
gccttttcttatggaccttgaaggaaaacagggtaatttcaaaaatcttagggaatttgt
gtttaagaatattgatggttattttaaaatatattctaagcacacgcctattaatttagt
gcgtgatctccctcagggtttttcggctttagaaccattggtagatttgccaataggtat
taacatcactaggtttcaaactttacttgctttacatagaagttatttgactcctggtga
ttcttcttcaggttggacagctggtgctgcagcttattatgtgggttatcttcaacctag
gacttttctattaaaatataatgaaaatggaaccattacagatgctgtagactgtgcact
tgaccctctctcagaaacaaagtgtacgttgaaatccttcactgtagaaaaaggaatcta
tcaaacttctaactttagagtccaaccaacagaatctattgttagatttcctaatattac
aaacttgtgcccttttggtgaagtttttaacgccaccagatttgcatctgtttatgcttg
gaacaggaagagaatcagcaactgtgttgctgattattctgtcctatataattccgcatc
attttccacttttaagtgttatggagtgtctcctactaaattaaatgatctctgctttac
taatgtctatgcagattcatttgtaattagaggtgatgaagtcagacaaatcgctccagg
gcaaactggaaagattgctgattataattataaattaccagatgattttacaggctgcgt
tatagcttggaattctaacaatcttgattctaaggttggtggtaattataattacctgta
tagattgtttaggaagtctaatctcaaaccttttgagagagatatttcaactgaaatcta
tcaggccggtagcacaccttgtaatggtgttgaaggttttaattgttactttcctttaca
atcatatggtttccaacccactaatggtgttggttaccaaccatacagagtagtagtact
ttcttttgaacttctacatgcaccagcaactgtttgtggacctaaaaagtctactaattt
ggttaaaaacaaatgtgtcaatttcaacttcaatggtttaacaggcacaggtgttcttac
tgagtctaacaaaaagtttctgcctttccaacaatttggcagagacattgctgacactac
tgatgctgtccgtgatccacagacacttgagattcttgacattacaccatgttcttttgg
tggtgtcagtgttataacaccaggaacaaatacttctaaccaggttgctgttctttatca
gggtgttaactgcacagaagtccctgttgctattcatgcagatcaacttactcctacttg
gcgtgtttattctacaggttctaatgtttttcaaacacgtgcaggctgtttaataggggc
tgaacatgtcaacaactcatatgagtgtgacatacccattggtgcaggtatatgcgctag
ttatcagactcagactaattctcctcggcgggcacgtagtgtagctagtcaatccatcat
tgcctacactatgtcacttggtgcagaaaattcagttgcttactctaataactctattgc
catacccacaaattttactattagtgttaccacagaaattctaccagtgtctatgaccaa
gacatcagtagattgtacaatgtacatttgtggtgattcaactgaatgcagcaatctttt
gttgcaatatggcagtttttgtacacaattaaaccgtgctttaactggaatagctgttga
acaagacaaaaacacccaagaagtttttgcacaagtcaaacaaatttacaaaacaccacc
aattaaagattttggtggttttaatttttcacaaatattaccagatccatcaaaaccaag
caagaggtcatttattgaagatctacttttcaacaaagtgacacttgcagatgctggctt
catcaaacaatatggtgattgccttggtgatattgctgctagagacctcatttgtgcaca
aaagtttaacggccttactgttttgccacctttgctcacagatgaaatgattgctcaata
cacttctgcactgttagcgggtacaatcacttctggttggacctttggtgcaggtgctgc
attacaaataccatttgctatgcaaatggcttataggtttaatggtattggagttacaca
gaatgttctctatgagaaccaaaaattgattgccaaccaatttaatagtgctattggcaa
aattcaagactcactttcttccacagcaagtgcacttggaaaacttcaagatgtggtcaa
ccaaaatgcacaagctttaaacacgcttgttaaacaacttagctccaattttggtgcaat
ttcaagtgttttaaatgatatcctttcacgtcttgacaaagttgaggctgaagtgcaaat
tgataggttgatcacaggcagacttcaaagtttgcagacatatgtgactcaacaattaat
tagagctgcagaaatcagagcttctgctaatcttgctgctactaaaatgtcagagtgtgt
acttggacaatcaaaaagagttgatttttgtggaaagggctatcatcttatgtccttccc
tcagtcagcacctcatggtgtagtcttcttgcatgtgacttatgtccctgcacaagaaaa
gaacttcacaactgctcctgccatttgtcatgatggaaaagcacactttcctcgtgaagg
tgtctttgtttcaaatggcacacactggtttgtaacacaaaggaatttttatgaaccaca
aatcattactacagacaacacatttgtgtctggtaactgtgatgttgtaataggaattgt
caacaacacagtttatgatcctttgcaacctgaattagactcattcaaggaggagttaga
taaatattttaagaatcatacatcaccagatgttgatttaggtgacatctctggcattaa
tgcttcagttgtaaacattcaaaaagaaattgaccgcctcaatgaggttgccaagaattt
aaatgaatctctcatcgatctccaagaacttggaaagtatgagcagtatataaaatggcc
atggtacatttggctaggttttatagctggcttgattgccatagtaatggtgacaattat
gctttgctgtatgaccagttgctgtagttgtctcaagggctgttgttcttgtggatcctg
ctgcaaatttgatgaagacgactctgagccagtgctcaaaggagtcaaattacattacac
ataaacgaacttatggatttgtttatgagaatcttcacaattggaactgtaactttgaag
caaggtgaaatcaaggatgctactccttcagattttgttcgcgctactgcaacgataccg
atacaagcctcactccctttcggatggcttattgttggcgttgcacttcttgctgttttt
cagagcgcttccaaaatcataaccctcaaaaagagatggcaactagcactctccaagggt
gttcactttgtttgcaacttgctgttgttgtttgtaacagtttactcacaccttttgctc
gttgctgctggccttgaagccccttttctctatctttatgctttagtctacttcttgcag
agtataaactttgtaagaataataatgaggctttggctttgctggaaatgccgttccaaa
aacccattactttatgatgccaactattttctttgctggcatactaattgttacgactat
tgtataccttacaatagtgtaacttcttcaattgtcattacttcaggtgatggcacaaca
agtcctatttctgaacatgactaccagattggtggttatactgaaaaatgggaatctgga
gtaaaagactgtgttgtattacacagttacttcacttcagactattaccagctgtactca
actcaattgagtacagacactggtgttgaacatgttaccttcttcatctacaataaaatt
gttgatgagcctgaagaacatgtccaaattcacacaatcgacggttcatccggagttgtt
aatccagtaatggaaccaatttatgatgaaccgacgacgactactagcgtgcctttgtaa
gcacaagctgatgagtacgaacttatgtactcattcgtttcggaagagacaggtacgtta
atagttaatagcgtacttctttttcttgctttcgtggtattcttgctagttacactagcc
atccttactgcgcttcgattgtgtgcgtactgctgcaatattgttaacgtgagtcttgta
aaaccttctttttacgtttactctcgtgttaaaaatctgaattcttctagagttcctgat
cttctggtctaaacgaactaaatattatattagtttttctgtttggaactttaattttag
ccatggcagattccaacggtactattaccgttgaagagcttaaaaagctccttgaacaat
ggaacctagtaataggtttcctattccttacatggatttgtcttctacaatttgcctatg
ccaacaggaataggtttttgtatataattaagttaattttcctctggctgttatggccag
taactttagcttgttttgtgcttgctgctgtttacagaataaattggatcaccggtggaa
ttgctatcgcaatggcttgtcttgtaggcttgatgtggctcagctacttcattgcttctt
tcagactgtttgcgcgtacgcgttccatgtggtcattcaatccagaaactaacattcttc
tcaacgtgccactccatggcactattctgaccagaccgcttctagaaagtgaactcgtaa
tcggagctgtgatccttcgtggacatcttcgtattgctggacaccatctaggacgctgtg
acatcaaggacctgcctaaagaaatcactgttgctacatcacgaacgctttcttattaca
aattgggagcttcgcagcgtgtagcaggtgactcaggttttgctgcatacagtcgctaca
ggattggcaactataaattaaacacagaccattccagtagcagtgacaatattgctttgc
ttgtacagtaagtgacaacagatgtttcatctcgttgactttcaggttactatagcagag
atattactaattattatgaggacttttaaagtttccatttggaatcttgattacatcata
aacctcataattaaaaatttatctaagtcactaactgagaataaatattctcaattagat
gaagagcaaccaatggagattgattaaacgaacatgaaaattattcttttcttggcactg
ataacactcgctacttgtgagctttatcactaccaagagtgtgttagaggtacaacagta
cttttaaaagaaccttgctcttctggaacatacgagggcaattcaccatttcatcctcta
gctgataacaaatttgcactgacttgctttagcactcaatttgcttttgcttgtcctgac
ggcgtaaaacacgtctatcagttacgtgccagatcagtttcacctaaactgttcatcaga
caagaggaagttcaagaactttactctccaatttttcttattgttgcggcaatagtgttt
ataacactttgcttcacactcaaaagaaagacagaatgattgaactttcattaattgact
tctatttgtgctttttagcctttctgctattccttgttttaattatgcttattatctttt
ggttctcacttgaactgcaagatcataatgaaacttgtcacgcctaaacgaacatgaaat
ttcttgttttcttaggaatcatcacaactgtagctgcatttcaccaagaatgtagtttac
agtcatgtactcaacatcaaccatatgtagttgatgacccgtgtcctattcacttctatt
ctaaatggtatattagagtaggagctagaaaatcagcacctttaattgaattgtgcgtgg
atgaggctggttctaaatcacccattcagtacatcgatatcggtaattatacagtttcct
gtttaccttttacaattaattgccaggaacctaaattgggtagtcttgtagtgcgttgtt
cattctatgaagactttttagagtatcatgacgttcgtgttgttttagatttcatctaaa
cgaacaaactaaaatgtctgataatggaccccaaaatcagcgaaatgcaccccgcattac
gtttggtggaccctcagattcaactggcagtaaccagaatggagaacgcagtggggcgcg
atcaaaacaacgtcggccccaaggtttacccaataatactgcgtcttggttcaccgctct
cactcaacatggcaaggaagaccttaaattccctcgaggacaaggcgttccaattaacac
caatagcagtccagatgaccaaattggctactaccgaagagctaccagacgaattcgtgg
tggtgacggtaaaatgaaagatctcagtccaagatggtatttctactacctaggaactgg
gccagaagctggacttccctatggtgctaacaaagacggcatcatatgggttgcaactga
gggagccttgaatacaccaaaagatcacattggcacccgcaatcctgctaacaatgctgc
aatcgtgctacaacttcctcaaggaacaacattgccaaaaggcttctacgcagaagggag
cagaggcggcagtcaagcctcttctcgttcctcatcacgtagtcgcaacagttcaagaaa
ttcaactccaggcagcagtaggggaacttctcctgctagaatggctggcaatggcggtga
tgctgctcttgctttgctgctgcttgacagattgaaccagcttgagagcaaaatgtctgg
taaaggccaacaacaacaaggccaaactgtcactaagaaatctgctgctgaggcttctaa
gaagcctcggcaaaaacgtactgccactaaagcatacaatgtaacacaagctttcggcag
acgtggtccagaacaaacccaaggaaattttggggaccaggaactaatcagacaaggaac
tgattacaaacattggccgcaaattgcacaatttgcccccagcgcttcagcgttcttcgg
aatgtcgcgcattggcatggaagtcacaccttcgggaacgtggttgacctacacaggtgc
catcaaattggatgacaaagatccaaatttcaaagatcaagtcattttgctgaataagca
tattgacgcatacaaaacattcccaccaacagagcctaaaaaggacaaaaagaagaaggc
tgatgaaactcaagccttaccgcagagacagaagaaacagcaaactgtgactcttcttcc
tgctgcagatttggatgatttctccaaacaattgcaacaatccatgagcagtgctgactc
aactcaggcctaaactcatgcagaccacacaaggcagatgggctatataaacgttttcgc
ttttccgtttacgatatatagtctactcttgtgcagaatgaattctcgtaactacatagc
acaagtagatgtagttaactttaatctcacatagcaatctttaatcagtgtgtaacatta
gggaggacttg-------------------------------------------------
------------------------------------------------------------
---------------
>Congo|EPI_ISL_417946
ATTAAAGGTTTATACCTTCCCAGGTAACAAACCAACCAACTTTCGATCTCTTGTagatct
gttctctaaacgaactttaaaatctgtgtggctgtcactcggctgcatgcttagtgcact
cacgcagtataattaataactaattactgtcgttgacaggacacgagtaactcgtctatc
ttctgcaggctgcttacggtttcgtccgtgttgcagccgatcatcagcacatctaggttt
tgtccgggtgtgaccgaaaggtaagatggagagccttgtccctggtttcaacgagaaaac
acacgtccaactcagtttgcctgttttacaggttcgcgacgtgctcgtacgtggctttgg
agactccgtggaggaggtcttatcagaggcacgtcaacatcttaaagatggcacttgtgg
cttagtagaagttgaaaaaggcgttttgcctcaacttgaacagccctatgtgttcatcaa
acgttcggatgctcgaactgcacctcatggtcatgttatggttgagctggtagcagaact
cgaaggcattcagtacggtcgtagtggtgagacacttggtgtccttgtccctcatgtggg
cgaaataccagtggcttaccgcaaggttcttcttcgtaagaacggtaataaaggagctgg
tggccatagttacggcgccgatctaaagtcatttgacttaggcgacgagcttggcactga
tccttatgaagattttcaagaaaactggaacactaaacatagcagtggtgttacccgtga
actcatgcgtgagcttaacggaggggcatacactcgctatgtcgataacaacttctgtgg
ccctgatggctaccctcttgagtgcattaaagaccttctagcacgtgctggtaaagcttc
atgcactttgtccgaacaactggactttattgacactaagaggggtgtatactgctgccg
tgaacatgagcatgaaattgcttggtacacggaacgttctgaaaagagctatgaattgca
gacaccttttgaaattaaattggcaaagaaatttgacaccttcaatggggaatgtccaaa
ttttgtatttcccttaaattccataatcaagactattcaaccaagggttgaaaagaaaaa
gcttgatggctttatgggtagaattcgatctgtctatccagttgcgtcaccaaatgaatg
caaccaaatgtgcctttcaactctcatgaagtgtgatcattgtggtgaaacttcatggca
gacgggcgattttgttaaagccacttgcgaattttgtggcactgagaatttgactaaaga
aggtgccactacttgtggttacttaccccaaaatgctgttgttaaaatttattgtccagc
atgtcacaattcagaagtaggacctgagcatagtcttgccgaataccataatgaatctgg
cttgaaaaccattcttcgtaagggtggtcgcactattgcctttggaggctgtgtgttctc
ttatgttggttgccataacaagtgtgcctattgggttccacgtgctagcgctaacatagg
ttgtaaccatacaggtgttgttggagaaggttccgaaggtcttaatgacaaccttcttga
aatactccaaaaagagaaagtcaacatcaatattgttggtgactttaaacttaatgaaga
gatcgccattattttggcatctttttctgcttccacaagtgcttttgtggaaactgtgaa
aggtttggattataaagcattcaaacaaattgttgaatcctgtggtaattttaaagttac
aaaaggaaaagctaaaaaaggtgcctggaatattggtgaacagaaatcaatactgagtcc
tctttatgcatttgcatcagaggctgctcgtgttgtacgatcaattttctcccgcactct
tgaaactgctcaaaattctgtgcgtgttttacagaaggccgctataacaatactagatgg
aatttcacagtattcactgagactcattgatgctatgatgttcacatctgatttggctac
taacaatctagttgtaatggcctacattacaggtggtgttgttcagttgacttcgcagtg
gctaactaacatctttggcactgtttatgaaaaactcaaacccgtccttgattggcttga
agagaagtttaaggaaggtgtagagtttcttagagacggttgggaaattgttaaatttat
ctcaacctgtgcttgtgaaattgtcggtggacaaattgtcacctgtgcaaaggaaattaa
ggagagtgttcagacattctttaagcttgtaaataaatttttggctttgtgtgctgactc
tatcattattggtggagctaaacttaaagccttgaatttaggtgaaacatttgtcacgca
ctcaaagggattgtacagaaagtgtgttaaatccagagaagaaactggcctactcatgcc
tctaaaagccccaaaagaaattatcttcttagagggagaaacacttcccacagaagtgtt
aacagaggaagttgtcttgaaaactggtgatttacaaccattagaacaacctactagtga
agctgttgaagctccattggttggtacaccagtttgtattaacgggcttatgttgctcga
aatcaaagacacagaaaagtactgtgcccttgcacctaatatgatggtaacaaacaatac
cttcacactcaaaggcggtgcaccaacaaaggttacttttggtgatgacactgtgataga
agtgcaaggttacaagagtgtgaatatcacttttgaacttgatgaaaggattgataaagt
acttaatgagaagtgctctgcctatacagttgaactcggtacagaagtaaatgagttcgc
ctgtgttgtggcagatgctgtcataaaaactttgcaaccagtatctgaattacttacacc
actgggcattgatttagatgagtggagtatggctacatactacttatttgatgagtctgg
tgagtttaaattggcttcacatatgtattgttctttttaccctccagatgaggatgaaga
agaaggtgattgtgaagaagaagagtttgagccatcaactcaatatgagtatggtactga
agatgattaccaaggtaaacctttggaatttggtgccacttctgctgctcttcaacctga
agaagagcaagaagaagattggttagatgatgatagtcaacaaactgttggtcaacaaga
cggcagtgaggacaatcagacaactactattcaaacaattgttgaggttcaacctcaatt
agagatggaacttacaccagttgttcagactattgaagtgaatagttttagtggttattt
aaaacttactgacaatgtatacattaaaaatgcagacattgtggaagaagctaaaaaggt
aaaaccaacagtggttgttaatgcagccaatgtttaccttaaacatggaggaggtgttgc
aggagccttaaataaggctactaacaatgccatgcaagttgaatctgatgattacatagc
tactaatggaccacttaaagtgggtggtagttgtgttttaagcggacacaatcttgctaa
acactgtcttcatgttgtcggcccaaatgttaacaaaggtgaagacattcaacttcttaa
gagtgcttatgaaaattttaatcagcacgaagttctacttgcaccattattatcagctgg
tatttttggtgctgaccctatacattctttaagagtttgtgtagatactgttcgcacaaa
tgtctacttagctgtctttgataaaaatctctatgacaaacttgtttcaagctttttgga
aatgaagagtgaaaagcaagttgaacaaaagatcgctgagattcctaaagaggaagttaa
gccatttataactgaaagtaaaccttcagttgaacagagaaaacaagatgataagaaaat
caaagcttgtgttgaagaagttacaacaactctggaagaaactaagttcctcacagaaaa
cttgttactttatattgacattaatggcaatcttcatccagattctgccactcttgttag
tgacattgacatcactttcttaaagaaagatgctccatatatagtgggtgatgttgttca
agagggtgttttaactgctgtggttatacctactaaaaaggctggtggcactactgaaat
gctagcgaaagctttgagaaaagtgccaacagacaattatataaccacttacccgggtca
gggtttaaatggttacactgtagaggaggcaaagacagtgcttaaaaagtgtaaaagtgc
cttttacattctaccatctattatctctaatgagaagcaagaaattcttggaactgtttc
ttggaatttgcgagaaatgcttgcacatgcagaagaaacacgcaaattaatgcctgtctg
tgtggaaactaaagccatagtttcaactatacagcgtaaatataagggtattaaaataca
agagggtgtggttgattatggtgctagattttacttttacaccagtaaaacaactgtagc
gtcacttatcaacacacttaacgatctaaatgaaactcttgttacaatgccacttggcta
tgtaacacatggcttaaatttggaagaagctgctcggtatatgagatctctcaaagtgcc
agctacagtttctgtttcttcacctgatgctgttacagcgtataatggttatcttacttc
ttcttctaaaacacctgaagaacattttattgaaaccatctcacttgctggttcctataa
agattggtcctattctggacaatctacacaactaggtatagaatttcttaagagaggtga
taaaagtgtatattacactagtaatcctaccacattccacctagatggtgaagttatcac
ctttgacaatcttaagacacttctttctttgagagaagtgaggactattaaggtgtttac
aacagtagacaacattaacctccacacgcaagttgtggacatgtcaatgacatatggaca
acagtttggtccaacttatttggatggagctgatgttactaaaataaaacctcataattc
acatgaaggtaaaacattttatgttttacctaatgatgacactctacgtgttgaggcttt
tgagtactaccacacaactgatcctagttttctgggtaggtacatgtcagcattaaatca
cactaaaaagtggaaatacccacaagttaatggtttaacttctattaaatgggcagataa
caactgttatcttgccactgcattgttaacactccaacaaatagagttgaagtttaatcc
acctgctctacaagatgcttattacagagcaagggctggtgaagctgctaacttttgtgc
acttatcttagcctactgtaataagacagtaggtgagttaggtgatgttagagaaacaat
gagttacttgtttcaacatgccaatttagattcttgcaaaagagtcttgaacgtggtgtg
taaaacttgtggacaacagcagacaacccttaagggtgtagaagctgttatgtacatggg
cacactttcttatgaacaatttaagaaaggtgttcagataccttgtacgtgtggtaaaca
agctacaaaatatctagtacaacaggagtcaccttttgttatgatgtcagcaccacctgc
tcagtatgaacttaagcatggtacatttacttgtgctagtgagtacactggtaattacca
gtgtggtcactataaacatataacttctaaagaaactttgtattgcatagacggtgcttt
acttacaaagtcctcagaatacaaaggtcctattacggatgttttctacaaagaaaacag
ttacacaacaaccataaaaccagttacttataaattggatggtgttgtttgtacagaaat
tgaccctaagttggacaattattataagaaagacaattcttatttcacagagcaaccaat
tgatcttgtaccaaaccaaccatatccaaacgcaagcttcgataattttaagtttgtatg
tgataatatcaaatttgctgatgatttaaaccagttaactggttataagaaacctgcttc
aagagagcttaaagttacatttttccctgacttaaatggtgatgtggtggctattgatta
taaacactacacaccctcttttaagaaaggagctaaattgttacataaacctattgtttg
gcatgttaacaatgcaactaataaagccacgtataaaccaaatacctggtgtatacgttg
tctttggagcacaaaaccagttgaaacatcaaattcgtttgatgtactgaagtcagagga
cgcgcagggaatggataatcttgcctgcgaagatctaaaaccagtctctgaagaagtagt
ggaaaatcctaccatacagaaagacgttcttgagtgtaatgtgaaaactaccgaagttgt
aggagacattatacttaaaccagcaaataatagtttaaaaattacagaagaggttggcca
cacagatctaatggctgcttatgtagacaattctagtcttactattaagaaacctaatga
attatctagagtattaggtttgaaaacccttgctactcatggtttagctgctgttaatag
tgtcccttgggatactatagctaattatgctaagccttttcttaacaaagttgttagtac
aactactaacatagttacacggtgtttaaaccgtgtttgtactaattatatgccttattt
ctttactttattgctacaattgtgtacttttactagaagtacaaattctagaattaaagc
atctatgccgactactatagcaaagaatactgttaagagtgtcggtaaattttgtctaga
ggcttcatttaattatttgaagtcacctaatttttctaaactgataaatattataatttg
gtttttactattaagtgtttgcctaggttctttaatctactcaaccgctgctttaggtgt
tttaatgtctaatttaggcatgccttcttactgtactggttacagagaaggctatttgaa
ctctactaatgtcactattgcaacctactgtactggttctataccttgtagtgtttgtct
tagtggtttagattctttagacacctatccttctttagaaactatacaaattaccatttc
atcttttaaatgggatttaactgcttttggcttagttgcagagtggtttttggcatatat
tcttttcactaggtttttctatgtacttggattggctgcaatcatgcaattgtttttcag
ctattttgcagtacattttattagtaattcttggcttatgtggttaataattaatcttgt
acaaatggccccgatttcagctatggttagaatgtacatcttctttgcatcattttatta
tgtatggaaaagttatgtgcatgttgtagacggttgtaattcatcaacttgtatgatgtg
ttacaaacgtaatagagcaacaagagtcgaatgtacaactattgttaatggtgttagaag
gtccttttatgtctatgctaatggaggtaaaggcttttgcaaactacacaattggaattg
tgttaattgtgatacattctgtgctggtagtacatttattagtgatgaagttgcgagaga
cttgtcactacagtttaaaagaccaataaatcctactgaccagtcttcttacatcgttga
tagtgttacagtgaagaatggttccatccatctttactttgataaagctggtcaaaagac
ttatgaaagacattctctctctcattttgttaacttagacaacctgagagctaataacac
taaaggttcattgcctattaatgttatagtttttgatggtaaatcaaaatgtgaagaatc
atctgcaaaatcagcgtctgtttactacagtcagcttatgtgtcaacctatactgttact
agatcaggcattagtgtctgatgttggtgatagtgcggaagttgcagttaaaatgtttga
tgcttacgttaatacgttttcatcaacttttaacgtaccaatggaaaaactcaaaacact
agttgcaactgcagaagctgaacttgcaaagaatgtgtccttagacaatgtcttatctac
ttttatttcagcagctcggcaagggtttgttgattcagatgtagaaactaaagatgttgt
tgaatgtcttaaattgtcacatcaatctgacatagaagttactggcgatagttgtaataa
ctatatgctcacctataacaaagttgaaaacatgacaccccgtgaccttggtgcttgtat
tgactgtagtgcgcgtcatattaatgcgcaggtagcaaaaagtcacaacattgctttgat
atggaacgttaaagatttcatgtcattgtctgaacaactacgaaaacaaatacgtagtgc
tgctaaaaagaataacttaccttttaagttgacatgtgcaactactagacaagttgttaa
tgttgtaacaacaaagatagcacttaagggtggtaaaattgttaataattggttgaagca
gttaattaaagttacacttgtgttcctttttgttgctgctattttctatttaataacacc
tgttcatgtcatgtctaaacatactgacttttcaagtgaaatcataggatacaaggctat
tgatggtggtgtcactcgtgacatagcatctacagatacttgttttgctaacaaacatgc
tgattttgacacatggtttagccagcgtggtggtagttatactaatgacaaagcttgccc
attgattgctgcagtcataacaagagaagtgggttttgtcgtgcctggtttgcctggcac
gatattacgcacaactaatggtgactttttgcatttcttacctagagtttttagtgcagt
tggtaacatctgttacacaccatcaaaacttatagagtacactgactttgcaacatcagc
ttgtgttttggctgctgaatgtacaatttttaaagatgcttctggtaagccagtaccata
ttgttatgataccaatgtactagaaggttctgttgcttatgaaagtttacgccctgacac
acgttatgtgctcatggatggctctattattcaatttcctaacacctaccttgaaggttc
tgttagagtggtaacaacttttgattctgagtactgtaggcacggcacttgtgaaagatc
agaagctggtgtttgtgtatctactagtggtagatgggtacttaacaatgattattacag
atctttaccaggagttttctgtggtgtagatgctgtaaatttacttactaatatgtttac
accactaattcaacctattggtgctttggacatatcagcatctatagtagctggtggtat
tgtagctatcgtagtaacatgccttgcctactattttatgaggtttagaagagcttttgg
tgaatacagtcatgtagttgcctttaatactttactattccttatgtcattcactgtact
ctgtttaacaccagtttactcattcttacctggtgtttattctgttatttacttgtactt
gacattttatcttactaatgatgtttcttttttagcacatattcagtggatggttatgtt
cacacctttagtacctttctggataacaattgcttatatcatttgtatttccacaaagca
tttctattggttctttagtaattacctaaagagacgtgtagtctttaatggtgtttcctt
tagtacttttgaagaagctgcgctgtgcacctttttgttaaataaagaaatgtatctaaa
gttgcgtagtgatgtgctattacctcttacgcaatataatagatacttagctctttataa
taagtacaagtattttagtggagcaatggatacaactagctacagagaagctgcttgttg
tcatctcgcaaaggctctcaatgacttcagtaactcaggttctgatgttctttaccaacc
accacaaacctctatcacctcagctgttttgcagagtggttttagaaaaatggcattccc
atctggtaaagttgagggttgtatggtacaagtaacttgtggtacaactacacttaacgg
tctttggcttgatgacgtagtttactgtccaagacatgtgatctgcacctctgaagacat
gcttaaccctaattatgaagatttactcattcgtaagtctaatcataatttcttggtaca
ggctggtaatgttcaactcagggttattggacattctatgcaaaattgtgtacttaagct
taaggttgatacagccaatcctaagacacctaagtataagtttgttcgcattcaaccagg
acagactttttcagtgttagcttgttacaatggttcaccatctggtgtttaccaatgtgc
tatgaggcccaatttcactattaagggttcattccttaatggttcatgtggtagtgttgg
ttttaacatagattatgactgtgtctctttttgttacatgcaccatatggaattaccaac
tggagttcatgctggcacagacttagaaggtaacttttatggaccttttgttgacaggca
aacagcacaagcagctggtacggacacaactattacagttaatgttttagcttggttgta
cgctgctgttataaatggagacaggtggtttctcaatcgatttaccacaactcttaatga
ctttaaccttgtggctatgaagtacaattatgaacctctaacacaagaccatgttgacat
actaggacctctttctgctcaaactggaattgccgttttagatatgtgtgcttcattaaa
agaattactgcaaaatggtatgaatggacgtaccatattgggtagtgctttattagaaga
tgaatttacaccttttgatgttgttagacaatgctcaggtgttactttccaaagtgcagt
gaaaagaacaatcaagggtacacaccactggttgttactcacaattttgacttcactttt
agttttagtccagagtactcaatggtctttgttcttttttttgtatgaaaatgccttttt
accttttgctatgggtattattgctatgtctgcttttgcaatgatgtttgtcaaacataa
gcatgcatttctctgtttgtttttgttaccttctcttgccactgtagcttattttaatat
ggtctatatgcctgctagttgggtgatgcgtattatgacatggttggatatggttgatac
tagtttgtctggttttaagctaaaagactgtgttatgtatgcatcagctgtagtgttact
aatccttatgacagcaagaactgtgtatgatgatggtgctaggagagtgtggacacttat
gaatgtcttgacactcgtttataaagtttattatggtaatgctttagatcaagccatttc
catgtgggctcttataatctctgttacttctaactactcaggtgtagttacaactgtcat
gtttttggccagaggtattgtttttatgtgtgttgagtattgccctattttcttcataac
tggtaatacacttcagtgtataatgctagtttattgtttcttaggctatttttgtacttg
ttactttggcctcttttgtttactcaaccgctactttagactgactcttggtgtttatga
ttacttagtttctacacaggagtttagatatatgaattcacagggactactcccacccaa
gaatagcatagatgccttcaaactcaacattaaattgttgggtgttggtggcaaaccttg
tatcaaagtagccactgtacagtctaaaatgtcagatgtaaagtgcacatcagtagtctt
actctcagttttgcaacaactcagagtagaatcatcatctaaattgtgggctcaatgtgt
ccagttacacaatgacattctcttagctaaagatactactgaagcctttgaaaaaatggt
ttcactactttctgttttgctttccatgcagggtgctgtagacataaacaagctttgtga
agaaatgctggacaacagggcaaccttacaagctatagcctcagagtttagttcccttcc
atcatatgcagcttttgctactgctcaagaagcttatgagcaggctgttgctaatggtga
ttctgaagttgttcttaaaaagttgaagaagtctttgaatgtggctaaatctgaatttga
ccgtgatgcagccatgcaacgtaagttggaaaagatggctgatcaagctatgacccaaat
gtataaacaggctagatctgaggacaagagggcaaaagttactagtgctatgcagacaat
gcttttcactatgcttagaaagttggataatgatgcactcaacaacattatcaacaatgc
aagagatggttgtgttcccttgaacataatacctcttacaacagcagccaaactaatggt
tgtcataccagactataacacatataaaaatacgtgtgatggtacaacatttacttatgc
atcagcattgtgggaaatccaacaggttgtagatgcagatagtaaaattgttcaacttag
tgaaattagtatggacaattcacctaatttagcatggcctcttattgtaacagctttaag
ggccaattctgctgtcaaattacagaataatgagcttagtcctgttgcactacgacagat
gtcttgtgctgccggtactacacaaactgcttgcactgatgacaatgcgttagcttacta
caacacaacaaagggaggtaggtttgtacttgcactgttatccgatttacaggatttgaa
atgggctagattccctaagagtgatggaactggtactatctatacagaactggaaccacc
ttgtaggtttgttacagacacacctaaaggtcctaaagtgaagtatttatactttattaa
aggattaaacaacctaaatagaggtatggtacttggtagtttagctgccacagtacgtct
acaagctggtaatgcaacagaagtgcctgccaattcaactgtattatctttctgtgcttt
tgctgtagatgctgctaaagcttacaaagattatctagctagtgggggacaaccaatcac
taattgtgttaagatgttgtgtacacacactggtactggtcaggcaataacagttacacc
ggaagccaatatggatcaagaatcctttggtggtgcatcgtgttgtctgtactgccgttg
ccacatagatcatccaaatcctaaaggattttgtgacttaaaaggtaagtatgtacaaat
acctacaacttgtgctaatgaccctgtgggttttacacttaaaaacacagtctgtaccgt
ctgcggtatgtggaaaggttatggctgtagttgtgatcaactccgcgaacccatgcttca
gtcagctgatgcacaatcgtttttaaacgggtttgcggtgtaagtgcagcccgtcttaca
ccgtgcggcacaggcactagtactgatgtcgtatacagggcttttgacatctacaatgat
aaagtagctggttttgctaaattcctaaaaactaattgttgtcgcttccaagaaaaggac
gaagatgacaatttaattgattcttactttgtagttaagagacacactttctctaactac
caacatgaagaaacaatttataatttacttaaggattgtccagctgttgctaaacatgac
ttctttaagtttagaatagacggtgacatggtaccacatatatcacgtcaacgtcttact
aaatacacaatggcagacctcgtctatgctttaaggcattttgatgaaggtaattgtgac
acattaaaagaaatacttgtcacatacaattgttgtgatgatgattatttcaataaaaag
gactggtatgattttgtagaaaacccagatatattacgcgtatacgccaacttaggtgaa
cgtgtacgccaagctttgttaaaaacagtacaattctgtgatgccatgcgaaatgctggt
attgttggtgtactgacattagataatcaagatctcaatggtaactggtatgatttcggt
gatttcatacaaaccacgccaggtagtggagttcctgttgtagattcttattattcattg
ttaatgcctatattaaccttgaccagggctttaactgcagagtcacatgttgacactgac
ttaacaaagccttacattaagtgggatttgttaaaatatgacttcacggaagagaggtta
aaactctttgaccgttattttaaatattgggatcagacataccacccaaattgtgttaac
tgtttggatgacagatgcattctgcattgtgcaaactttaatgttttattctctacagtg
ttcccacttacaagttttggaccactagtgagaaaaatatttgttgatggtgttccattt
gtagtttcaactggataccacttcagagagctaggtgttgtacataatcaggatgtaaac
ttacatagctctagacttagttttaaggaattacttgtgtatgctgctgaccctgctatg
cacgctgcttctggtaatctattactagataaacgcactacgtgcttttcagtagctgca
cttactaacaatgttgcttttcaaactgtcaaacccggtaattttaacaaagacttctat
gactttgctgtgtctaagggtttctttaaggaaggaagttctgttgaattaaaacacttc
ttctttgctcaggatggtaatgctgctatcagcgattatgactactatcgttataatcta
ccaacaatgtgtgatatcagacaactactatttgtagttgaagttgttgataagtacttt
gattgttacgatggtggctgtattaatgctaaccaagtcatcgtcaacaacctagacaaa
tcagctggttttccatttaataaatggggtaaggctagactttattatgattcaatgagt
tatgaggatcaagatgcacttttcgcatatacaaaacgtaatgtcatccctactataact
caaatgaatcttaagtatgccattagtgcaaagaatagagctcgcaccgtagctggtgtc
tctatctgtagtactatgaccaatagacagtttcatcaaaaattattgaaatcaatagcc
gccactagaggagctactgtagtaattggaacaagcaaattctatggtggttggcacaac
atgttaaaaactgtttatagtgatgtagaaaaccctcaccttatgggttgggattatcct
aaatgtgatagagccatgcctaatatgcttagaattatggcctcacttgttcttgctcgc
aaacatacaacgtgttgtagcttgtcacaccgtttctatagattagctaatgagtgtgct
caagtattgagtgaaatggtcatgtgtggcggttcactatatgttaaaccaggtggaacc
tcatcaggagatgccacaactgcttatgctaatagtgtttttaacatttgtcaagctgtc
acggccaatgttaatgcacttttatctactgatggtaacaaaattgccgataagtatgtc
cgcaatttacaacacagactttatgagtgtctctatagaaatagagatgttgacacagac
tttgtgaatgagttttacgcatatttgcgtaaacatttctcaatgatgatactctctgac
gatgctgttgtgtgtttcaatagcacttatgcatctcaaggtctagtggctagcataaag
aactttaagtcagttctttattatcaaaacaatgtttttatgtctgaagcaaaatgttgg
actgagactgaccttactaaaggacctcatgaattttgctctcaacatacaatgctagtt
aaacagggtgatgattatgtgtaccttccttacccagatccatcaagaatcctaggggcc
ggctgttttgtagatgatatcgtaaaaacagatggtacacttatgattgaacggttcgtg
tctttagctatagatgcttacccacttactaaacatcctaatcaggagtatgctgatgtc
tttcatttgtacttacaatacataagaaagctacatgatgagttaacaggacacatgtta
gacatgtattctgttatgcttactaatgataacacttcaaggtattgggaacctgagttt
tatgaggctatgtacacaccgcatacagtcttacaggctgttggggcttgtgttctttgc
aattcacagacttcattaagatgtggtgcttgcatacgtagaccattcttatgttgtaaa
tgctgttacgaccatgtcatatcaacatcacataaattagtcttgtctgttaatccgtat
gtttgcaatgctccaggttgtgatgtcacagatgtgactcaactttacttaggaggtatg
agctattattgtaaatcacataaaccacccattagttttccattgtgtgctaatggacaa
gtttttggtttatataaaaatacatgtgttggtagcgataatgttactgactttaatgca
attgcaacatgtgactggacaaatgctggtgattacattttagctaacacctgtactgaa
agactcaagctttttgcagcagaaacgctcaaagctactgaggagacatttaaactgtct
tatggtattgctactgtacgtgaagtgctgtctgacagagaattacatctttcatgggaa
gttggtaaacctagaccaccacttaaccgaaattatgtctttactggttatcgtgtaact
aaaaacagtaaagtacaaataggagagtacacctttgaaaaaggtgactatggtgatgct
gttgtttaccgaggtacaacaacttacaaattaaatgttggtgattattttgtgctgaca
tcacatacagtaatgccattaagtgcacctacactagtgccacaagagcactatgttaga
attactggcttatacccaacactcaatatctcagatgagttttctagcaatgttgcaaat
tatcaaaaggttggtatgcaaaagtattctacactccagggaccacctggtactggtaag
agtcattttgctattggcctagctctctactacccttctgctcgcatagtgtatacagct
tgctctcatgccgctgttgatgcactatgtgagaaggcattaaaatatttgcctatagat
aaatgtagtagaattatacctgcacgtgctcgtgtagagtgttttgataaattcaaagtg
aattcaacattagaacagtatgtcttttgtactgtaaatgcattgcctgagacgacagca
gatatagttgtctttgatgaaatttcaatggccacaaattatgatttgagtgttgtcaat
gccagattacgtgctaagcactatgtgtacattggcgaccctgctcaattacctgcacca
cgcacattgctaactaagggcacactagaaccagaatatttcaattcagtgtgtagactt
atgaaaactataggtccagacatgttcctcggaacttgtcggcgttgtcctgctgaaatt
gttgacactgtgagtgctttggtttatgataataagcttaaagcacataaagacaaatca
gctcaatgctttaaaatgttttataagggtgttatcacgcatgatgtttcatctgcaatt
aacaggccacaaataggcgtggtaagagaattccttacacgtaaccctgcttggagaaaa
gctgtctttatttcaccttataattcacagaatgctgtagcctcaaagattttgggacta
ccaactcaaactgttgattcatcacagggctcagaatatgactatgtcatattcactcaa
accactgaaacagctcactcttgtaatgtaaacagatttaatgttgctattaccagagca
aaagtaggcatactttgcataatgtctgatagagacctttatgacaagttgcaatttaca
agtcttgaaattccacgtaggaatgtggcaactttacaagctgaaaatgtaacaggactc
tttaaagattgtagtaaggtaatcactgggttacatcctacacaggcacctacacacctc
agtgttgacactaaattcaaaactgaaggtttatgtgttgacatacctggcatacctaag
gacatgacctatagaagactcatctctatgatgggttttaaaatgaattatcaagttaat
ggttaccctaacatgtttatcacccgcgaagaagctataagacatgtacgtgcatggatt
ggcttcgatgtcgaggggtgtcatgctactagagaagctgttggtaccaatttaccttta
cagctaggtttttctacaggtgttaacctagttgctgtacctacaggttatgttgataca
cctaataatacagatttttccagagttagtgctaaaccaccgcctggagatcaatttaaa
cacctcataccacttatgtacaaaggacttccttggaatgtagtgcgtataaagattgta
caaatgttaagtgacacacttaaaaatctctctgacagagtcgtatttgtcttatgggca
catggctttgagttgacatctatgaagtattttgtgaaaataggacctgagcgcacctgt
tgtctatgtgatagacgtgccacatgcttttccactgcttcagacacttatgcctgttgg
catcattctattggatttgattacgtctataatccgtttatgattgatgttcaacaatgg
ggttttacaggtaacctacaaagcaaccatgatctgtattgtcaagtccatggtaatgca
catgtagctagttgtgatgcaatcatgactaggtgtctagctgtccacgagtgctttgtt
aagcgtgttgactggactattgaatatcctataattggtgatgaactgaagattaatgcg
gcttgtagaaaggttcaacacatggttgttaaagctgcattattagcagacaaattccca
gttcttcacgacattggtaaccctaaagctattaagtgtgtacctcaagctgatgtagaa
tggaagttctatgatgcacagccttgtagtgacaaagcttataaaatagaagaattattc
tattcttatgccacacattctgacaaattcacagatggtgtatgcctattttggaattgc
aatgtcgatagatatcctgctaattccattgtttgtagatttgacactagagtgctatct
aaccttaacttgcctggttgtgatggtggcagtttgtatgtaaataaacatgcattccac
acaccagcttttgataaaagtgcttttgttaatttaaaacaattaccatttttctattac
tctgacagtccatgtgagtctcatggaaaacaagtagtgtcagatatagattatgtacca
ctaaagtctgctacgtgtataacacgttgcaatttaggtggtgctgtctgtagacatcat
gctaatgagtacagattgtatctcgatgcttataacatgatgatctcagctggctttagc
ttgtgggtttacaaacaatttgatacttataacctctggaacacttttacaagacttcag
agtttagaaaatgtggcttttaatgttgtaaataagggacactttgatggacaacagggt
gaagtaccagtttctatcattaataacactgtttacacaaaagttgatggtgttgatgta
gaattgtttgaaaataaaacaacattacctgttaatgtagcatttgagctttgggctaag
cgcaacattaaaccagtaccagaggtgaaaatactcaataatttgggtgtggacattgct
gctaatactgtgatctgggactacaaaagagatgctccagcacatatatctactattggt
gtttgttctatgactgacatagccaagaaaccaactgaaacgatttgtgcaccactcact
gtcttttttgatggtagagttgatggtcaagtagacttatttagaaatgcccgtaatggt
gttcttattacagaaggtagtgttaaaggtttacaaccatctgtaggtcccaaacaagct
agtcttaatggagtcacattaattggagaagccgtaaaaacacagttcaattattataag
aaagttgatggtgttgtccaacaattacctgaaacttactttactcagagtagaaattta
caagaatttaaacccaggagtcaaatggaaattgatttcttagaattagctatggatgaa
ttcattgaacggtataaattagaaggctatgccttcgaacatatcgtttatggagatttt
agtcatagtcagttaggtggtttacatctactgattggactagctaaacgttttaaggaa
tcaccttttgaattagaagattttattcctatggacagtacagttaaaaactatttcata
acagatgcgcaaacaggttcatctaagtgtgtgtgttctgttattgatttattacttgat
gattttgttgaaataataaaatcccaagatttatctgtagtttctaaggttgtcaaagtg
actattgactatacagaaatttcatttatgctttggtgtaaagatggccatgtagaaaca
ttttacccaaaattacaatctagtcaagcgtggcaaccgggtgttgctatgcctaatctt
tacaaaatgcaaagaatgctattagaaaagtgtgaccttcaaaattatggtgatagtgca
acattacctaaaggcataatgatgaatgtcgcaaaatatactcaactgtgtcaatattta
aacacattaacattagctgtaccctataatatgagagttatacattttggtgctggttct
gataaaggagttgcaccaggtacagctgttttaagacagtggttgcctacgggtacgctg
cttgtcgattcagatcttaatgactttgtctctgatgcagattcaactttgattggtgat
tgtgcaactgtacatacagctaataaatgggatctcattattagtgatatgtacgaccct
aagactaaaaatgttacaaaagaaaatgactctaaagagggttttttcacttacatttgt
gggtttatacaacaaaagctagctcttggaggttccgtggctataaagataacagaacat
tcttggaatgctgatctttataagctcatgggacacttcgcatggtggacagcctttgtt
actaatgtgaatgcgtcatcatctgaagcatttttaattggatgtaattatcttggcaaa
ccacgcgaacaaatagatggttatgtcatgcatgcaaattacatattttggaggaataca
aatccaattcagttgtcttcctattctttatttgacatgagtaaatttccccttaaatta
aggggtactgctgttatgtctttaaaagaaggtcaaatcaatgatatgattttatctctt
cttagtaaaggtagacttataattagagaaaacaacagagttgttatttctagtgatgtt
cttgttaacaactaaacgaacaatgtttgtttttcttgttttattgccactagtctctag
tcagtgtgttaatcttacaaccagaactcaattaccccctgcatacactaattctttcac
acgtggtgtttattaccctgacaaagttttcagatcctcagttttacattcaactcagga
cttgttcttacctttcttttccaatgttacttggttccatgctatacatgtctctgggac
caatggtactaagaggtttgataaccctgtcctaccatttaatgatggtgtttattttgc
ttccactgagaagtctaacataataagaggctggatttttggtactactttagattcgaa
gacccagtccctacttattgttaataacgctactaatgttgttattaaagtctgtgaatt
tcaattttgtaatgatccatttttgggtgtttattaccacaaaaacaacaaaagttggat
ggaaagtgagttcagagtttattctagtgcgaataattgcacttttgaatatgtctctca
gccttttcttatggaccttgaaggaaaacagggtaatttcaaaaatcttagggaatttgt
gtttaagaatattgatggttattttaaaatatattctaagcacacgcctattaatttagt
gcgtgatctccctcagggtttttcggctttagaaccattggtagatttgccaataggtat
taacatcactaggtttcaaactttacttgctttacatagaagttatttgactcctggtga
ttcttcttcaggttggacagctggtgctgcagcttattatgtgggttatcttcaacctag
gacttttctattaaaatataatgaaaatggaaccattacagatgctgtagactgtgcact
tgaccctctctcagaaacaaagtgtacgttgaaatccttcactgtagaaaaaggaatcta
tcaaacttctaactttagagtccaaccaacagaatctattgttagatttcctaatattac
aaacttgtgcccttttggtgaagtttttaacgccaccagatttgcatctgtttatgcttg
gaacaggaagagaatcagcaactgtgttgctgattattctgtcctatataattccgcatc
attttccacttttaagtgttatggagtgtctcctactaaattaaatgatctctgctttac
taatgtctatgcagattcatttgtaattagaggtgatgaagtcagacaaatcgctccagg
gcaaactggaaagattgctgattataattataaattaccagatgattttacaggctgcgt
tatagcttggaattctaacaatcttgattctaaggttggtggtaattataattacctgta
tagattgtttaggaagtctaatctcaaaccttttgagagagatatttcaactgaaatcta
tcaggccggtagcacaccttgtaatggtgttgaaggttttaattgttactttcctttaca
atcatatggtttccaacccactaatggtgttggttaccaaccatacagagtagtagtact
ttcttttgaacttctacatgcaccagcaactgtttgtggacctaaaaagtctactaattt
ggttaaaaacaaatgtgtcaatttcaacttcaatggtttaacaggcacaggtgttcttac
tgagtctaacaaaaagtttctgcctttccaacaatttggcagagacattgctgacactac
tgatgctgtccgtgatccacagacacttgagattcttgacattacaccatgttcttttgg
tggtgtcagtgttataacaccaggaacaaatacttctaaccaggttgctgttctttatca
gggtgttaactgcacagaagtccctgttgctattcatgcagatcaacttactcctacttg
gcgtgtttattctacaggttctaatgtttttcaaacacgtgcaggctgtttaataggggc
tgaacatgtcaacaactcatatgagtgtgacatacccattggtgcaggtatatgcgctag
ttatcagactcagactaattctcctcggcgggcacgtagtgtagctagtcaatccatcat
tgcctacactatgtcacttggtgcagaaaattcagttgcttactctaataactctattgc
catacccacaaattttactattagtgttaccacagaaattctaccagtgtctatgaccaa
gacatcagtagattgtacaatgtacatttgtggtgattcaactgaatgcagcaatctttt
gttgcaatatggcagtttttgtacacaattaaaccgtgctttaactggaatagctgttga
acaagacaaaaacacccaagaagtttttgcacaagtcaaacaaatttacaaaacaccacc
aattaaagattttggtggttttaatttttcacaaatattaccagatccatcaaaaccaag
caagaggtcatttattgaagatctacttttcaacaaagtgacacttgcagatgctggctt
catcaaacaatatggtgattgccttggtgatattgctgctagagacctcatttgtgcaca
aaagtttaacggccttactgttttgccacctttgctcacagatgaaatgattgctcaata
cacttctgcactgttagcgggtacaatcacttctggttggacctttggtgcaggtgctgc
attacaaataccatttgctatgcaaatggcttataggtttaatggtattggagttacaca
gaatgttctctatgagaaccaaaaattgattgccaaccaatttaatagtgctattggcaa
aattcaagactcactttcttccacagcaagtgcacttggaaaacttcaagatgtggtcaa
ccaaaatgcacaagctttaaacacgcttgttaaacaacttagctccaattttggtgcaat
ttcaagtgttttaaatgatatcctttcacgtcttgacaaagttgaggctgaagtgcaaat
tgataggttgatcacaggcagacttcaaagtttgcagacatatgtgactcaacaattaat
tagagctgcagaaatcagagcttctgctaatcttgctgctactaaaatgtcagagtgtgt
acttggacaatcaaaaagagttgatttttgtggaaagggctatcatcttatgtccttccc
tcagtcagcacctcatggtgtagtcttcttgcatgtgacttatgtccctgcacaagaaaa
gaacttcacaactgctcctgccatttgtcatgatggaaaagcacactttcctcgtgaagg
tgtctttgtttcaaatggcacacactggtttgtaacacaaaggaatttttatgaaccaca
aatcattactacagacaacacatttgtgtctggtaactgtgatgttgtaataggaattgt
caacaacacagtttatgatcctttgcaacctgaattagactcattcaaggaggagttaga
taaatattttaagaatcatacatcaccagatgttgatttaggtgacatctctggcattaa
tgcttcagttgtaaacattcaaaaagaaattgaccgcctcaatgaggttgccaagaattt
aaatgaatctctcatcgatctccaagaacttggaaagtatgagcagtatataaaatggcc
atggtacatttggctaggttttatagctggcttgattgccatagtaatggtgacaattat
gctttgctgtatgaccagttgctgtagttgtctcaagggctgttgttcttgtggatcctg
ctgcaaatttgatgaagacgactctgagccagtgctcaaaggagtcaaattacattacac
ataaacgaacttatggatttgtttatgagaatcttcacaattggaactgtaactttgaag
caaggtgaaatcaaggatgctactccttcagattttgttcgcgctactgcaacgataccg
atacaagcctcactccctttcggatggcttattgttggcgttgcacttcttgctgttttt
cagagcgcttccaaaatcataaccctcaaaaagagatggcaactagcactctccaagggt
gttcactttgtttgcaacttgctgttgttgtttgtaacagtttactcacaccttttgctc
gttgctgctggccttgaagccccttttctctatctttatgctttagtctacttcttgcag
agtataaactttgtaagaataataatgaggctttggctttgctggaaatgccgttccaaa
aacccattactttatgatgccaactattttctttgctggcatactaattgttacgactat
tgtataccttacaatagtgtaacttcttcaattgtcattacttcaggtgatggcacaaca
agtcctatttctgaacatgactaccagattggtggttatactgaaaaatgggaatctgga
gtaaaagactgtgttgtattacacagttacttcacttcagactattaccagctgtactca
actcaattgagtacagacactggtgttgaacatgttaccttcttcatctacaataaaatt
gttgatgagcctgaagaacatgtccaaattcacacaatcgacggttcatccggagttgtt
aatccagtaatggaaccaatttatgatgaaccgacgacgactactagcgtgcctttgtaa
gcacaagctgatgagtacgaacttatgtactcattcgtttcggaagagacaggtacgtta
atagttaatagcgtacttctttttcttgctttcgtggtattcttgctagttacactagcc
atccttactgcgcttcgattgtgtgcgtactgctgcaatattgttaacgtgagtcttgta
aaaccttctttttacgtttactctcgtgttaaaaatctgaattcttctagagttcctgat
cttctggtctaaacgaactaaatattatattagtttttctgtttggaactttaattttag
ccatggcagattccaacggtactattaccgttgaagagcttaaaaagctccttgaacaat
ggaacctagtaataggtttcctattccttacatggatttgtcttctacaatttgcctatg
ccaacaggaataggtttttgtatataattaagttaattttcctctggctgttatggccag
taactttagcttgttttgtgcttgctgctgtttacagaataaattggatcaccggtggaa
ttgctatcgcaatggcttgtcttgtaggcttgatgtggctcagctacttcattgcttctt
tcagactgtttgcgcgtacgcgttccatgtggtcattcaatccagaaactaacattcttc
tcaacgtgccactccatggcactattctgaccagaccgcttctagaaagtgaactcgtaa
tcggagctgtgatccttcgtggacatcttcgtattgctggacaccatctaggacgctgtg
acatcaaggacctgcctaaagaaatcactgttgctacatcacgaacgctttcttattaca
aattgggagcttcgcagcgtgtagcaggtgactcaggttttgctgcatacagtcgctaca
ggattggcaactataaattaaacacagaccattccagtagcagtgacaatattgctttgc
ttgtacagtaagtgacaacagatgtttcatctcgttgactttcaggttactatagcagag
atattactaattattatgaggacttttaaagtttccatttggaatcttgattacatcata
aacctcataattaaaaatttatctaagtcactaactgagaataaatattctcaattagat
gaagagcaaccaatggagattgattaaacgaacatgaaaattattcttttcttggcactg
ataacactcgctacttgtgagctttatcactaccaagagtgtgttagaggtacaacagta
cttttaaaagaaccttgctcttctggaacatacgagggcaattcaccatttcatcctcta
gctgataacaaatttgcactgacttgctttagcactcaatttgcttttgcttgtcctgac
ggcgtaaaacacgtctatcagttacgtgccagatcagtttcacctaaactgttcatcaga
caagaggaagttcaagaactttactctccaatttttcttattgttgcggcaatagtgttt
ataacactttgcttcacactcaaaagaaagacagaatgattgaactttcattaattgact
tctatttgtgctttttagcctttctgctattccttgttttaattatgcttattatctttt
ggttctcacttgaactgcaagatcataatgaaacttgtcacgcctaaacgaacatgaaat
ttcttgttttcttaggaatcatcacaactgtagctgcatttcaccaagaatgtagtttac
agtcatgtactcaacatcaaccatatgtagttgatgacccgtgtcctattcacttctatt
ctaaatggtatattagagtaggagctagaaaatcagcacctttaattgaattgtgcgtgg
atgaggctggttctaaatcacccattcagtacatcgatatcggtaattatacagtttcct
gtttaccttttacaattaattgccaggaacctaaattgggtagtcttgtagtgcgttgtt
cgttctatgaagactttttagagtatcatgacgttcgtgttgttttagatttcatctaaa
cgaacaaactaaaatgtctgataatggaccccaaaatcagcgaaatgcaccccgcattac
gtttggtggaccctcagattcaactggcagtaaccagaatggagaacgcagtggggcgcg
atcaaaacaacgtcggccccaaggtttacccaataatactgcgtcttggttcaccgctct
cactcaacatggcaaggaagaccttaaattccctcgaggacaaggcgttccaattaacac
caatagcagtccagatgaccaaattggctactaccgaagagctaccagacgaattcgtgg
tggtgacggtaaaatgaaagatctcagtccaagatggtatttctactacctaggaactgg
gccagaagctggacttccctatggtgctaacaaagacggcatcatatgggttgcaactga
gggagccttgaatacaccaaaagatcacattggcacccgcaatcctgctaacaatgctgc
aatcgtgctacaacttcctcaaggaacaacattgccaaaaggcttctacgcagaagggag
cagaggcggcagtcaagcctcttctcgttcctcatcacgtagtcgcaacagttcaagaaa
ttcaactccaggcagcagtaggggaacttctcctgctagaatggctggcaatggcggtga
tgctgctcttgctttgctgctgcttgacagattgaaccagcttgagagcaaaatgtctgg
taaaggccaacaacaacaaggccaaactgtcactaagaaatctgctgctgaggcttctaa
gaagcctcggcaaaaacgtactgccactaaagcatacaatgtaacacaagctttcggcag
acgtggtccagaacaaacccaaggaaattttggggaccaggaactaatcagacaaggaac
tgattacaaacattggccgcaaattgcacaatttgcccccagcgcttcagcgttcttcgg
aatgtcgcgcattggcatggaagtcacaccttcgggaacgtggttgacctacacaggtgc
catcaaattggatgacaaagatccaaatttcaaagatcaagtcattttgctgaataagca
tattgacgcatacaaaacattcccaccaacagagcctaaaaaggacaaaaagaagaaggc
tgatgaaactcaagccttaccgcagagacagaagaaacagcaaactgtgactcttcttcc
tgctgcagatttggatgatttctccaaacaattgcaacaatccatgagcagtgctgactc
aactcaggcctaaactcatgcagaccacacaaggcagatgggctatataaacgttttcgc
ttttccgtttacgatatatagtctactcttgtgcagaatgaattctcgtaactacatagc
acaagtagatgtagttaactttaatctcacatagcaatctttaatcagtgtgtaacatta
gggaggacttgaaagagccaccacattttcaccgaggccacgcggagtacgatcgagtgt
acagtgaacaatgctagggagagctgcctatatggaagagccctaatgtgtaaaattaat
tttagtagtgctatc
>Congo|EPI_ISL_417944
ATTAAAGGTTTATACCTTCCCAGGTAACAAACCAACCAACTTTCGATCTCTTGTagatct
gttctctaaacgaactttaaaatctgtgtggctgtcactcggctgcatgcttagtgcact
cacgcagtataattaataactaattactgtcgttgacaggacacgagtaactcgtctatc
ttctgcaggctgcttacggtttcgtccgtgttgcagccgatcatcagcacatctaggttt
tgtccgggtgtgaccgaaaggtaagatggagagccttgtccctggtttcaacgagaaaac
acacgtccaactcagtttgcctgttttacaggttcgcgacgtgctcgtacgtggctttgg
agactccgtggaggaggtcttatcagaggcacgtcaacatcttaaagatggcacttgtgg
cttagtagaagttgaaaaaggcgttttgcctcaacttgaacagccctatgtgttcatcaa
acgttcggatgctcgaactgcacctcatggtcatgttatggttgagctggtagcagaact
cgaaggcattcagtacggtcgtagtggtgagacacttggtgtccttgtccctcatgtggg
cgaaataccagtggcttaccgcaaggttcttcttcgtaagaacggtaataaaggagctgg
tggccatagttacggcgccgatctaaagtcatttgacttaggcgacgagcttggcactga
tccttatgaagattttcaagaaaactggaacactaaacatagcagtggtgttacccgtga
actcatgcgtgagcttaacggaggggcatacactcgctatgtcgataacaacttctgtgg
ccctgatggctaccctcttgagtgcattaaagaccttctagcacgtgctggtaaagcttc
atgcactttgtccgaacaactggactttattgacactaagaggggtgtatactgctgccg
tgaacatgagcatgaaattgcttggtacacggaacgttctgaaaagagctatgaattgca
gacaccttttgaaattaaattggcaaagaaatttgacaccttcaatggggaatgtccaaa
ttttgtatttcccttaaattccataatcaagactattcaaccaagggttgaaaagaaaaa
gcttgatggctttatgggtagaattcgatctgtctatccagttgcgtcaccaaatgaatg
caaccaaatgtgcctttcaactctcatgaagtgtgatcattgtggtgaaacttcatggca
gacgggcgattttgttaaagccacttgcgaattttgtggcactgagaatttgactaaaga
aggtgccactacttgtggttacttaccccaaaatgctgttgttaaaatttattgtccagc
atgtcacaattcagaagtaggacctgagcatagtcttgccgaataccataatgaatctgg
cttgaaaaccattcttcgtaagggtggtcgcactattgcctttggaggctgtgtgttctc
ttatgttggttgccataacaagtgtgcctattgggttccacgtgctagcgctaacatagg
ttgtaaccatacaggtgttgttggagaaggttccgaaggtcttaatgacaaccttcttga
aatactccaaaaagagaaagtcaacatcaatattgttggtgactttaaacttaatgaaga
gatcgccattattttggcatctttttctgcttccacaagtgcttttgtggaaactgtgaa
aggtttggattataaagcattcaaacaaattgttgaatcctgtggtaattttaaagttac
aaaaggaaaagctaaaaaaggtgcctggaatattggtgaacagaaatcaatactgagtcc
tctttatgcatttgcatcagaggctgctcgtgttgtacgatcaattttctcccgcactct
tgaaactgctcaaaattctgtgcgtgttttacagaaggccgctataacaatactagatgg
aatttcacagtattcactgagactcattgatgctatgatgttcacatctgatttggctac
taacaatctagttgtaatggcctacattacaggtggtgttgttcagttgacttcgcagtg
gctaactaacatctttggcactgtttatgaaaaactcaaacccgtccttgattggcttga
agagaagtttaaggaaggtgtagagtttcttagagacggttgggaaattgttaaatttat
ctcaacctgtgcttgtgaaattgtcggtggacaaattgtcacctgtgcaaaggaaattaa
ggagagtgttcagacattctttaagcttgtaaataaatttttggctttgtgtgctgactc
tatcattattggtggagctaaacttaaagccttgaatttaggtgaaacatttgtcacgca
ctcaaagggattgtacagaaagtgtgttaaatccagagaagaaactggcctactcatgcc
tctaaaagccccaaaagaaattatcttcttagagggagaaacacttcccacagaagtgtt
aacagaggaagttgtcttgaaaactggtgatttacaaccattagaacaacctactagtga
agctgttgaagctccattggttggtacaccagtttgtattaacgggcttatgttgctcga
aatcaaagacacagaaaagtactgtgcccttgcacctaatatgatggtaacaaacaatac
cttcacactcaaaggcggtgcaccaacaaaggttacttttggtgatgacactgtgataga
agtgcaaggttacaagagtgtgaatatcacttttgaacttgatgaaaggattgataaagt
acttaatgagaagtgctctgcctatacagttgaactcggtacagaagtaaatgagttcgc
ctgtgttgtggcagatgctgtcataaaaactttgcaaccagtatctgaattacttacacc
actgggcattgatttagatgagtggagtatggctacatactacttatttgatgagtctgg
tgagtttaaattggcttcacatatgtattgttctttttaccctccagatgaggatgaaga
agaaggtgattgtgaagaagaagagtttgagccatcaactcaatatgagtatggtactga
agatgattaccaaggtaaacctttggaatttggtgccacttctgctgctcttcaacctga
agaagagcaagaagaagattggttagatgatgatagtcaacaaactgttggtcaacaaga
cggcagtgaggacaatcagacaactactattcaaacaattgttgaggttcaacctcaatt
agagatggaacttacaccagttgttcagactattgaagtgaatagttttagtggttattt
aaaacttactgacaatgtatacattaaaaatgcagacattgtggaagaagctaaaaaggt
aaaaccaacagtggttgttaatgcagccaatgtttaccttaaacatggaggaggtgttgc
aggagccttaaataaggctactaacaatgccatgcaagttgaatctgatgattacatagc
tactaatggaccacttaaagtgggtggtagttgtgttttaagcggacacaatcttgctaa
acactgtcttcatgttgtcggcccaaatgttaacaaaggtgaagacattcaacttcttaa
gagtgcttatgaaaattttaatcagcacgaagttctacttgcaccattattatcagctgg
tatttttggtgctgaccctatacattctttaagagtttgtgtagatactgttcgcacaaa
tgtctacttagctgtctttgataaaaatctctatgacaaacttgtttcaagctttttgga
aatgaagagtgaaaagcaagttgaacaaaagatcgctgagattcctaaagaggaagttaa
gccatttataactgaaagtaaaccttcagttgaacagagaaaacaagatgataagaaaat
caaagcttgtgttgaagaagttacaacaactctggaagaaactaagttcctcacagaaaa
cttgttactttatattgacattaatggcaatcttcatccagattctgccactcttgttag
tgacattgacatcactttcttaaagaaagatgctccatatatagtgggtgatgttgttca
agagggtgttttaactgctgtggttatacctactaaaaaggctggtggcactactgaaat
gctagcgaaagctttgagaaaagtgccaacagacaattatataaccacttacccgggtca
gggtttaaatggttacactgtagaggaggcaaagacagtgcttaaaaagtgtaaaagtgc
cttttacattctaccatctattatctctaatgagaagcaagaaattcttggaactgtttc
ttggaatttgcgagaaatgcttgcacatgcagaagaaacacgcaaattaatgcctgtctg
tgtggaaactaaagccatagtttcaactatacagcgtaaatataagggtattaaaataca
agagggtgtggttgattatggtgctagattttacttttacaccagtaaaacaactgtagc
gtcacttatcaacacacttaacgatctaaatgaaactcttgttacaatgccacttggcta
tgtaacacatggcttaaatttggaagaagctgctcggtatatgagatctctcaaagtgcc
agctacagtttctgtttcttcacctgatgctgttacagcgtataatggttatcttacttc
ttcttctaaaacacctgaagaacattttattgaaaccatctcacttgctggttcctataa
agattggtcctattctggacaatctacacaactaggtatagaatttcttaagagaggtga
taaaagtgtatattacactagtaatcctaccacattccacctagatggtgaagttatcac
ctttgacaatcttaagacacttctttctttgagagaagtgaggactattaaggtgtttac
aacagtagacaacattaacctccacacgcaagttgtggacatgtcaatgacatatggaca
acagtttggtccaacttatttggatggagctgatgttactaaaataaaacctcataattc
acatgaaggtaaaacattttatgttttacctaatgatgacactctacgtgttgaggcttt
tgagtactaccacacaactgatcctagttttctgggtaggtacatgtcagcattaaatca
cactaaaaagtggaaatacccacaagttaatggtttaacttctattaaatgggcagataa
caactgttatcttgccactgcattgttaacactccaacaaatagagttgaagtttaatcc
acctgctctacaagatgcttattacagagcaagggctggtgaagctgctaacttttgtgc
acttatcttagcctactgtaataagacagtaggtgagttaggtgatgttagagaaacaat
gagttacttgtttcaacatgccaatttagattcttgcaaaagagtcttgaacgtggtgtg
taaaacttgtggacaacagcagacaacccttaagggtgtagaagctgttatgtacatggg
cacactttcttatgaacaatttaagaaaggtgttcagataccttgtacgtgtggtaaaca
agctacaaaatatctagtacaacaggagtcaccttttgttatgatgtcagcaccacctgc
tcagtatgaacttaagcatggtacatttacttgtgctagtgagtacactggtaattacca
gtgtggtcactataaacatataacttctaaagaaactttgtattgcatagacggtgcttt
acttacaaagtcctcagaatacaaaggtcctattacggatgttttctacaaagaaaacag
ttacacaacaaccataaaaccagttacttataaattggatggtgttgtttgtacagaaat
tgaccctaagttggacaattattataagaaagacaattcttatttcacagagcaaccaat
tgatcttgtaccaaaccaaccatatccaaacgcaagcttcgataattttaagtttgtatg
tgataatatcaaatttgctgatgatttaaaccagttaactggttataagaaacctgcttc
aagagagcttaaagttacatttttccctgacttaaatggtgatgtggtggctattgatta
taaacactacacaccctcttttaagaaaggagctaaattgttacataaacctattgtttg
gcatgttaacaatgcaactaataaagccacgtataaaccaaatacctggtgtatacgttg
tctttggagcacaaaaccagttgaaacatcaaattcgtttgatgtactgaagtcagagga
cgcgcagggaatggataatcttgcctgcgaagatctaaaaccagtctctgaagaagtagt
ggaaaatcctaccatacagaaagacgttcttgagtgtaatgtgaaaactaccgaagttgt
aggagacattatacttaaaccagcaaataatagtttaaaaattacagaagaggttggcca
cacagatctaatggctgcttatgtagacaattctagtcttactattaagaaacctaatga
attatctagagtattaggtttgaaaacccttgctactcatggtttagctgctgttaatag
tgtcccttgggatactatagctaattatgctaagccttttcttaacaaagttgttagtac
aactactaacatagttacacggtgtttaaaccgtgtttgtactaattatatgccttattt
ctttactttattgctacaattgtgtacttttactagaagtacaaattctagaattaaagc
atctatgccgactactatagcaaagaatactgttaagagtgtcggtaaattttgtctaga
ggcttcatttaattatttgaagtcacctaatttttctaaactgataaatattataatttg
gtttttactattaagtgtttgcctaggttctttaatctactcaaccgctgctttaggtgt
tttaatgtctaatttaggcatgccttcttactgtactggttacagagaaggctatttgaa
ctctactaatgtcactattgcaacctactgtactggttctataccttgtagtgtttgtct
tagtggtttagattctttagacacctatccttctttagaaactatacaaattaccatttc
atcttttaaatgggatttaactgcttttggcttagttgcagagtggtttttggcatatat
tcttttcactaggtttttctatgtacttggattggctgcaatcatgcaattgtttttcag
ctattttgcagtacattttattagtaattcttggcttatgtggttaataattaatcttgt
acaaatggccccgatttcagctatggttagaatgtacatcttctttgcatcattttatta
tgtatggaaaagttatgtgcatgttgtagacggttgtaattcatcaacttgtatgatgtg
ttacaaacgtaatagagcaacaagagtcgaatgtacaactattgttaatggtgttagaag
gtccttttatgtctatgctaatggaggtaaaggcttttgcaaactacacaattggaattg
tgttaattgtgatacattctgtgctggtagtacatttattagtgatgaagttgcgagaga
cttgtcactacagtttaaaagaccaataaatcctactgaccagtcttcttacatcgttga
tagtgttacagtgaagaatggttctatccatctttactttgataaagctggtcaaaagac
ttatgaaagacattctctctctcattttgttaacttagacaacctgagagctaataacac
taaaggttcattgcctattaatgttatagtttttgatggtaaatcaaaatgtgaagaatc
atctgcaaaatcagcgtctgtttactacagtcagcttatgtgtcaacctatactgttact
agatcaggcattagtgtctgatgttggtgatagtgcggaagttgcagttaaaatgtttga
tgcttacgttaatacgttttcatcaacttttaacgtaccaatggaaaaactcaaaacact
agttgcaactgcagaagctgaacttgcaaagaatgtgtccttagacaatgtcttatctac
ttttatttcagcagctcggcaagggtttgttgattcagatgtagaaactaaagatgttgt
tgaatgtcttaaattgtcacatcaatctgacatagaagttactggcgatagttgtaataa
ctatatgctcacctataacaaagttgaaaacatgacaccccgtgaccttggtgcttgtat
tgactgtagtgcgcgtcatattaatgcgcaggtagcaaaaagtcacaacattgctttgat
atggaacgttaaagatttcatgtcattgtctgaacaactacgaaaacaaatacgtagtgc
tgctaaaaagaataacttaccttttaagttgacatgtgcaactactagacaagttgttaa
tgttgtaacaacaaagatagcacttaagggtggtaaaattgttaataattggttgaagca
gttaattaaagttacacttgtgttcctttttgttgctgctattttctatttaataacacc
tgttcatgtcatgtctaaacatactgacttttcaagtgaaatcataggatacaaggctat
tgatggtggtgtcactcgtgacatagcatctacagatacttgttttgctaacaaacatgc
tgattttgacacatggtttagccagcgtggtggtagttatactaatgacaaagcttgccc
attgattgctgcagtcataacaagagaagtgggttttgtcgtgcctggtttgcctggcac
gatattacgcacaactaatggtgactttttgcatttcttacctagagtttttagtgcagt
tggtaacatctgttacacaccatcaaaacttatagagtacactgactttgcaacatcagc
ttgtgttttggctgctgaatgtacaatttttaaagatgcttctggtaagccagtaccata
ttgttatgataccaatgtactagaaggttctgttgcttatgaaagtttacgccctgacac
acgttatgtgctcatggatggctctattattcaatttcctaacacctaccttgaaggttc
tgttagagtggtaacaacttttgattctgagtactgtaggcacggcacttgtgaaagatc
agaagctggtgtttgtgtatctactagtggtagatgggtacttaacaatgattattacag
atctttaccaggagttttctgtggtgtagatgctgtaaatttacttactaatatgtttac
accactaattcaacctattggtgctttggacatatcagcatctatagtagctggtggtat
tgtagctatcgtagtaacatgccttgcctactattttatgaggtttagaagagcttttgg
tgaatacagtcatgtagttgcctttaatactttactattccttatgtcattcactgtact
ctgtttaacaccagtttactcattcttacctggtgtttattctgttatttacttgtactt
gacattttatcttactaatgatgtttcttttttagcacatattcagtggatggttatgtt
cacacctttagtacctttctggataacaattgcttatatcatttgtatttccacaaagca
tttctattggttctttagtaattacctaaagagacgtgtagtctttaatggtgtttcctt
tagtacttttgaagaagctgcgctgtgcacctttttgttaaataaagaaatgtatctaaa
gttgcgtagtgatgtgctattacctcttacgcaatataatagatacttagctctttataa
taagtacaagtattttagtggagcaatggatacaactagctacagagaagctgcttgttg
tcatctcgcaaaggctctcaatgacttcagtaactcaggttctgatgttctttaccaacc
accacaaacctctatcacctcagctgttttgcagagtggttttagaaaaatggcattccc
atctggtaaagttgagggttgtatggtacaagtaacttgtggtacaactacacttaacgg
tctttggcttgatgacgtagtttactgtccaagacatgtgatctgcacctctgaagacat
gcttaaccctaattatgaagatttactcattcgtaagtctaatcataatttcttggtaca
ggctggtaatgttcaactcagggttattggacattctatgcaaaattgtgtacttaagct
taaggttgatacagccaatcctaagacacctaagtataagtttgttcgcattcaaccagg
acagactttttcagtgttagcttgttacaatggttcaccatctggtgtttaccaatgtgc
tatgaggcccaatttcactattaagggttcattccttaatggttcatgtggtagtgttgg
ttttaacatagattatgactgtgtctctttttgttacatgcaccatatggaattaccaac
tggagttcatgctggcacagacttagaaggtaacttttatggaccttttgttgacaggca
aacagcacaagcagctggtacggacacaactattacagttaatgttttagcttggttgta
cgctgctgttataaatggagacaggtggtttctcaatcgatttaccacaactcttaatga
ctttaaccttgtggctatgaagtacaattatgaacctctaacacaagaccatgttgacat
actaggacctctttctgctcaaactggaattgccgttttagatatgtgtgcttcattaaa
agaattactgcaaaatggtatgaatggacgtaccatattgggtagtgctttattagaaga
tgaatttacaccttttgatgttgttagacaatgctcaggtgttactttccaaagtgcagt
gaaaagaacaatcaagggtacacaccactggttgttactcacaattttgacttcactttt
agttttagtccagagtactcaatggtctttgttcttttttttgtatgaaaatgccttttt
accttttgctatgggtattattgctatgtctgcttttgcaatgatgtttgtcaaacataa
gcatgcatttctctgtttgtttttgttaccttctcttgccactgtagcttattttaatat
ggtctatatgcctgctagttgggtgatgcgtattatgacatggttggatatggttgatac
tagtttgtctggttttaagctaaaagactgtgttatgtatgcatcagctgtagtgttact
aatccttatgacagcaagaactgtgtatgatgatggtgctaggagagtgtggacacttat
gaatgtcttgacactcgtttataaagtttattatggtaatgctttagatcaagccatttc
catgtgggctcttataatctctgttacttctaactactcaggtgtagttacaactgtcat
gtttttggccagaggtattgtttttatgtgtgttgagtattgccctattttcttcataac
tggtaatacacttcagtgtataatgctagtttattgtttcttaggctatttttgtacttg
ttactttggcctcttttgtttactcaaccgctactttagactgactcttggtgtttatga
ttacttagtttctacacaggagtttagatatatgaattcacagggactactcccacccaa
gaatagcatagatgccttcaaactcaacattaaattgttgggtgttggtggcaaaccttg
tatcaaagtagccactgtacagtctaaaatgtcagatgtaaagtgcacatcagtagtctt
actctcagttttgcaacaactcagagtagaatcatcatctaaattgtgggctcaatgtgt
ccagttacacaatgacattctcttagctaaagatactactgaagcctttgaaaaaatggt
ttcactactttctgttttgctttccatgcagggtgctgtagacataaacaagctttgtga
agaaatgctggacaacagggcaaccttacaagctatagcctcagagtttagttcccttcc
atcatatgcagcttttgctactgctcaagaagcttatgagcaggctgttgctaatggtga
ttctgaagttgttcttaaaaagttgaagaagtctttgaatgtggctaaatctgaatttga
ccgtgatgcagccatgcaacgtaagttggaaaagatggctgatcaagctatgacccaaat
gtataaacaggctagatctgaggacaagagggcaaaagttactagtgctatgcagacaat
gcttttcactatgcttagaaagttggataatgatgcactcaacaacattatcaacaatgc
aagagatggttgtgttcccttgaacataatacctcttacaacagcagccaaactaatggt
tgtcataccagactataacacatataaaaatacgtgtgatggtacaacatttacttatgc
atcagcattgtgggaaatccaacaggttgtagatgcagatagtaaaattgttcaacttag
tgaaattagtatggacaattcacctaatttagcatggcctcttattgtaacagctttaag
ggccaattctgctgtcaaattacagaataatgagcttagtcctgttgcactacgacagat
gtcttgtgctgccggtactacacaaactgcttgcactgatgacaatgcgttagcttacta
caacacaacaaagggaggtaggtttgtacttgcactgttatccgatttacaggatttgaa
atgggctagattccctaagagtgatggaactggtactatctatacagaactggaaccacc
ttgtaggtttgttacagacacacctaaaggtcctaaagtgaagtatttatactttattaa
aggattaaacaacctaaatagaggtatggtacttggtagtttagctgccacagtacgtct
acaagctggtaatgcaacagaagtgcctgccaattcaactgtattatctttctgtgcttt
tgctgtagatgctgctaaagcttacaaagattatctagctagtgggggacaaccaatcac
taattgtgttaagatgttgtgtacacacactggtactggtcaggcaataacagttacacc
ggaagccaatatggatcaagaatcctttggtggtgcatcgtgttgtctgtactgccgttg
ccacatagatcatccaaatcctaaaggattttgtgacttaaaaggtaagtatgtacaaat
acctacaacttgtgctaatgaccctgtgggttttacacttaaaaacacagtctgtaccgt
ctgcggtatgtggaaaggttatggctgtagttgtgatcaactccgcgaacccatgcttca
gtcagctgatgcacaatcgtttttaaacgggtttgcggtgtaagtgcagcccgtcttaca
ccgtgcggcacaggcactagtactgatgtcgtatacagggcttttgacatctacaatgat
aaagtagctggttttgctaaattcctaaaaactaattgttgtcgcttccaagaaaaggac
gaagatgacaatttaattgattcttactttgtagttaagagacacactttctctaactac
caacatgaagaaacaatttataatttacttaaggattgtccagctgttgctaaacatgac
ttctttaagtttagaatagacggtgacatggtaccacatatatcacgtcaacgtcttact
aaatacacaatggcagacctcgtctatgctttaaggcattttgatgaaggtaattgtgac
acattaaaagaaatacttgtcacatacaattgttgtgatgatgattatttcaataaaaag
gactggtatgattttgtagaaaacccagatatattacgcgtatacgccaacttaggtgaa
cgtgtacgccaagctttgttaaaaacagtacaattctgtgatgccatgcgaaatgctggt
attgttggtgtactgacattagataatcaagatctcaatggtaactggtatgatttcggt
gatttcatacaaaccacgccaggtagtggagttcctgttgtagattcttattattcattg
ttaatgcctatattaaccttgaccagggctttaactgcagagtcacatgttgacactgac
ttaacaaagccttacattaagtgggatttgttaaaatatgacttcacggaagagaggtta
aaactctttgaccgttattttaaatattgggatcagacataccacccaaattgtgttaac
tgtttggatgacagatgcattctgcattgtgcaaactttaatgttttattctctacagtg
ttcccacttacaagttttggaccactagtgagaaaaatatttgttgatggtgttccattt
gtagtttcaactggataccacttcagagagctaggtgttgtacataatcaggatgtaaac
ttacatagctctaggcttagttttaaggaattacttgtgtatgctgctgaccctgctatg
cacgctgcttctggtaatctattactagataaacgcactacgtgcttttcagtagctgca
cttactaacaatgttgcttttcaaactgtcaaacccggtaattttaacaaagacttctat
gactttgctgtgtctaagggtttctttaaggaaggaagttctgttgaattaaaacacttc
ttctttgctcaggatggtaatgctgctatcagcgattatgactactatcgttataatcta
ccaacaatgtgtgatatcagacaactactatttgtagttgaagttgttgataagtacttt
gattgttacgatggtggctgtattaatgctaaccaagtcatcgtcaacaacctagacaaa
tcagctggttttccatttaataaatggggtaaggctagactttattatgattcaatgagt
tatgaggatcaagatgcacttttcgcatatacaaaacgtaatgtcatccctactataact
caaatgaatcttaagtatgccattagtgcaaagaatagagctcgcaccgtagctggtgtc
tctatctgtagtactatgaccaatagacagtttcatcaaaaattattgaaatcaatagcc
gccactagaggagctactgtagtaattggaacaagcaaattctatggtggttggcacaac
atgttaaaaactgtttatagtgatgtagaaaaccctcaccttatgggttgggattatcct
aaatgtgatagagccatgcctaacatgcttagaattatggcctcacttgttcttgctcgc
aaacatacaacgtgttgtagcttgtcacaccgtttctatagattagctaatgagtgtgct
caagtattgagtgaaatggtcatgtgtggcggttcactatatgttaaaccaggtggaacc
tcatcaggagatgccacaactgcttatgctaatagtgtttttaacatttgtcaagctgtc
acggccaatgttaatgcacttttatctactgatggtaacaaaattgccgataagtatgtc
cgcaatttacaacacagactttatgagtgtctctatagaaatagagatgttgacacagac
tttgtgaatgagttttacgcatatttgcgtaaacatttctcaatgatgatactctctgac
gatgctgttgtgtgtttcaatagcacttatgcatctcaaggtctagtggctagcataaag
aactttaagtcagttctttattatcaaaacaatgtttttatgtctgaagcaaaatgttgg
actgagactgaccttactaaaggacctcatgaattttgctctcaacatacaatgctagtt
aaacagggtgatgattatgtgtaccttccttacccagatccatcaagaatcctaggggcc
ggctgttttgtagatgatatcgtaaaaacagatggtacacttatgattgaacggttcgtg
tctttagctatagatgcttacccacttactaaacatcctaatcaggagtatgctgatgtc
tttcatttgtacttacaatacataagaaagctacatgatgagttaacaggacacatgtta
gacatgtattctgttatgcttactaatgataacacttcaaggtattgggaacctgagttt
tatgaggctatgtacacaccgcatacagtcttacaggctgttggggcttgtgttctttgc
aattcacagacttcattaagatgtggtgcttgcatacgtagaccattcttatgttgtaaa
tgctgttacgaccatgtcatatcaacatcacataaattagtcttgtctgttaatccgtat
gtttgcaatgctccaggttgtgatgtcacagatgtgactcaactttacttaggaggtatg
agctattattgtaaatcacataaaccacccattagttttccattgtgtgctaatggacaa
gtttttggtttatataaaaatacatgtgttggtagcgataatgttactgactttaatgca
attgcaacatgtgactggacaaatgctggtgattacattttagctaacacctgtactgaa
agactcaagctttttgcagcagaaacgctcaaagctactgaggagacatttaaactgtct
tatggtattgctactgtacgtgaagtgctgtctgacagagaattacatctttcatgggaa
gttggtaaacctagaccaccacttaaccgaaattatgtctttactggttatcgtgtaact
aaaaacagtaaagtacaaataggagagtacacctttgaaaaaggtgactatggtgatgct
gttgtttaccgaggtacaacaacttacaaattaaatgttggtgattattttgtgctgaca
tcacatacagtaatgccattaagtgcacctacactagtgccacaagagcactatgttaga
attactggcttatacccaacactcaatatctcagatgagttttctagcaatgttgcaaat
tatcaaaaggttggtatgcaaaagtattctacactccagggaccacctggtactggtaag
agtcattttgctattggcctagctctctactacccttctgctcgcatagtgtatacagct
tgctctcatgccgctgttgatgcactatgtgagaaggcattaaaatatttgcctatagat
aaatgtagtagaattatacctgcacgtgctcgtgtagagtgttttgataaattcaaagtg
aattcaacattagaacagtatgtcttttgtactgtaaatgcattgcctgagacgacagca
gatatagttgtctttgatgaaatttcaatggccacaaattatgatttgagtgttgtcaat
gccagattacgtgctaagcactatgtgtacattggcgaccctgctcaattacctgcacca
cgcacattgctaactaagggcacactagaaccagaatatttcaattcagtgtgtagactt
atgaaaactataggtccagacatgttcctcggaacttgtcggcgttgtcctgctgaaatt
gttgacactgtgagtgctttggtttatgataataagcttaaagcacataaagacaaatca
gctcaatgctttaaaatgttttataagggtgttatcacgcatgatgttttatctgcaatt
aacaggccacaaataggcgtggtaagagaattccttacacgtaaccctgcttggagaaaa
gctgtctttatttcaccttataattcacagaatgctgtagcctcaaagattttgggacta
ccaactcaaactgttgattcatcacagggctcagaatatgactatgtcatattcactcaa
accactgaaacagctcactcttgtaatgtaaacagatttaatgttgctattaccagagca
aaagtaggcatactttgcataatgtctgatagagacctttatgacaagttgcaatttaca
agtcttgaaattccacgtaggaatgtggcaactttacaagctgaaaatgtaacaggactc
tttaaagattgtagtaaggtaatcactgggttacatcctacacaggcacctacacacctc
agtgttgacactaaattcaaaactgaaggtttatgtgttgacatacctggcatacctaag
gacatgacctatagaagactcatctctatgatgggttttaaaatgaattatcaagttaat
ggttaccctaacatgtttatcacccgcgaagaagctataagacatgtacgtgcatggatt
ggcttcgatgtcgaggggtgtcatgctactagagaagctgttggtaccaatttaccttta
cagctaggtttttctacaggtgttaacctagttgctgtacctacaggttatgttgataca
cctaataatacagatttttccagagttagtgctaaaccaccgcctggagatcaatttaaa
cacctcataccacttatgtacaaaggacttccttggaatgtagtgcgtataaagattgta
caaatgttaagtgacacacttaaaaatctctctgacagagtcgtatttgtcttatgggca
catggctttgagttgacatctatgaagtattttgtgaaaataggacctgagcgcacctgt
tgtctatgtgatagacgtgccacatgcttttccactgcttcagacacttatgcctgttgg
catcattctattggatttgattacgtctataatccgtttatgattgatgttcaacaatgg
ggttttacaggtaacctacaaagcaaccatgatctgtattgtcaagtccatggtaatgca
catgtagctagttgtgatgcaatcatgactaggtgtttagctgtccacgagtgctttgtt
aagcgtgttgactggactattgaatatcctataattggtgatgaactgaagattaatgcg
gcttgtagaaaggttcaacacatggttgttaaagctgcattattagcagacaaattccca
gttcttcacgacattggtaaccctaaagctattaagtgtgtacctcaagctgatgtagaa
tggaagttctatgatgcacagccttgtagtgacaaagcttataaaatagaagaattattc
tattcttatgccacacattctgacaaattcacagatggtgtatgcctattttggaattgc
aatgtcgatagatatcctgctaattccattgtttgtagatttgacactagagtgctatct
aaccttaacttgcctggttgtgatggtggcagtttgtnnnnnnnnnnnnnnnnnnnnnnn
ncaccnnnnnnnnnnnnnnnnnnnnntgttaatttaaaacaattaccatttttctattac
tctgacagtccatgtgagtctcatggnnnnnnnnnnnnnnnnnnnnnnnnttatgtacca
ctaaagtctgctacgtgtataacacgttgcaatttaggtggtgctgtctgtagacatcat
gctaatgagtacagattgtatctcgatgcttataacannnnnnnnnnnnnnggctttagc
ttgtgggtttacaaacaatttgatacttataacctctggaacacttttacaagacttcag
agtttagaaaatgtggcttttaatgttgtaaataagggacactttgatggacaacagggt
gaagtaccagtttctatcattaataacactgtttacacaaaagttgatggtgttgatgta
gaattgtttgaaaataaaacaacattacctgttaatgtagcatttgagctttgggctaag
cgcaacattaaaccagtaccagaggtgaaaatactcaataatttgggtgtggacattgct
gctaatactgtgatctgggactacaaaagagatgctccagcacatatatctactattggt
gtttgttctatgactgacatagccaagaaaccaactgaaacgatttgtgcaccactcact
gtcttttttgatggtagagttgatggtcaagtagacttatttagaaatgcccgtaatggt
gttcttattacagaaggtagtgttaaaggtttacaaccatctgtaggtcccaaacaagct
agtcttaatggagtcacattaattggagaagccgtaaaaacacagttcaattattataag
aaagttgatggtgttgtccaacaattacctgaaacttactttactcagagtagaaattta
caagaatttaaacccaggagtcaaatggaaattgatttcttagaattagctatggatgaa
ttcattgaacggtataaattagaaggctatgccttcgaacatatcgtttatggagatttt
agtcatagtcagttaggtggtttacatctactgattggactagctaaacgttttaaggaa
tcaccttttgaattagaagattttattcctatggacagtacagttaaaaactatttcata
acagatgcgcaaacaggttcatctaagtgtgtgtgttctgttattgatttattacttgat
gattttgttgaaataataaaatcccaagatttatctgtagtttctaaggttgtcaaagtg
actattgactatacagaaatttcatttatgctttggtgtaaagatggccatgtagaaaca
ttttacccaaaattacaatctagtcaagcgtggcaaccgggtgttgctatgcctaatctt
tacaaaatgcaaagaatgctattagaaaagtgtgaccttcaaaattatggtgatagtgca
acattacctaaaggcataatgatgaatgtcgcaaaatatactcaactgtgtcaatattta
aacacattaacattagctgtaccctataatatgagagttatacattttggtgctggttct
gataaaggagttgcaccaggtacagctgttttaagacagtggttgcctacgggtacgctg
cttgtcgattcagatcttaatgactttgtctctgatgcagattcaactttgattggtgat
tgtgcaactgtacatacagctaataaatgggatctcattattagtgatatgtacgaccct
aagactaaaaatgttacaaaagaaaatgactctaaagagggttttttcacttacatttgt
gggtttatacaacaaaagctagctcttggaggttccgtggctataaagataacagaacat
tcttggaatgctgatctttataagctcatgggacacttcgcatggtggacagcctttgtt
actaatgtgaatgcgtcatcatctgaagcatttttaattggatgtaattatcttggcaaa
ccacgcgaacaaatagatggttatgtcatgcatgcaaattacatattttggaggaataca
aatccaattcagttgtcttcctattctttatttgacatgagtaaatttccccttaaatta
aggggtactgctgttatgtctttaaaagaaggtcaaatcaatgatatgattttatctctt
cttagtaaaggtagacttataattagagaaaacaacagagttgttatttctagtgatgtt
cttgttaacaactaaacgaacaatgtttgtttttcttgttttattgccactagtctctag
tcagtgtgttaatcttacaaccagaactcaattaccccctgcatacactaattctttcac
acgtggtgtttattaccctgacaaagttttcagatcctcagttttacattcaactcagga
cttgttcttacctttcttttccaatgttacttggttccatgctatacatgtctctgggac
caatggtactaagaggtttgataaccctgtcctaccatttaatgatggtgtttattttgc
ttccactgagaagtctaacataataagaggctggatttttggtactactttagattcgaa
gacccagtccctacttattgttaataacgctactaatgttgttattaaagtctgtgaatt
tcaattttgtaatgatccatttttgggtgtttattaccacaaaaacaacaaaagttggat
ggaaagtgagttcagagtttattctagtgcgaataattgcacttttgaatatgtctctca
gccttttcttatggaccttgaaggaaaacagggtaatttcaaaaatcttagggaatttgt
gtttaagaatattgatggttattttaaaatatattctaagcacacgcctattaatttagt
gcgtgatctccctcagggtttttcggctttagaaccattggtagatttgccaataggtat
taacatcactaggtttcaaactttacttgctttacatagaagttatttgactcctggtga
ttcttcttcaggttggacagctggtgctgcagcttattatgtgggttatcttcaacctag
gacttttctattaaaatataatgaaaatggaaccattacagatgctgtagactgtgcact
tgaccctctctcagaaacaaagtgtacgttgaaatccttcactgtagaaaaaggaatcta
tcaaacttctaactttagagtccaaccaacagaatctattgttagatttcctaatattac
aaacttgtgcccttttggtgaagtttttaacgccaccagatttgcatctgtttatgcttg
gaacaggaagagaatcagcaactgtgttgctgattattctgtcctatataattccgcatc
attttccacttttaagtgttatggagtgtctcctactaaattaaatgatctctgctttac
taatgtctatgcagattcatttgtaattagaggtgatgaagtcagacaaatcgctccagg
gcaaactggaaagattgctgattataattataaattaccagatgattttacaggctgcgt
tatagcttggaattctaacaatcttgattctaaggttggtggtaattataattacctgta
tagattgtttaggaagtctaatctcaaaccttttgagagagatatttcaactgaaatcta
tcaggccggtagcacaccttgtaatggtgttgaaggttttaattgttactttcctttaca
atcatatggtttccaacccactaatggtgttggttaccaaccatacagagtagtagtact
ttcttttgaacttctacatgcaccagcaactgtttgtggacctaaaaagtctactaattt
ggttaaaaacaaatgtgtcaatttcaacttcaatggtttaacaggcacaggtgttcttac
tgagtctaacaaaaagtttctgcctttccaacaatttggcagagacattgctgacactac
tgatgctgtccgtgatccacagacacttgagattcttgacattacaccatgttcttttgg
tggtgtcagtgttataacaccaggaacaaatacttctaaccaggttgctgttctttatca
gggtgttaactgcacagaagtccctgttgctattcatgcagatcaacttactcctacttg
gcgtgtttattctacaggttctaatgtttttcaaacacgtgcaggctgtttaataggggc
tgaacatgtcaacaactcatatgagtgtgacatacccattggtgcaggtatatgcgctag
ttatcagactcagactaattctcctcggcgggcacgtagtgtagctagtcaatccatcat
tgcctacactatgtcacttggtgcagaaaattcagttgcttactctaataactctattgc
catacccacaaattttactattagtgttaccacagaaattctaccagtgtctatgaccaa
gacatcagtagattgtacaatgtacatttgtggtgattcaactgaatgcagcaatctttt
gttgcaatatggcagtttttgtacacaattaaaccgtgctttaactggaatagctgttga
acaagacaaaaacacccaagaagtttttgcacaagtcaaacaaatttacaaaacaccacc
aattaaagattttggtggttttaatttttcacaaatattaccagatccatcaaaaccaag
caagaggtcatttattgaagatctacttttcaacaaagtgacacttgcagatgctggctt
catcaaacaatatggtgattgccttggtgatattgctgctagagacctcatttgtgcaca
aaagtttaacggccttactgttttgccacctttgctcacagatgaaatgattgctcaata
cacttctgcactgttagcgggtacaatcacttctggttggacctttggtgcaggtgctgc
attacaaataccatttgctatgcaaatggcttataggtttaatggtattggagttacaca
gaatgttctctatgagaaccaaaaattgattgccaaccaatttaatagtgctattggcaa
aattcaagactcactttcttccacagcaagtgcacttggaaaacttcaagatgtggtcaa
ccaaaatgcacaagctttaaacacgcttgttaaacaacttagctccaattttggtgcaat
ttcaagtgttttaaatgatatcctttcacgtcttgacaaagttgaggctgaagtgcaaat
tgataggttgatcacaggcagacttcaaagtttgcagacatatgtgactcaacaattaat
tagagctgcagaaatcagagcttctgctaatcttgctgctactaaaatgtcagagtgtgt
acttggacaatcaaaaagagttgatttttgtggaaagggctatcatcttatgtccttccc
tcagtcagcacctcatggtgtagtcttcttgcatgtgacttatgtccctgcacaagaaaa
gaacttcacaactgctcctgccatttgtcatgatggaaaagcacactttcctcgtgaagg
tgtctttgtttcaaatggcacacactggtttgtaacacaaaggaatttttatgaaccaca
aatcattactacagacaacacatttgtgtctggtaactgtgatgttgtaataggaattgt
caacaacacagtttatgatcctttgcaacctgaattagactcattcaaggaggagttaga
taaatattttaagaatcatacatcaccagatgttgatttaggtgacatctctggcattaa
tgcttcagttgtaaacattcaaaaagaaattgaccgcctcaatgaggttgccaagaattt
aaatgaatctctcatcgatctccaagaacttggaaagtatgagcagtatataaaatggcc
atggtacatttggctaggttttatagctggcttgattgccatagtaatggtgacaattat
gctttgctgtatgaccagttgctgtagttgtctcaagggctgttgttcttgtggatcctg
ctgcaaatttgatgaagacgactctgagccagtgctcaaaggagtcaaattacattacac
ataaacgaacttatggatttgtttatgagaatcttcacaattggaactgtaactttgaag
caaggtgaaatcaaggatgctactccttcagattttgttcgcgctactgcaacgataccg
atacaagcctcactccctttcggatggcttattgttggcgttgcacttcttgctgttttt
catagcgcttccaaaatcataaccctcaaaaagagatggcaactagcactctccaagggt
gttcactttgtttgcaacttgctgttgttgtttgtaacagtttactcacaccttttgctc
gttgctgctggccttgaagccccttttctctatctttatgctttagtctacttcttgcag
agtataaactttgtaagaataataatgaggctttggctttgctggaaatgccgttccaaa
aacccattactttatgatgccaactattttctttgctggcatactaattgttacgactat
tgtataccttacaatagtgtaacttcttcaattgtcattacttcaggtgatggcacaaca
agtcctatttctgaacatgactaccagattggtggttatactgaaaaatgggaatctgga
gtaaaagactgtgttgtattacacagttacttcacttcagactattaccagctgtactca
actcaattgagtacagacactggtgttgaacatgttaccttcttcatctacaataaaatt
gttgatgagcctgaagaacatgtccaaattcacacaatcgacggttcatccggagttgtt
aatccagtaatggaaccaatttatgatgaaccgacgacgactactagcgtgcctttgtaa
gcacaagctgatgagtacgaacttatgtactcattcgtttcggaagagacaggtacgtta
atagttaatagcgtacttctttttcttgctttcgtggtattcttgctagttacactagcc
atccttactgcgcttcgattgtgtgcgtactgctgcaatattgttaacgtgagtcttgta
aaaccttctttttacgtttactctcgtgttaaaaatctgaattcttctagagttcctgat
cttctggtctaaacgaactaaatattatattagtttttctgtttggaactttaattttag
ccatggcagattccaacggtactattaccgttgaagagcttaaaaagctccttgaacaat
ggaacctagtaataggtttcctattccttacatggatttgtcttctacaatttgcctatg
ccaacaggaataggtttttgtatataattaagttaattttcctctggctgttatggccag
taactttagcttgttttgtgcttgctgctgtttacagaataaattggatcaccggtggaa
ttgctatcgcaatggcttgtcttgtaggcttgatgtggctcagctacttcattgcttctt
tcagactgtttgcgcgtacgcgttccatgtggtcattcaatccagaaactaacattcttc
tcaacgtgccactccatggcactattctgaccagaccgcttctagaaagtgaactcgtaa
tcggagctgtgatccttcgtggacatcttcgtattgctggacaccatctaggacgctgtg
acatcaaggacctgcctaaagaaatcactgttgctacatcacgaacgctttcttattaca
aattgggagcttcgcagcgtgtagcaggtgactcaggttttgctgcatacagtcgctaca
ggattggcaactataaattaaacacagaccattccagtagcagtgacaatattgctttgc
ttgtacagtaagtgacaacagatgtttcatctcgttgactttcaggttactatagcagag
atattactaattattatgaggacttttaaagtttccatttggaatcttgattacatcata
aacctcataattaaaaatttatctaagtcactaactgagaataaatattctcaattagat
gaagagcaaccaatggagattgattaaacgaacatgaaaattattcttttcttggcactg
ataacactcgctacttgtgagctttatcactaccaagagtgtgttagaggtacaacagta
cttttaaaagaaccttgctcttctggaacatacgagggcaattcaccatttcatcctcta
gctgataacaaatttgcactgacttgctttagcactcaatttgcttttgcttgtcctgac
ggcgtaaaacacgtctatcagttacgtgccagatcagtttcacctaaactgttcatcaga
caagaggaagttcaagaactttactctccaatttttcttattgttgcggcaatagtgttt
ataacactttgcttcacactcaaaagaaagacagaatgattgaactttcattaattgact
tctatttgtgctttttagcctttctgctattccttgttttaattatgcttattatctttt
ggttctcacttgaactgcaagatcataatgaaacttgtcacgcctaaacgaacatgaaat
ttcttgttttcttaggaatcatcacaactgtagctgcatttcaccaagaatgtagtttac
agtcatgtactcaacatcaaccatatgtagttgatgacccgtgtcctattcacttctatt
ctaaatggtatattagagtaggagctagaaaatcagcacctttaattgaattgtgcgtgg
atgaggctggttctaaatcacccattcagtacatcgatatcggtaattatacagtttcct
gtttaccttttacaattaattgccaggaacctaaattgggtagtcttgtagtgcgttgtt
cgttctatgaagactttttagagtatcatgacgttcgtgttgttttagatttcatctaaa
cgaacaaactaaaatgtctgataatggaccccaaaatcagcgaaatgcaccccgcattac
gtttggtggaccctcagattcaactggcagtaaccagaatggagaacgcagtggggcgcg
atcaaaacaacgtcggccccaaggtttacccaataatactgcgtcttggttcaccgctct
cactcaacatggcaaggaagaccttaaattccctcgaggacaaggcgttccaattaacac
caatagcagtccagatgaccaaattggctactaccgaagagctaccagacgaattcgtgg
tggtgacggtaaaatgaaagatctcagtccaagatggtatttctactacctaggaactgg
gccagaagctggacttccctatggtgctaacaaagacggcatcatatgggttgcaactga
gggagccttgaatacaccaaaagatcacattggcacccgcaatcctgctaacaatgctgc
aatcgtgctacaacttcctcaaggaacaacattgccaaaaggcttctacgcagaagggag
cagaggcggcagtcaagcctcttctcgttcctcatcacgtagtcgcaacagttcaagaaa
ttcaactccaggcagcagtaggggaacttctcctgctagaatggctggcaatggcggtga
tgctgctcttgctttgctgctgcttgacagattgaaccagcttgagagcaaaatgtctgg
taaaggccaacaacaacaaggccaaactgtcactaagaaatctgctgctgaggcttctaa
gaagcctcggcaaaaacgtactgccactaaagcatacaatgtaacacaagctttcggcag
acgtggtccagaacaaacccaaggaaattttggggaccaggaactaatcagacaaggaac
tgattacaaacattggccgcaaattgcacaatttgcccccagcgcttcagcgttcttcgg
aatgtcgcgcattggcatggaagtcacaccttcgggaacgtggttgacctacacaggtgc
catcaaattggatgacaaagatccaaatttcaaagatcaagtcattttgctgaataagca
tattgacgcatacaaaacattcccaccaacagagcctaaaaaggacaaaaagaagaaggc
tgatgaaactcaagccttaccgcagagacagaagaaacagcaaactgtgactcttcttcc
tgctgcagatttggatgatttctccaaacaattgcaacaatccatgagcagtgctgactc
aactcaggcctaaactcatgcagaccacacaaggcagatgggctatataaacgttttcgc
ttttccgtttacgatatatagtctactcttgtgcagaatgaattctcgtaactacatagc
acaagtagatgtagttaactttaatctcacatagcaatctttaatc--------------
------------------------------------------------------------
------------------------------------------------------------
---------------
>Congo|EPI_ISL_417950
ATTAAAGGTTTATACCTTCCCAGGTAACAAACCAACCAACTTTCGATCTCTTGTagatct
gttctctaaacgaactttaaaatctgtgtggctgtcactcggctgcatgcttagtgcact
cacgcagtataattaataactaattactgtcgttgacaggacacgagtaactcgtctatc
ttctgcaggctgcttacggtttcgtccgtgttgcagccgatcatcagcacatctaggttt
cgtccgggtgtgaccgaaaggtaagatggagagccttgtccctggtttcaacgagaaaac
acacgtccaactcagtttgcctgttttacaggttcgcgacgtgctcgtacgtggctttgg
agactccgtggaggaggtcttatcagaggcacgtcaacatcttaaagatggcacttgtgg
cttagtagaagttgaaaaaggcgttttgcctcaacttgaacagccctatgtgttcatcaa
acgttcggatgctcgaactgcacctcatggtcatgttatggttgagctggtagcagaact
cgaaggcattcagtacggtcgtagtggtgagacacttggtgtccttgtccctcatgtggg
cgaaataccagtggcttaccgcaaggttcttcttcgtaagaacggtaataaaggagctgg
tggccatagttacggcgccgatctaaagtcatttgacttaggcgacgagcttggcactga
tccttatgaagattttcaagaaaactggaacactaaacatagcagtggtgttacccgtga
actcatgcgtgagcttaacggaggggcatacactcgctatgtcgataacaacttctgtgg
ccctgatggctaccctcttgagtgcattaaagaccttctagcacgtgctggtaaagcttc
atgcactttgtccgaacaactggactttattgacactaagaggggtgtatactgctgccg
tgaacatgagcatgaaattgcttggtacacggaacgttctgaaaagagctatgaattgca
gacaccttttgaaattaaattggcaaagaaatttgacaccttcaatggggaatgtccaaa
ttttgtatttcccttaaattccataatcaagactattcaaccaagggttgaaaagaaaaa
gcttgatggctttatgggtagaattcgatctgtctatccagttgcgtcaccaaatgaatg
caaccaaatgtgcctttcaactctcatgaagtgtgatcattgtggtgaaacttcatggca
gacgggcgattttgttaaagccacttgcgaattttgtggcactgagaatttgactaaaga
aggtgccactacttgtggttacttaccccaaaatgctgttgttaaaatttattgtccagc
atgtcacaattcagaagtaggacctgagcatagtcttgccgaataccataatgaatctgg
cttgaaaaccattcttcgtaagggtggtcgcactattgcctttggaggctgtgtgttctc
ttatgttggttgccataacaagtgtgcctattgggttccacgtgctagcgctaacatagg
ttgtaaccatacaggtgttgttggagaaggttccgaaggtcttaatgacaaccttcttga
aatactccaaaaagagaaagtcaacatcaatattgttggtgactttaaacttaatgaaga
gatcgccattattttggcatctttttctgcttccacaagtgcttttgtggaaactgtgaa
aggtttggattataaagcattcaaacaaattgttgaatcctgtggtaattttaaagttac
aaaaggaaaagctaaaaaaggtgcctggaatattggtgaacagaaatcaatactgagtcc
tctttatgcatttgcatcagaggctgctcgtgttgtacgatcaattttctcccgcactct
tgaaactgctcaaaattctgtgcgtgttttacagaaggccgctataacaatactagatgg
aatttcacagtattcactgagactcattgatgctatgatgttcacatctgatttggctac
taacaatctagttgtaatggcctacattacaggtggtgttgttcagttgacttcgcagtg
gctaactaacatctttggcactgtttatgaaaaactcaaacccgtccttgattggcttga
agagaagtttaaggaaggtgtagagtttcttagagacggttgggaaattgttaaatttat
ctcaacctgtgcttgtgaaattgtcggtggacaaattgtcacctgtgcaaaggaaattaa
ggagagtgttcagacattctttaagcttgtaaataaatttttggctttgtgtgctgactc
tatcattattggtggagctaaacttaaagccttgaatttaggtgaaacatttgtcacgca
ctcaaagggattgtacagaaagtgtgttaaatccagagaagaaactggcctactcatgcc
tctaaaagccccaaaagaagttatcttcttagagggagaaacacttcccacagaagtgtt
aacagaggaagttgtcttgaaaactggtgatttacaatcattagaacaacctactagtga
agctgttgaagctccattggttggtacaccagtttgtattaacgggcttatgttgctcga
aatcaaagacacagaaaagtactgtgcccttgcacctaatatgatggtaacaaacaatac
cttcacactcaaaggcggtgcaccaacaaaggttacttttggtgatgacactgtgataga
agtgcaaggttacaagagtgtgaatatcacttttgaacttgatgaaaggattgataaagt
acttaatgagaagtgctctgcctatacagttgaactcggtacagaagtaaatgagttcgc
ctgtgttgtggcagatgctgtcataaaaactttgcaaccagtatctgaattacttacacc
actgggcattgatttagatgagtggagtatggctacatactacttatttgatgagtctgg
tgagtttaaattggcttcacatatgtattgttctttctaccctccagatgaggatgaaga
agaaggtgattgtgaagaagaagagtttgagccatcaactcaatatgagtatggtactga
agatgattaccaaggtaaacctttggaatttggtgccacttctgctgctcttcaacctga
agaagagcaagaagaagattggttagatgatgatagtcaacaaactgttggtcaacaaga
cggcagtgaggacaatcagacaactactattcaaacaattgttgaggttcaacctcaatt
agagatggaacttacaccagttgttcagactattgaagtgaatagttttagtggttattt
aaaacttactgacaatgtatacattaaaaatgcagacattgtggaagaagctaaaaaggt
aaaaccaacagtggttgttaatgcagccaatgtttaccttaaacatggaggaggtgttgc
aggagccttaaataaggctactaacaatgccatgcaagttgaatctgatgattacatagc
tactaatggaccacttaaagtgggtggtagttgtgttttaagcggacacaatcttgctaa
acactgtcttcatgttgtcggcccaaatgttaacaaaggtgaagacattcaacttcttaa
gagtgcttatgaaaattttaatcagcacgaagttctacttgcaccattattatcagctgg
tatttttggtgctgaccctatacattctttaagagtttgtgtagatactgttcgcacaaa
tgtctacttagctgtctttgataaaaatctctatgacaaacttgtttcaagctttttgga
aatgaagagtgaaaagcaagttgaacaaaagatcgctgagattcctaaagaggaagttaa
gccatttataactgaaagtaaaccttcagttgaacagagaaaacaagatgataagaaaat
caaagcttgtgttgaagaagttacaacaactctggaagaaactaagttcctcacagaaaa
cttgttactttatattgacattaatggcaatcttcatccagattctgccactcttgttag
tgacattgacatcactttcttaaagaaagatgctccatatatagtgggtgatgttgttca
agagggtgttttaactgctgtggttatacctactaaaaaggctggtggcactactgaaat
gctagcgaaagctttgagaaaagtgccaacagacaattatataaccacttacccgggtca
gggtttaaatggttacactgtagaggaggcaaagacagtgcttaaaaagtgtaaaagtgc
cttttacattctaccatctattatctctaatgagaagcaagaaattcttggaactgtttc
ttggaatttgcgagaaatgcttgcacatgcagaagaaacacgcaaattaatgcctgtctg
tgtggaaactaaagccatagtttcaactatacagcgtaaatataagggtattaaaataca
agagggtgtggttgattatggtgctagattttacttttacaccagtaaaacaactgtagc
gtcacttatcaacacacttaacgatctaaatgaaactcttgttacaatgccacttggcta
tgtaacacatggcttaaatttggaagaagctgctcggtatatgagatctctcaaagtgcc
agctacagtttctgtttcttcacctgatgctgttacagcgtataatggttatcttacttc
ttcttctaaaacacctgaagaacattttattgaaaccatctcacttgctggttcctataa
agattggtcctattctggacaatctacacaactaggtatagaatttcttaagagaggtga
taaaagtgtatattacactagtaatcctaccacattccacctagatggtgaagttatcac
ctttgacaatcttaagacacttctttctttgagagaagtgaggactattaaggtgtttac
aacagtagacaacattaacctccacacgcaagttgtggacatgtcaatgacatatggaca
acagtttggtccaacttatttggatggagctgatgttactaaaataaaacctcataattc
acatgaaggtaaaacattttatgttttacctaatgatgacactctacgtgttgaggcttt
tgagtactaccacacaactgatcctagttttctgggtaggtacatgtcagcattaaatca
cactaaaaagtggaaatacccacaagttaatggtttaacttctattaaatgggcagataa
caactgttatcttgccactgcattgttaacactccaacaaatagagttgaagtttaatcc
acctgctctacaagatgcttattacagagcaagggctggtgaagctgctaacttttgtgc
acttatcttagcctactgtaataagacagtaggtgagttaggtgatgttagagaaacaat
gagttacttgtttcaacatgccaatttagattcttgcaaaagagtcttgaacgtggtgtg
taaaacttgtggacaacagcagacaacccttaagggtgtagaagctgttatgtacatggg
cacactttcttatgaacaatttaagaaaggtgttcagataccttgtacgtgtggtaaaca
agctacaaaatatctagtacaacaggagtcaccttttgttatgatgtcagcaccacctgc
tcagtatgaacttaagcatggtacatttacttgtgctagtgagtacactggtaattacca
gtgtggtcactataaacatataacttctaaagaaactttgtattgcatagacggtgcttt
acttacaaagtcctcagaatacaaaggtcctattacggatgttttctacaaagaaaacag
ttacacaacaaccataaaaccagttacttataaattggatggtgttgtttgtacagaaat
tgaccctaagttggacaattattataagaaagacaattcttatttcacagagcaaccaat
tgatcttgtaccaaaccaaccatatccaaacgcaagcttcgataattttaagtttgtatg
tgataatatcaaatttgctgatgatttaaaccagttaactggttataagaaacctgcttc
aagagagcttaaagttacatttttccctgacttaaatggtgatgtggtggctattgatta
taaacactacacaccctcttttaagaaaggagctaaattgttacataaacctattgtttg
gcatgttaacaatgcaactaataaagccacgtataaaccaaatacctggtgtatacgttg
tctttggagcacaaaaccagttgaaacatcaaattcgtttgatgtactgaagtcagagga
cgcgcagggaatggataatcttgcctgcgaagatctaaaaccagtctctgaagaagtagt
ggaaaatcctaccatacagaaagacgttcttgagtgtaatgtgaaaactaccgaagttgt
aggagacattatacttaaaccagcaaataatagtttaaaaattacagaagaggttggcca
cacagatctaatggctgcttatgtagacaattctagtcttactattaagaaacctaatga
attatctagagtattaggtttgaaaacccttgctactcatggtttagctgctgttaatag
tgtcccttgggatactatagctaattatgctaagccttttcttaacaaagttgttagtac
aactactaacatagttacacggtgtttaaaccgtgtttgtactaattatatgccttattt
ctttactttattgctacaattgtgtacttttactagaagtacaaattctagaattaaagc
atctatgccgactactatagcaaagaatactgttaagagtgtcggtaaattttgtctaga
ggcttcatttaattatttgaagtcacctaatttttctaaactgataaatattataatttg
gtttttactattaagtgtttgcctaggttctttaatctactcaaccgctgctttaggtgt
tttaatgtctaatttaggcatgccttcttactgtactggttacagagaaggctatttgaa
ctctactaatgtcactattgcaacctactgtactggttctataccttgtagtgtttgtct
tagtggtttagattctttagacacctatccttctttagaaactatacaaattaccatttc
atcttttaaatgggatttaactgcttttggcttagttgcagagtggtttttggcatatat
tcttttcactaggtttttctatgtacttggattggctgcaatcatgcaattgtttttcag
ctattttgcagtacattttattagtaattcttggcttatgtggttaataattaatcttgt
acaaatggccccgatttcagctatggttagaatgtacatcttctttgcatcattttatta
tgtatggaaaagttatgtgcatgttgtagacggttgtaattcatcaacttgtatgatgtg
ttacaaacgtaatagagcaacaagagtcgaatgtacaactattgttaatggtgttagaag
gtccttttatgtctatgctaatggaggtaaaggcttttgcaaactacacaattggaattg
tgttaattgtgatacattctgtgctggtagtacatttattagtgatgaagttgcgagaga
cttgtcactacagtttaaaagaccaataaatcctactgaccagtcttcttacatcgttga
tagtgttacagtgaagaatggttccatccatctttactttgataaagctggtcaaaagac
ttatgaaagacattctctctctcattttgttaacttagacaacctgagagctaataacac
taaaggttcattgcctattaatgttatagtttttgatggtaaatcaaaatgtgaagaatc
atctgcaaaatcagcgtctgtttactacagtcagcttatgtgtcaacctatactgttact
agatcaggcattagtgtctgatgttggtgatagtgcggaagttgcagttaaaatgtttga
tgcttacgttaatacgttttcatcaacttttaacgtaccaatggaaaaactcaaaacact
agttgcaactgcagaagctgaacttgcaaagaatgtgtccttagacaatgtcttatctac
ttttatttcagcagctcggcaagggtttgttgattcagatgtagaaactaaagatgttgt
tgaatgtcttaaattgtcacatcaatctgacatagaagttactggcgatagttgtaataa
ctatatgctcacctataacaaagttgaaaacatgacaccccgtgaccttggtgcttgtat
tgactgtagtgcgcgtcatattaatgcgcaggtagcaaaaagtcacaacattgctttgat
atggaacgttaaagatttcatgtcattgtctgaacaactacgaaaacaaatacgtagtgc
tgctaaaaagaataacttaccttttaagttgacatgtgcaactactagacaagttgttaa
tgttgtaacaacaaagatagcacttaagggtggtaaaattgttaataattggttgaagca
gttaattaaagttacacttgtgttcctttttgttgctgctattttctatttaataacacc
tgttcatgtcatgtctaaacatactgacttttcaagtgaaatcataggatacaaggctat
tgatggtggtgtcactcgtgacatagcatctacagatacttgttttgctaacaaacatgc
tgattttgacacatggtttagccagcgtggtggtagttatactaatgacaaagcttgccc
attgattgctgcagtcataacaagagaagtgggttttgtcgtgcctggtttgcctggcac
gatattacgcacaactaatggtgactttttgcatttcttacctagagtttttagtgcagt
tggtaacatctgttacacaccatcaaaacttatagagtacactgactttgcaacatcagc
ttgtgttttggctgctgaatgtacaatttttaaagatgcttctggtaagccagtaccata
ttgttatgataccaatgtactagaaggttctgttgcttatgaaagtttacgccctgacac
acgttatgtgctcatggatggctctattattcaatttcctaacacctaccttgaaggttc
tgttagagtggtaacaacttttgattctgagtactgtaggcacggcacttgtgaaagatc
agaagctggtgtttgtgtatctactagtggtagatgggtacttaacaatgattattacag
atctttaccaggagttttctgtggtgtagatgctgtaaatttacttactaatatgtttac
accactaattcaacctattggtgctttggacatatcagcatctatagtagctggtggtat
tgtagctatcgtagtaacatgccttgcctactattttatgaggtttagaagagcttttgg
tgaatacagtcatgtagttgcctttaatactttactattccttatgtcattcactgtact
ctgtttaacaccagtttactcattcttacctggtgtttattctgttatttacttgtactt
gacattttatcttactaatgatgtttcttttttagcacatattcagtggatggttatgtt
cacacctttagtacctttctggataacaattgcttatatcatttgtatttccacaaagca
tttctattggttctttagtaattacctaaagagacgtgtagtctttaatggtgtttcctt
tagtacttttgaagaagctgcgctgtgcacctttttgttaaataaagaaatgtatctaaa
gttgcgtagtgatgtgctattacctcttacgcaatataatagatacttagctctttataa
taagtacaagtattttagtggagcaatggatacaactagctacagagaagctgcttgttg
tcatctcgcaaaggctctcaatgacttcagtaactcaggttctgatgttctttaccaacc
accacaaacctctatcacctcagctgttttgcagagtggttttagaaaaatggcattccc
atctggtaaagttgagggttgtatggtacaagtaacttgtggtacaactacacttaacgg
tctttggcttgatgacgtagtttactgtccaagacatgtgatctgcacctctgaagacat
gcttaaccctaattatgaagatttactcattcgtaagtctaatcataatttcttggtaca
ggctggtaatgttcaactcagggttattggacattctatgcaaaattgtgtacttaagct
taaggttgatacagccaatcctaagacacctaagtataagtttgttcgcattcaaccagg
acagactttttcagtgttagcttgttacaatggttcaccatctggtgtttaccaatgtgc
tatgaggcccaatttcactattaagggttcattccttaatggttcatgtggtagtgttgg
ttttaacatagattatgactgtgtctctttttgttacatgcaccatatggaattaccaac
tggagttcatgctggcacagacttagaaggtaacttttatggaccttttgttgacaggca
aacagcacaagcagctggtacggacacaactattacagttaatgttttagcttggttgta
cgctgctgttataaatggagacaggtggtttctcaatcgatttaccacaactcttaatga
ctttaaccttgtggctatgaagtacaattatgaacctctaacacaagaccatgttgacat
actaggacctctttctgctcaaactggaattgccgttttagatatgtgtgcttcattaaa
agaattactgcaaaatggtatgaatggacgtaccatattgggtagtgctttattagaaga
tgaatttacaccttttgatgttgttagacaatgctcaggtgttactttccaaagtgcagt
gaaaagaacaatcaagggtacacaccactggttgttactcacaattttgacttcactttt
agttttagtccagagtactcaatggtctttgttcttttttttttatgaaaatgccttttt
accttttgctatgggtattattgctatgtctgcttttgcaatgatgtttgtcaaacataa
gcatgcatttctctgtttgtttttgttaccttctcttgccactgtagcttattttaatat
ggtctatatgcctgctagttgggtgatgcgtattatgacatggttggatatggttgatac
tagtttgtctggttttaagctaaaagactgtgttatgtatgcatcagctgtagtgttact
aatccttatgacagcaagaactgtgtatgatgatggtgctaggagagtgtggacacttat
gaatgtcttgacactcgtttataaagtttattatggtaatgctttagatcaagccatttc
catgtgggctcttataatctctgttacttctaactactcaggtgtagttacaactgtcat
gtttttggccagaggtattgtttttatgtgtgttgagtattgccctattttcttcataac
tggtaatacacttcagtgtataatgctagtttattgtttcttaggctatttttgtacttg
ttactttggcctcttttgtttactcaaccgctactttagactgactcttggtgtttatga
ttacttagtttctacacaggagtttagatatatgaattcacagggactactcccacccaa
gaatagcatagatgccttcaaactcaacattaaattgttgggtgttggtggcaaaccttg
tatcaaagtagccactgtacagtctaaaatgtcagatgtaaagtgcacatcagtagtctt
actctcagttttgcaacaactcagagtagaatcatcatctaaattgtgggctcaatgtgt
ccagttacacaatgacattctcttagctaaagatactactgaagcctttgaaaaaatggt
ttcactactttctgttttgctttccatgcagggtgctgtagacataaacaagctttgtga
agaaatgctggacaacagggcaaccttacaagctatagcctcagagtttagttcccttcc
atcatatgcagcttttgctactgctcaagaagcttatgagcaggctgttgctaatggtga
ttctgaagttgttcttaaaaagttgaagaagtctttgaatgtggctaaatctgaatttga
ccgtgatgcagccatgcaacgtaagttggaaaagatggctgatcaagctatgacccaaat
gtataaacaggctagatctgaggacaagagggcaaaagttactagtgctatgcagacaat
gcttttcactatgcttagaaagttggataatgatgcactcaacaacattatcaacaatgc
aagagatggttgtgttcccttgaacataatacctcttacaacagcagccaaactaatggt
tgtcataccagactataacacatataaaaatacgtgtgatggtacaacatttacttatgc
atcagcattgtgggaaatccaacaggttgtagatgcagatagtaaaattgttcaacttag
tgaaattagtatggacaattcacctaatttagcatggcctcttattgtaacagctttaag
ggccaattctgctgtcaaattacagaataatgagcttagtcctgttgcactacgacagat
gtcttgtgctgccggtactacacaaactgcttgcactgatgacaatgcgttagcttacta
caacacaacaaagggaggtaggtttgtacttgcactgttatccgatttacaggatttgaa
atgggctagattccctaagagtgatggaactggtactatctatacagaactggaaccacc
ttgtaggtttgttacagacacacctaaaggtcctaaagtgaagtatttatactttattaa
aggattaaacaacctaaatagaggtatggtacttggtagtttagctgccacagtacgtct
acaagctggtaatgcaacagaagtgcctgccaattcaactgtattatctttctgtgcttt
tgctgtagatgctgctaaagcttacaaagattatctagctagtgggggacaaccaatcac
taattgtgttaagatgttgtgtacacacactggtactggtcaggcaataacagttacacc
ggaagccaatatggatcaagaatcctttggtggtgcatcgtgttgtctgtactgccgttg
ccacatagatcatccaaatcctaaaggattttgtgacttaaaaggtaagtatgtacaaat
acctacaacttgtgctaatgaccctgtgggttttacacttaaaaacacagtctgtaccgt
ctgcggtatgtggaaaggttatggctgtagttgtgatcaactccgcgaacccatgcttca
gtcagctgatgcacaatcgtttttaaacgggtttgcggtgtaagtgcagcccgtcttaca
ccgtgcggcacaggcactagtactgatgtcgtatacagggcttttgacatctacaatgat
aaagtagctggttttgctaaattcctaaaaactaattgttgtcgcttccaagaaaaggac
gaagatgacaatttaattgattcttactttgtagttaagagacacactttctctaactac
caacatgaagaaacaatttataatttacttaaggattgtccagctgttgctaaacatgac
ttctttaagtttagaatagacggtgacatggtaccacatatatcacgtcaacgtcttact
aaatacacaatggcagacctcgtctatgctttaaggcattttgatgaaggtaattgtgac
acattaaaagaaatacttgtcacatacaattgttgtgatgatgattatttcaataaaaag
gactggtatgattttgtagaaaacccagatatattacgcgtatacgccaacttaggtgaa
cgtgtacgccaagctttgttaaaaacagtacaattctgtgatgccatgcgaaatgctggt
attgttggtgtactgacattagataatcaagatctcaatggtaactggtatgatttcggt
gatttcatacaaaccacgccaggtagtggagttcctgttgtagattcttattattcattg
ttaatgcctatattaaccttgaccagggctttaactgcagagtcacatgttgacactgac
ttaacaaagccttacattaagtgggatttgttaaaatatgacttcacggaagagaggtta
aaactctttgaccgttattttaaatattgggatcagacataccacccaaattgtgttaac
tgtttggatgacagatgcattctgcattgtgcaaactttaatgttttattctctacagtg
ttcccacctacaagttttggaccactagtgagaaaaatatttgttgatggtgttccattt
gtagtttcaactggataccacttcagagagctaggtgttgtacataatcaggatgtaaac
ttacatagctctagacttagttttaaggaattacttgtgtatgctgctgaccctgctatg
cacgctgcttctggtaatctattactagataaacgcactacgtgcttttcagtagctgca
cttactaacaatgttgcttttcaaactgtcaaacccggtaattttaacaaagacttctat
gactttgctgtgtctaagggtttctttaaggaaggaagttctgttgaattaaaacacttc
ttctttgctcaggatggtaatgctgctatcagcgattatgactattatcgttataatcta
ccaacaatgtgtgatatcagacaactactatttgtagttgaagttgttgataagtacttt
gattgttacgatggtggctgtattaatgctaaccaagtcatcgtcaacaacctagacaaa
tcagctggttttccatttaataaatggggtaaggctagactttattatgattcaatgagt
tatgaggatcaagatgcacttttcgcatatacaaaacgtaatgtcatccctactataact
caaatgaatcttaagtatgccattagtgcaaagaatagagctcgcaccgtagctggtgtc
tctatctgtagtactatgaccaatagacagtttcatcaaaaattattgaaatcaatagcc
gccactagaggagctactgtagtaattggaacaagcaaattctatggtggttggcacaac
atgttaaaaactgtttatagtgatgtagaaaaccctcaccttatgggttgggattatcct
aaatgtgatagagccatgcctaacatgcttagaattatggcctcacttgttcttgctcgc
aaacatacaacgtgttgtagcttgtcacaccgtttctatagattagctaatgagtgtgct
caagtattgagtgaaatggtcatgtgtggcggttcactatatgttaaaccaggtggaacc
tcatcaggagatgccacaactgcttatgctaatagtgtttttaacatttgtcaagctgtc
acggccaatgttaatgcacttttatctactgatggtaacaaaattgccgataagtatgtc
cgcaatttacaacacagactttatgagtgtctctatagaaatagagatgttgacacagac
tttgtgaatgagttttacgcatatttgcgtaaacatttctcaatgatgatactctctgac
gatgctgttgtgtgtttcaatagcacttatgcatctcaaggtctagtggctagcataaag
aactttaagtcagttctttattatcaaaacaatgtttttatgtctgaagcaaaatgttgg
actgagactgaccttactaaaggacctcatgaattttgctctcaacatacaatgctagtt
aaacagggtgatgattatgtgtaccttccttacccagatccatcaagaatcctaggggcc
ggctgttttgtagatgatatcgtaaaaacagatggtacacttatgattgaacggttcgtg
tctttagctatagatgcttacccacttactaaacatcctaatcaggagtatgctgatgtc
tttcatttgtacttacaatacataagaaagctacatgatgagttaacaggacacatgtta
gacatgtattctgttatgcttactaatgataacacttcaaggtattgggaacctgagttt
tatgaggctatgtacacaccgcatacagtcttacaggctgttggggcttgtgttctttgc
aattcacagacttcattaagatgtggtgcttgcatacgtagaccattcttatgttgtaaa
tgctgttacgaccatgtcatatcaacatcacataaattagtcttgtctgttaatccgtat
gtttgcaatgctccaggttgtgatgtcacagatgtgactcaactttacttaggaggtatg
agctattattgtaaatcacataaaccacccattagttttccattgtgtgctaatggacaa
gtttttggtttatataaaaatacatgtgttggtagcgataatgttactgactttaatgca
attgcaacatgtgactggacaaatgctggtgattacattttagctaacacctgtactgaa
agactcaagctttttgcagcagaaacgctcaaagctactgaggagacatttaaactgtct
tatggtattgctactgtacgtgaagtgctgtctgacagagaattacatctttcatgggaa
gttggtaaacctagaccaccacttaaccgaaattatgtctttactggttatcgtgtaact
aaaaacagtaaagtacaaataggagagtacacctttgaaaaaggtgactatggtgatgct
gttgtttaccgaggtacaacaacttacaaattaaatgttggtgattattttgtgctgaca
tcacatacagtaatgccattaagtgcacctacactagtgccacaagagcactatgttaga
attactggcttatacccaacactcaatatctcagatgagttttctagcaatgttgcaaat
tatcaaaaggttggtatgcaaaagtattctacactccagggaccacctggtactggtaag
agtcattttgctattggcctagctctctactacccttctgctcgcatagtgtatacagct
tgctctcatgccgctgttgatgcactatgtgagaaggcattaaaatatttgcctatagat
aaatgtagtagaattatacctgcacgtgctcgtgtagagtgttttgataaattcaaagtg
aattcaacattagaacagtatgtcttttgtactgtaaatgcattgcctgagacgacagca
gatatagttgtctttgatgaaatttcaatggccacaaattatgatttgagtgttgtcaat
gccagattacgtgctaagcactatgtgtacattggcgaccctgctcaattacctgcacca
cgcacattgctaactaagggcacactagaaccagaatatttcaattcagtgtgtagactt
atgaaaactataggtccagacatgttcctcggaacttgtcggcgttgtcctgctgaaatt
gttgacactgtgagtgctttggtttatgataataagcttaaagcacataaagacaaatca
gctcaatgctttaaaatgttttataagggtgttatcacgcatgatgtttcatctgcaatt
aacaggccacaaataggcgtggtaagagaattccttacacgtaaccctgcttggagaaaa
gctgtctttatttcaccttataattcacagaatgctgtagcctcaaagattttgggacta
ccaactcaaactgttgattcatcacagggctcagaatatgactatgtcatattcactcaa
accactgaaacagctcactcttgtaatgtaaacagatttaatgttgctattaccagagca
aaagtaggcatactttgcataatgtctgatagagacctttatgacaagttgcaatttaca
agtcttgaaattccacgtaggaatgtggcaactttacaagctgaaaatgtaacaggactc
tttaaagattgtagtaaggtaatcactgggttacatcctacacaggcacctacacacctc
agtgttgacactaaattcaaaactgaaggtttatgtgttgacatacctggcatacctaag
gacatgacctatagaagactcatctctatgatgggttttaaaatgaattatcaagttaat
ggttaccctaacatgtttatcacccgcgaagaagctataagacatgtacgtgcatggatt
ggcttcgatgtcgaggggtgtcatgctactagagaagctgttggtaccaatttaccttta
cagctaggtttttctacaggtgttaacctagttgctgtacctacaggttatgttgataca
cctaataatacagatttttccagagttagtgctaaaccaccgcctggagatcaatttaaa
cacctcataccacttatgtacaaaggacttccttggaatgtagtgcgtataaagattgta
caaatgttaagtgacacacttaaaaatctctctgacagagtcgtatttgtcttatgggca
catggctttgagttgacatctatgaagtattttgtgaaaataggacctgagcgcacctgt
tgtctatgtgatagacgtgccacatgcttttccactgcttcagacacttatgcctgttgg
catcattctattggatttgattacgtctataatccgtttatgattgatgttcaacaatgg
ggttttacaggtaacctacaaagcaaccatgatctgtattgtcaagtccatggtaatgca
catgtagctagttgtgatgcaatcatgactaggtgtctagctgtccacgagtgctttgtt
aagcgtgttgactggactattgaatatcctataattggtgatgaactgaagattaatgcg
gcttgtagaaaggttcaacacatggttgttaaagctgcattattagcagacaaattccca
gttcttcacgacattggtaaccctaaagctattaagtgtgtacctcaagctgatgtagaa
tggaagttctatgatgcacagccttgtagtgacaaagcttataaaatagaagaattattc
tattcttatgccacacattctgacaaattcacagatggtgtatgcctattttggaattgc
aatgtcgatagatatcctgctaattccattgtttgtagatttgacactagagtgctatct
aaccttaacttgcctggttgtgatggtggcagtttgtatgtaaataaacatgcattccac
acaccagcttttgataaaagtgcttttgttaatttaaaacaattaccatttttctattac
tctgacagtccatgtgagtctcatggaaaacaagtagtgtcagatatagattatgtacca
ctaaagtctgctacgtgtataacacgttgcaatttaggtggtgctgtctgtagacatcat
gctaatgagtacagattgtatctcgatgcttataacatgatgatctcagctggctttagc
ttgtgggtttacaaacaatttgatacttataacctctggaacacttttacaagacttcag
agtttagaaaatgtggcttttaatgttgtaaataagggacactttgatggacaacagggt
gaagtaccagtttctatcattaataacactgtttacacaaaagttgatggtgttgatgta
gaattgtttgaaaataaaacaacattacctgttaatgtagcatttgagctttgggctaag
cgcaacattaaaccagtaccagaggtgaaaatactcaataatttgggtgtggacattgct
gctaatactgtgatctgggactacaaaagagatgctccagcacatatatctactattggt
gtttgttctatgactgacatagccaagaaaccaactgaaacgatttgtgcaccactcact
gtcttttttgatggtagagttgatggtcaagtagacttatttagaaatgcccgtaatggt
gttcttattacagaaggtagtgttaaaggtttacaaccatctgtaggtcccaaacaagct
agtcttaatggagtcacattaattggagaagccgtaaaaacacagttcaattattataag
aaagttgatggtgttgtccaacaattacctgaaacttactttactcagagtagaaattta
caagaatttaaacccaggagtcaaatggaaattgatttcttagaattagctatggatgaa
ttcattgaacggtataaattagaaggctatgccttcgaacatatcgtttatggagatttt
agtcatagtcagttaggtggtttacatctactgattggactagctaaacgttttaaggaa
ttaccttttgaattagaagattttattcctatggacagtacagttaaaaactatttcata
acagatgcgcaaacaggttcatctaagtgtgtgtgttctgttattgatttattacttgat
gattttgttgaaataataaaatcccaagatttatctgtagtttctaaggttgtcaaagtg
actattgactatacagaaatttcatttatgctttggtgtaaagatggccatgtagaaaca
ttttacccaaaattacaatctagtcaagcgtggcaaccgggtgttgctatgcctaatctt
tacaaaatgcaaagaatgctattagaaaagtgtgaccttcaaaattatggtgatagtgca
acattacctaaaggcataatgatgaatgtcgcaaaatatactcaactgtgtcaatattta
aacacattaacattagctgtaccctataatatgagagttatacattttggtgctggttct
gataaaggagttgcaccaggtacagctgttttaagacagtggttgcctacgggtacgctg
cttgtcgattcagatcttaatgactttgtctctgatgcagattcaactttgattggtgat
tgtgcaactgtacatacagctaataaatgggatctcattattagtgatatgtacgaccct
aagactaaaaatgttacaaaagaaaatgactctaaagagggttttttcacttacatttgt
gggtttatacaacaaaagctagctcttggaggttccgtggctataaagataacagaacat
tcttggaatgctgatctttataagctcatgggacacttcgcatggtggacagcctttgtt
actaatgtgaatgcgtcatcatctgaagcatttttaattggatgtaattatcttggcaaa
ccacgcgaacaaatagatggttatgtcatgcatgcaaattacatattttggaggaataca
aatccaattcagttgtcttcctattctttatttgacatgagtaaatttccccttaaatta
aggggtactgctgttatgtctttaaaagaaggtcaaatcaatgatatgattttatctctt
cttagtaaaggtagacttataattagagaaaacaacagagttgttatttctagtgatgtt
cttgttaacaactaaacgaacaatgtttgtttttcttgttttattgccactagtctctag
tcagtgtgttaatcttacaaccagaactcaattaccccctgcatacactaattctttcac
acgtggtgtttattaccctgacaaagttttcagatcctcagttttacattcaactcagga
cttgttcttacctttcttttccaatgttacttggttccatgctatacatgtctctgggac
caatggtactaagaggtttgataaccctgtcctaccatttaatgatggtgtttattttgc
ttccactgagaagtctaacataataagaggctggatttttggtactactttagattcgaa
gacccagtccctacttattgttaataacgctactaatgttgttattaaagtctgtgaatt
tcaattttgtaatgatccatttttgggtgtttattaccacaaaaacaacaaaagttggat
ggaaagtgagttcagagtttattctagtgcgaataattgcacttttgaatatgtctctca
gccttttcttatggaccttgaaggaaaacagggtaatttcaaaaatcttagggaatttgt
gtttaagaatattgatggttattttaaaatatattctaagcacacgcctattaatttagt
gcgtgatctccctcagggtttttcggctttagaaccattggtagatttgccaataggtat
taacatcactaggtttcaaactttacttgctttacatagaagttatttgactcctggtga
ttcttcttcaggttggacagctggtgctgcagcttattatgtgggttatcttcaacctag
gacttttctattaaaatataatgaaaatggaaccattacagatgctgtagactgtgcact
tgaccctctctcagaaacaaagtgtacgttgaaatccttcactgtagaaaaaggaatcta
tcaaacttctaactttagagtccaaccaacagaatctattgttagatttcctaatattac
aaacttgtgcccttttggtgaagtttttaacgccaccagatttgcatctgtttatgcttg
gaacaggaagagaatcagcaactgtgttgctgattattctgtcctatataattccgcatc
attttccacttttaagtgttatggagtgtctcctactaaattaaatgatctctgctttac
taatgtctatgcagattcatttgtaattagaggtgatgaagtcagacaaatcgctccagg
gcaaactggaaagattgctgattataattataaattaccagatgattttacaggctgcgt
tatagcttggaattctaacaatcttgattctaaggttggtggtaattataattacctgta
tagattgtttaggaagtctaatctcaaaccttttgagagagatatttcaactgaaatcta
tcaggccggtagcacaccttgtaatggtgttgaaggttttaattgttactttcctttaca
atcatatggtttccaacccactaatggtgttggttaccaaccatacagagtagtagtact
ttcttttgaacttctacatgcaccagcaactgtttgtggacctaaaaagtctactaattt
ggttaaaaacaaatgtgtcaatttcaacttcaatggtttaacaggcacaggtgttcttac
tgagtctaacaaaaagtttctgcctttccaacaatttggcagagacattgctgacactac
tgatgctgtccgtgatccacagacacttgagattcttgacattacaccatgttcttttgg
tggtgtcagtgttataacaccaggaacaaatacttctaaccaggttgctgttctttatca
ggatgttaactgcacagaagtccctgttgctattcatgcagatcaacttactcctacttg
gcgtgtttattctacaggttctaatgtttttcaaacacgtgcaggctgtttaataggggc
tgaacatgtcaacaactcatatgagtgtgacatacccattggtgcaggtatatgcgctag
ttatcagactcagactaattctcctcggcgggcacgtagtgtagctagtcaatccatcat
tgcctacactatgtcacttggtgcagaaaattcagttgcttactctaataactctattgc
catacccacaaattttactattagtgttaccacagaaattctaccagtgtctatgaccaa
gacatcagtagattgtacaatgtacatttgtggtgattcaactgaatgcagcaatctttt
gttgcaatatggcagtttttgtacacaattaaaccgtgctttaactggaatagctgttga
acaagacaaaaacacccaagaagtttttgcacaagtcaaacaaatttacaaaacaccacc
aattaaagattttggtggttttaatttttcacaaatattaccagatccatcaaaaccaag
caagaggtcatttattgaagatctacttttcaacaaagtgacacttgcagatgctggctt
catcaaacaatatggtgattgccttggtgatattgctgctagagacctcatttgtgcaca
aaagtttaacggccttactgttttgccacctttgctcacagatgaaatgattgctcaata
cacttctgcactgttagcgggtacaatcacttctggttggacctttggtgcaggtgctgc
attacaaataccatttgctatgcaaatggcttataggtttaatggtattggagttacaca
gaatgttctctatgagaaccaaaaattgattgccaaccaatttaatagtgctattggcaa
aattcaagactcactttcttccacagcaagtgcacttggaaaacttcaagatgtggtcaa
ccaaaatgcacaagctttaaacacgcttgttaaacaacttagctccaattttggtgcaat
ttcaagtgttttaaatgatatcctttcacgtcttgacaaagttgaggctgaagtgcaaat
tgataggttgatcacaggcagacttcaaagtttgcagacatatgtgactcaacaattaat
tagagctgcagaaatcagagcttctgctaatcttgctgctactaaaatgtcagagtgtgt
acttggacaatcaaaaagagttgatttttgtggaaagggctatcatcttatgtccttccc
tcagtcagcacctcatggtgtagtcttcttgcatgtgacttatgtccctgcacaagaaaa
gaacttcacaactgctcctgccatttgtcatgatggaaaagcacactttcctcgtgaagg
tgtctttgtttcaaatggcacacactggtttgtaacacaaaggaatttttatgaaccaca
aatcattactacagacaacacatttttgtctggtaactgtgatgttgtaataggaattgt
caacaacacagtttatgatcctttgcaacctgaattagactcattcaaggaggagttaga
taaatattttaagaatcatacatcaccagatgttgatttaggtgacatctctggcattaa
tgcttcagttgtaaacattcaaaaagaaattgaccgcctcaatgaggttgccaagaattt
aaatgaatctctcatcgatctccaagaacttggaaagtatgagcagtatataaaatggcc
atggtacatttggctaggttttatagctggcttgattgccatagtaatggtgacaattat
gctttgctgtatgaccagttgctgtagttgtctcaagggctgttgttcttgtggatcctg
ctgcaaatttgatgaagacgactctgagccagtgctcaaaggagtcaaattacattacac
ataaacgaacttatggatttgtttatgagaatcttcacaattggaactgtaactttgaag
caaggtgaaatcaaggatgctactccttcagattttgttcgcgctactgcaacgataccg
atacaagcctcactccctttcggatggcttattgttggcgttgcacttcttgctgttttt
cagagcgcttccaaaatcataaccctcaaaaagagatggcaactagcactctccaagggt
gttcactttgtttgcaacttgctgttgttgtttgtaacagtttactcacaccttttgctc
gttgctgctggccttgaagccccttttctctatctttatgctttagtctacttcttgcag
agtataaactttgtaagaataataatgaggctttggctttgctggaaatgccgttccaaa
aacccattactttatgatgccaactattttctttgctggcatactaattgttacgactat
tgtataccttacaatagtgtaacttcttcaattgtcattacttcaggtgatggcacaaca
agtcctatttctgaacatgactaccagattggtggttatactgaaaaatgggaatctgga
gtaaaagactgtgttgtattacacagttacttcacttcagactattaccagctgtactca
actcaattgagtacagacactggtgttgaacatgttaccttcttcatctacaataaaatt
gttgatgagcctgaagaacatgtccaaattcacacaatcgacgtttcatccggagttgtt
aatccagtaatggaaccaatttatgatgaaccgacgacgactactagcgtgcctttgtaa
gcacaagctgatgagtacgaacttatgtactcattcgtttcggaagagacaggtacgtta
atagttaatagcgtacttctttttcttgctttcgtggtattcttgctagttacactagcc
atccttactgcgcttcgattgtgtgcgtactgctgcaatattgttaacgtgagtcttgta
aaaccttctttttacgtttactctcgtgttaaaaatctgaattcttctagagttcctgat
cttctggtctaaacgaactaaatattatattagtttttctgtttggaactttaattttag
ccatggcagattccaacggtactattaccgttgaagagcttaaaaagctccttgaacaat
ggaacctagtaataggtttcctattccttacatggatttgtcttctacaatttgcctatg
ccaacaggaataggtttttgtatataattaagttaattttcctctggctgttatggccag
taactttagcttgttttgtgcttgctgctgtttacagaataaattggatcaccggtggaa
ttgctatcgcaatggcttgtcttgtaggcttgatgtggctcagctacttcattgcttctt
tcagactgtttgcgcgtacgcgttccatgtggtcattcaatccagaaactaacattcttc
tcaacgtgccactccatggcactattctgaccagaccgcttctagaaagtgaactcgtaa
tcggagctgtgatccttcgtggacatcttcgtattgctggacaccatctaggacgctgtg
acatcaaggacctgcctaaagaaatcactgttgctacatcacgaacgctttcttattaca
aattgggagcttcgcagcgtgtagcaggtgactcaggttttgctgcatacagtcgctaca
ggattggcaactataaattaaacacagaccattccagtagcagtgacaatattgctttgc
ttgtacagtaagtgacaacagatgtttcatctcgttgactttcaggttactatagcagag
atattactaattattatgaggacttttaaagtttccatttggaatcttgattacatcata
aacctcataattaaaaatttatctaagtcactaactgagaataaatattctcaattagat
gaagagcaaccaatggagattgattaaacgaacatgaaaattattcttttcttggcactg
ataacactcgctacttgtgagctttatcactaccaagagtgtgttagaggtacaacagta
cttttaaaagaaccttgctcttctggaacatacgagggcaattcaccatttcatcctcta
gctgataacaaatttgcactgacttgctttagcactcaatttgcttttgcttgtcctgac
ggcgtaaaacacgtctatcagttacgtgccagatcagtttcacctaaactgttcatcaga
caagaggaagttcaagaactttactctccaatttttcttattgttgcggcaatagtgttt
ataacactttgcttcacactcaaaagaaagacagaatgattgaactttcattaattgact
tctatttgtgctttttagcctttctgctattccttgttttaattatgcttattatctttt
ggttctcacttgaactgcaagatcataatgaaacttgtcacgcctaaacgaacatgaaat
ttcttgttttcttaggaatcatcacaactgtagctgcatttcaccaagaatgtagtttac
agtcatgtactcaacatcaaccatatgtagttgatgacccgtgtcctattcacttctatt
ctaaatggtatattagagtaggagctagaaaatcagcacctttaattgaattgtgcgtgg
atgaggctggttctaaatcacccattcagtacatcgatatcggtaattatacagtttcct
gtttaccttttacaattaattgccaggaacctaaattgggtagtcttgtagtgcgttgtt
cgttctatgaagactttttagagtatcatgacgttcgtgttgttttagatttcatctaaa
cgaacaaactaaaatgtctgataatggaccccaaaatcagcgaaatgcaccccgcattac
gtttggtggaccctcagattcaactggcagtaaccagaatggagaacgcagtggggcgcg
atcaaaacaacgtcggccccaaggtttacccaataatactgcgtcttggttcaccgctct
cactcaacatggcaaggaagaccttaaattccctcgaggacaaggcgttccaattaacac
caatagcagtccagatgaccaaattggctactaccgaagagctaccagacgaattcgtgg
tggtgacggtaaaatgaaagatctcagtccaagatggtatttctactacctaggaactgg
gccagaagctggacttccctatggtgctaacaaagacggcatcatatgggttgcaactga
gggagccttgaatacaccaaaagatcacattggcacccgcaatcctgctaacaatgctgc
aatcgtgctacaacttcctcaaggaacaacattgccaaaaggcttctacgcagaagggag
cagaggcggcagtcaagcctcttctcgttcctcatcacgtagtcgcaacagttcaagaaa
ttcaactccaggcagcagtaggggaacttctcctgctagaatggctggcaatggcggtga
tgctgctcttgctttgctgctgcttgacagattgaaccagcttgagagcaaaatgtctgg
taaaggccaacaacaacaaggccaaactgtcactaagaaatctgctgctgaggcttctaa
gaagcctcggcaaaaacgtactgccactaaagcatacaatgtaacacaagctttcggcag
acgtggtccagaacaaacccaaggaaattttggggaccaggaactaatcagacaaggaac
tgattacaaacattggccgcaaattgcacaatttgcccccagcgcttcagcgttcttcgg
aatgtcgcgcattggcatggaagtcacaccttctggaacgtggttgacctacacaggtgc
catcaaattggatgacaaagatccaaatttcaaagatcaagtcattttgctgaataagca
tattgacgcatacaaaacattcccaccaacagagcctaaaaaggacaaaaagaagaaggc
tgatgaaactcaagccttaccgcagagacagaagaaacagcaaactgtgactcttcttcc
tgctgcagatttggatgatttctccaaacaattgcaacaatccatgagcagtgctgactc
aactcaggcctaaactcatgcagaccacacaaggcagatgggctatataaacgttttcgc
ttttccgtttacgatatatagtctactcttgtgcagaatgaattctcgtaactacatagc
acaagtagatgtagttaactttaatctcacatagcaatctttaatcagtgtgtaacatta
gggaggacttgaaagagccaccacattttcaccgaggccacgcggagtacgatcgagtgt
acagtgaacaatgctagggagagctgcctatatggaagagccctaatgtgtaaaattaat
tttagtagtgctatc
>Congo|EPI_ISL_417955
ATTAAAGGTTTATACCTTCCCAGGTAACAAACCAACCAACTTTCGATCTCTTGTagatct
gttctctaaacgaactttaaaatctgtgtggctgtcactcggctgcatgcttagtgcact
cacgcagtataattaataactaattactgtcgttgacaggacacgagtaactcgtctatc
ttctgcaggctgcttacggtttcgtccgtgttgcagccgatcatcagcacatctaggttt
tgtccgggtgtgaccgaaaggtaagatggagagccttgtccctggtttcaacgagaaaac
acacgtccaactcagtttgcctgttttacaggttcgcgacgtgctcgtacgtggctttgg
agactccgtggaggaggtcttatcagaggcacgtcaacatcttaaagatggcacttgtgg
cttagtagaagttgaaaaaggcgttttgcctcaacttgaacagccctatgtgttcatcaa
acgttcggatgctcgaactgcacctcatggtcatgttatggttgagctggtagcagaact
cgaaggcattcagtacggtcgtagtggtgagacacttggtgtccttgtccctcatgtggg
cgaaataccagtggcttaccgcaaggttcttcttcgtaagaacggtaataaaggagctgg
tggccatagttacggcgccgatctaaagtcatttgacttaggcgacgagcttggcactga
tccttatgaagattttcaagaaaactggaacactaaacatagcagtggtgttacccgtga
actcatgcgtgagcttaacggaggggcatacactcgctatgtcgataacaacttctgtgg
ccctgatggctaccctcttgagtgcattaaagaccttctagcacgtgctggtaaagcttc
atgcactttgtccgaacaactggactttattgacactaagaggggtgtatactgctgccg
tgaacatgagcatgaaattgcttggtacacggaacgttctgaaaagagctatgaattgca
gacaccttttgaaattaaattggcaaagaaatttgacaccttcaatggggaatgtccaaa
ttttgtatttcccttaaattccataatcaagactattcaaccaagggttgaaaagaaaaa
gcttgatggctttatgggtagaattcgatctgtctatccagttgcgtcaccaaatgaatg
caaccaaatgtgcctttcaactctcatgaagtgtgatcattgtggtgaaacttcatggca
gacgggcgattttgttaaagccacttgcgaattttgtggcactgagaatttgactaaaga
aggtgccactacttgtggttacttaccccaaaatgctgttgttaaaatttattgtccagc
atgtcacaattcagaagtaggacctgagcatagtcttgccgaataccataatgaatctgg
cttgaaaaccattcttcgtaagggtggtcgcactattgcctttggaggctgtgtgttctc
ttatgttggttgccataacaagtgtgcctattgggttccacgtgctagcgctaacatagg
ttgtaaccatacaggtgttgttggagaaggttccgaaggtcttaatgacaaccttcttga
aatactccaaaaagagaaagtcaacatcaatattgttggtgactttaaacttaatgaaga
gatcgccattattttggcatctttttctgcttccacaagtgcttttgtggaaactgtgaa
aggtttggattataaagcattcaaacaaattgttgaatcctgtggtaattttaaagttac
aaaaggaaaagctaaaaaaggtgcctggaatattggtgaacagaaatcaatactgagtcc
tctttatgcatttgcatcagaggctgctcgtgttgtacgatcaattttctcccgcactct
tgaaactgctcaaaattctgtgcgtgttttacagaaggccgctataacaatactagatgg
aatttcacagtattcactgagactcattgatgctatgatgttcacatctgatttggctac
taacaatctagttgtaatggcctacattacaggtggtgttgttcagttgacttcgcagtg
gctaactaacatctttggcactgtttatgaaaaactcaaacccgtccttgattggcttga
agagaagtttaaggaaggtgtagagtttcttagagacggttgggaaattgttaaatttat
ctcaacctgtgcttgtgaaattgtcggtggacaaattgtcacctgtgcaaaggaaattaa
ggagagtgttcagacattctttaagcttgtaaataaatttttggctttgtgtgctgactc
tatcattattggtggagctaaacttaaagccttgaatttaggtgaaacatttgtcacgca
ctcaaagggattgtacagaaagtgtgttaaatccagagaagaaactggcctactcatgcc
tctaaaagccccaaaagaaattatcttcttagagggagaaacacttcccacagaagtgtt
aacagaggaagttgtcttgaaaactggtgatttacaaccattagaacaacctactagtga
agctgttgaagctccattggttggtacaccagtttgtattaacgggcttatgttgctcga
aatcaaagacacagaaaagtactgtgcccttgcacctaatatgatggtaacaaacaatac
cttcacactcaaaggcggtgcaccaacaaaggttacttttggtgatgacactgtgataga
agtgcaaggttacaagagtgtgaatatcacttttgaacttgatgaaaggattgataaagt
acttaatgagaagtgctctgcctatacagttgaactcggtacagaagtaaatgagttcgc
ctgtgttgtggcagatgctgtcataaaaactttgcaaccagtatctgaattacttacacc
actgggcattgatttagatgagtggagtatggctacatactacttatttgatgagtctgg
tgagtttaaattggcttcacatatgtattgttctttttaccctccagatgaggatgaaga
agaaggtgattgtgaagaagaagagtttgagccatcaactcaatatgagtatggtactga
agatgattaccaaggtaaacctttggaatttggtgccacttctgctgctcttcaacctga
agaagagcaagaagaagattggttagatgatgatagtcaacaaactgttggtcaacaaga
cggcagtgaggacaatcagacaactactattcaaacaattgttgaggttcaacctcaatt
agagatggaacttacaccagttgttcagactattgaagtgaatagttttagtggttattt
aaaacttactgacaatgtatacattaaaaatgcagacattgtggaagaagctaaaaaggt
aaaaccaacagtggttgttaatgcagccaatgtttaccttaaacatggaggaggtgttgc
aggagccttaaataaggctactaacaatgccatgcaagttgaatctgatgattacatagc
tactaatggaccacttaaagtgggtggtagttgtgttttaagcggacacaatcttgctaa
acactgtcttcatgttgtcggcccaaatgttaacaaaggtgaagacattcaacttcttaa
gagtgcttatgaaaattttaatcagcacgaagttctacttgcaccattattatcagctgg
tatttttggtgctgaccctatacattctttaagagtttgtgtagatactgttcgcacaaa
tgtctacttagctgtctttgataaaaatctctatgacaaacttgtttcaagctttttgga
aatgaagagtgaaaagcaagttgaacaaaagatcgctgagattcctaaagaggaagttaa
gccatttataactgaaagtaaaccttcagttgaacagagaaaacaagatgataagaaaat
caaagcttgtgttgaagaagttacaacaactctggaagaaactaagttcctcacagaaaa
cttgttactttatattgacattaatggcaatcttcatccagattctgccactcttgttag
tgacattgacatcactttcttaaagaaagatgctccatatatagtgggtgatgttgttca
agagggtgttttaactgctgtggttatacctactaaaaaggctggtggcactactgaaat
gctagcgaaagctttgagaaaagtgccaacagacaattatataaccacttacccgggtca
gggtttaaatggttacactgtagaggaggcaaagacagtgcttaaaaagtgtaaaagtgc
cttttacattctaccatctattatctctaatgagaagcaagaaattcttggaactgtttc
ttggaatttgcgagaaatgcttgcacatgcagaagaaacacgcaaattaatgcctgtctg
tgtggaaactaaagccatagtttcaactatacagcgtaaatataagggtattaaaataca
agagggtgtggttgattatggtgctagattttacttttacaccagtaaaacaactgtagc
gtcacttatcaacacacttaacgatctaaatgaaactcttgttacaatgccacttggcta
tgtaacacatggcttaaatttggaagaagctgctcggtatatgagatctctcaaagtgcc
agctacagtttctgtttcttcacctgatgctgttacagcgtataatggttatcttacttc
ttcttctaaaacacctgaagaacattttattgaaaccatctcacttgctggttcctataa
agattggtcctattctggacaatctacacaactaggtatagaatttcttaagagaggtga
taaaagtgtatattacactagtaatcctaccacattccacctagatggtgaagttatcac
ctttgacaatcttaagacacttctttctttgagagaagtgaggactattaaggtgtttac
aacagtagacaacattaacctccacacgcaagttgtggacatgtcaatgacatatggaca
acagtttggtccaacttatttggatggagctgatgttactaaaataaaacctcataattc
acatgaaggtaaaacattttatgttttacctaatgatgacactctacgtgttgaggcttt
tgagtactaccacacaactgatcctagttttctgggtaggtacatgtcagcattaaatca
cactaaaaagtggaaatacccacaagttaatggtttaacttctattaaatgggcagataa
caactgttatcttgccactgcattgttaacactccaacaaatagagttgaagtttaatcc
acctgctctacaagatgcttattacagagcaagggctggtgaagctgctaacttttgtgc
acttatcttagcctactgtaataagacagtaggtgagttaggtgatgttagagaaacaat
gagttacttgtttcaacatgccaatttagattcttgcaaaagagtcttgaacgtggtgtg
taaaacttgtggacaacagcagacaacccttaagggtgtagaagctgttatgtacatggg
cacactttcttatgaacaatttaagaaaggtgttcagataccttgtacgtgtggtaaaca
agctacaaaatatctagtacaacaggagtcaccttttgttatgatgtcagcaccacctgc
tcagtatgaacttaagcatggtacatttacttgtgctagtgagtacactggtaattacca
gtgtggtcactataaacatataacttctaaagaaactttgtattgcatagacggtgcttt
acttacaaagtcctcagaatacaaaggtcctattacggatgttttctacaaagaaaacag
ttacacaacaaccataaaaccagttacttataaattggatggtgttgtttgtacagaaat
tgaccctaagttggacaattattataagaaagacaattcttatttcacagagcaaccaat
tgatcttgtaccaaaccaaccatatccaaacgcaagcttcgataattttaagtttgtatg
tgataatatcaaatttgctgatgatttaaaccagttaactggttataagaaacctgcttc
aagagagcttaaagttacatttttccctgacttaaatggtgatgtggtggctattgatta
taaacactacacaccctcttttaagaaaggagctaaattgttacataaacctattgtttg
gcatgttaacaatgcaactaataaagccacgtataaaccaaatacctggtgtatacgttg
tctttggagcacaaaaccagttgaaacatcaaattcgtttgatgtactgaagtcagagga
cgcgcagggaatggataatcttgcctgcgaagatctaaaaccagtctctgaagaagtagt
ggaaaatcctaccatacagaaagacgttcttgagtgtaatgtgaaaactaccgaagttgt
aggagacattatacttaaaccagcaaataatagtttaaaaattacagaagaggttggcca
cacagatctaatggctgcttatgtagacaattctagtcttactattaagaaacctaatga
attatctagagtattaggtttgaaaacccttgctactcatggtttagctgctgttaatag
tgtcccttgggatactatagctaattatgctaagccttttcttaacaaagttgttagtac
aactactaacatagttacacggtgtttaaaccgtgtttgtactaattatatgccttattt
ctttactttattgctacaattgtgtacttttactagaagtacaaattctagaattaaagc
atctatgccgactactatagcaaagaatactgttaagagtgtcggtaaattttgtctaga
ggcttcatttaattatttgaagtcacctaatttttctaaactgataaatattataatttg
gtttttactattaagtgtttgcctaggttctttaatctactcaaccgctgctttaggtgt
tttaatgtctaatttaggcatgccttcttactgtactggttacagagaaggctatttgaa
ctctactaatgtcactattgcaacctactgtactggttctataccttgtagtgtttgtct
tagtggtttagattctttagacacctatccttctttagaaactatacaaattaccatttc
atcttttaaatgggatttaactgcttttggcttagttgcagagtggtttttggcatatat
tcttttcactaggtttttctatgtacttggattggctgcaatcatgcaattgtttttcag
ctattttgcagtacattttattagtaattcttggcttatgtggttaataattaatcttgt
acaaatggccccgatttcagctatggttagaatgtacatcttctttgcatcattttatta
tgtatggaaaagttatgtgcatgttgtagacggttgtaattcatcaacttgtatgatgtg
ttacaaacgtaatagagcaacaagagtcgaatgtacaactattgttaatggtgttagaag
gtccttttatgtctatgctaatggaggtaaaggcttttgcaaactacacaattggaattg
tgttaattgtgatacattctgtgctggtagtacatttattagtgatgaagttgcgagaga
cttgtcactacagtttaaaagaccaataaatcctactgaccagtcttcttacatcgttga
tagtgttacagtgaagaatggttccatccatctttactttgataaagctggtcaaaagac
ttatgaaagacattctctctctcattttgttaacttagacaacctgagagctaataacac
taaaggttcattgcctattaatgttatagtttttgatggtaaatcaaaatgtgaagaatc
atctgcaaaatcagcgtctgtttactacagtcagcttatgtgtcaacctatactgttact
agatcaggcattagtgtctgatgttggtgatagtgcggaagttgcagttaaaatgtttga
tgcttacgttaatacgttttcatcaacttttaacgtaccaatggaaaaactcaaaacact
agttgcaactgcagaagctgaacttgcaaagaatgtgtccttagacaatgtcttatctac
ttttatttcagcagctcggcaagggtttgttgattcagatgtagaaactaaagatgttgt
tgaatgtcttaaattgtcacatcaatctgacatagaagttactggcgatagttgtaataa
ctatatgctcacttataacaaagttgaaaacatgacaccccgtgaccttggtgcttgtat
tgactgtagtgcgcgtcatattaatgcgcaggtagcaaaaagtcacaacattgctttgat
atggaacgttaaagatttcatgtcattgtctgaacaactacgaaaacaaatacgtagtgc
tgctaaaaagaataacttaccttttaagttgacatgtgcaactactagacaagttgttaa
tgttgtaacaacaaagatagcacttaagggtggtaaaattgttaataattggttgaagca
gttaattaaagttacacttgtgttcctttttgttgctgctattttctatttaataacacc
tgttcatgtcatgtctaaacatactgacttttcaagtgaaatcataggatacaaggctat
tgatggtggtgtcactcgtgacatagcatctacagatacttgttttgctaacaaacatgc
tgattttgacacatggtttagccagcgtggtggtagttatactaatgacaaagcttgccc
attgattgctgcagtcataacaagagaagtgggttttgtcgtgcctggtttgcctggcac
gatattacgcacaactaatggtgactttttgcatttcttacctagagtttttagtgcagt
tggtaacatctgttacacaccatcaaaacttatagagtacactgactttgcaacatcagc
ttgtgttttggctgctgaatgtacaatttttaaagatgcttctggtaagccagtaccata
ttgttatgataccaatgtactagaaggttctgttgcttatgaaagtttacgccctgacac
acgttatgtgctcatggatggctctattattcaatttcctaacacctaccttgaaggttc
tgttagagtggtaacaacttttgattctgagtactgtaggcacggcacttgtgaaagatc
agaagctggtgtttgtgtatctactagtggtagatgggtacttaacaatgattattacag
atctttaccaggagttttctgtggtgtagatgctgtaaatttacttactaatatgtttac
accactaattcaacctattggtgctttggacatatcagcatctatagtagctggtggtat
tgtagctatcgtagtaacatgccttgcctactattttatgaggtttagaagagcttttgg
tgaatacagtcatgtagttgcctttaatactttactattccttatgtcattcactgtact
ctgtttaacaccagtttactcattcttacctggtgtttattctgttatttacttgtactt
gacattttatcttactaatgatgtttcttttttagcacatattcagtggatggttatgtt
cacacctttagtacctttctggataacaattgcttatatcatttgtatttccacaaagca
tttctattggttctttagtaattacctaaagagacgtgtagtctttaatggtgtttcctt
tagtacttttgaagaagctgcgctgtgcacctttttgttaaataaagaaatgtatctaaa
gttgcgtagtgatgtgctattacctcttacgcaatataatagatacttagctctttataa
taagtacaagtattttagtggagcaatggatacaactagctacagagaagctgcttgttg
tcatctcgcaaaggctctcaatgacttcagtaactcaggttctgatgttctttaccaacc
accacaaacctctatcacctcagctgttttgcagagtggttttagaaaaatggcattccc
atctggtaaagttgagggttgtatggtacaagtaacttgtggtacaactacacttaacgg
tctttggcttgatgacgtagtttactgtccaagacatgtgatctgcacctctgaagacat
gcttaaccctaattatgaagatttactcattcgtaagtctaatcataatttcttggtaca
ggctggtaatgttcaactcagggttattggacattctatgcaaaattgtgtacttaagct
taaggttgatacagccaatcctaagacacctaagtataagtttgttcgcattcaaccagg
acagactttttcagtgttagcttgttacaatggttcaccatctggtgtttaccaatgtgc
tatgaggcccaatttcactattaagggttcattccttaatggttcatgtggtagtgttgg
ttttaacatagattatgactgtgtctctttttgttacatgcaccatatggaattaccaac
tggagttcatgctggcacagacttagaaggtaacttttatggaccttttgttgacaggca
aacagcacaagcagctggtacggacacaactattacagttaatgttttagcttggttgta
cgctgctgttataaatggagacaggtggtttctcaatcgatttaccacaactcttaatga
ctttaaccttgtggctatgaagtacaattatgaacctctaacacaagaccatgttgacat
actaggacctctttctgctcaaactggaattgccgttttagatatgtgtgcttcattaaa
agaattactgcaaaatggtatgaatggacgtaccatattgggtagtgctttattagaaga
tgaatttacaccttttgatgttgttagacaatgctcaggtgttactttccaaagtgcagt
gaaaagaacaatcaagggtacacaccactggttgttactcacaattttgacttcactttt
agttttagtccagagtactcaatggtctttgttcttttttttgtatgaaaatgccttttt
accttttgctatgggtattattgctatgtctgcttttgcaatgatgtttgtcaaacataa
gcatgcatttctctgtttgtttttgttaccttctcttgccactgtagcttattttaatat
ggtctatatgcctgctagttgggtgatgcgtattatgacatggttggatatggttgatac
tagtttgtctggttttaagctaaaagactgtgttatgtatgcatcagctgtagtgttact
aatccttatgacagcaagaactgtgtatgatgatggtgctaggagagtgtggacacttat
gaatgtcttgacactcgtttataaagtttattatggtaatgctttagatcaagccatttc
catgtgggctcttataatctctgttacttctaactactcaggtgtagttacaactgtcat
gtttttggccagaggtattgtttttatgtgtgttgagtattgccctattttcttcataac
tggtaatacacttcagtgtataatgctagtttattgtttcttaggctatttttgtacttg
ttactttggcctcttttgtttactcaaccgctactttagactgactcttggtgtttatga
ttacttagtttctacacaggagtttagatatatgaattcacagggactactcccacccaa
gaatagcatagatgccttcaaactcaacattaaattgttgggtgttggtggcaaaccttg
tatcaaagtagccactgtacagtctaaaatgtcagatgtaaagtgcacatcagtagtctt
actctcagttttgcaacaactcagagtagaatcatcatctaaattgtgggctcaatgtgt
ccagttacacaatgacattctcttagctaaagatactactgaagcctttgaaaaaatggt
ttcactactttctgttttgctttccatgcagggtgctgtagacataaacaagctttgtga
agaaatgctggacaacagggcaaccttacaagctatagcctcagagtttagttcccttcc
atcatatgcagcttttgctactgctcaagaagcttatgagcaggctgttgctaatggtga
ttctgaagttgttcttaaaaagttgaagaagtctttgaatgtggctaaatctgaatttga
ccgtgatgcagccatgcaacgtaagttggaaaagatggctgatcaagctatgacccaaat
gtataaacaggctagatctgaggacaagagggcaaaagttactagtgctatgcagacaat
gcttttcactatgcttagaaagttggataatgatgcactcaacaacattatcaacaatgc
aagagatggttgtgttcccttgaacataatacctcttacaacagcagccaaactaatggt
tgtcataccagactataacacatataaaaatacgtgtgatggtacaacatttacttatgc
atcagcattgtgggaaatccaacaggttgtagatgcagatagtaaaattgttcaacttag
tgaaattagtatggacaattcacctaatttagcatggcctcttattgtaacagctttaag
ggccaattctgctgtcaaattacagaataatgagcttagtcctgttgcactacgacagat
gtcttgtgctgccggtactacacaaactgcttgcactgatgacaatgcgttagcttacta
caacacaacaaagggaggtaggtttgtacttgcactgttatccgatttacaggatttgaa
atgggctagattccctaagagtgatggaactggtactatctatacagaactggaaccacc
ttgtaggtttgttacagacacacctaaaggtcctaaagtgaagtatttatactttattaa
aggattaaacaacctaaatagaggtatggtacttggtagtttagctgccacagtacgtct
acaagctggtaatgcaacagaagtgcctgccaattcaactgtattatctttctgtgcttt
tgctgtagatgctgctaaagcttacaaagattatctagctagtgggggacaaccaatcac
taattgtgttaagatgttgtgtacacacactggtactggtcaggcaataacagttacacc
ggaagccaatatggatcaagaatcctttggtggtgcatcgtgttgtctgtactgccgttg
ccacatagatcatccaaatcctaaaggattttgtgacttaaaaggtaagtatgtacaaat
acctacaacttgtgctaatgaccctgtgggttttacacttaaaaacacagtctgtaccgt
ctgcggtatgtggaaaggttatggctgtagttgtgatcaactccgcgaacccatgcttca
gtcagctgatgcacaatcgtttttaaacgggtttgcggtgtaagtgcagcccgtcttaca
ccgtgcggcacaggcactagtactgatgtcgtatacagggcttttgacatctacaatgat
aaagtagctggttttgctaaattcctaaaaactaattgttgtcgcttccaagaaaaggac
gaagatgacaatttaattgattcttactttgtagttaagagacacactttctctaactac
caacatgaagaaacaatttataatttacttaaggattgtccagctgttgctaaacatgac
ttctttaagtttagaatagacggtgacatggtaccacatatatcacgtcaacgtcttact
aaatacacaatggcagacctcgtctatgctttaaggcattttgatgaaggtaattgtgac
acattaaaagaaatacttgtcacatacaattgttgtgatgatgattatttcaataaaaag
gactggtatgattttgtagaaaacccagatatattacgcgtatacgccaacttaggtgaa
cgtgtacgccaagctttgttaaaaacagtacaattctgtgatgccatgcgaaatgctggt
attgttggtgtactgacattagataatcaagatctcaatggtaactggtatgatttcggt
gatttcatacaaaccacgccaggtagtggagttcctgttgtagattcttattattcattg
ttaatgcctatattaaccttgaccagggctttaactgcagagtcacatgttgacactgac
ttaacaaagccttacattaagtgggatttgttaaaatatgacttcacggaagagaggtta
aaactctttgaccgttattttaaatattgggatcagacataccacccaaattgtgttaac
tgtttggatgacagatgcattctgcattgtgcaaactttaatgttttattctctacagtg
ttcccacttacaagttttggaccactagtgagaaaaatatttgttgatggtgttccattt
gtagtttcaactggataccacttcagagagctaggtgttgtacataatcaggatgtaaac
ttacatagctctagacttagttttaaggaattacttgtgtatgctgctgaccctgctatg
cacgctgcttctggtaatctattactagataaacgcactacgtgcttttcagtagctgca
cttactaacaatgttgcttttcaaactgtcaaacccggtaattttaacaaagacttctat
gactttgctgtgtctaagggtttctttaaggaaggaagttctgttgaattaaaacacttc
ttctttgctcaggatggtaatgctgctatcagcgattatgactactatcgttataatcta
ccaacaatgtgtgatatcagacaactactatttgtagttgaagttgttgataagtacttt
gattgttacgatggtggctgtattaatgctaaccaagtcatcgtcaacaacctagacaaa
tcagctggttttccatttaataaatggggtaaggctagactttattatgattcaatgagt
tatgaggatcaagatgcacttttcgcatatacaaaacgtaatgtcatccctactataact
caaatgaatcttaagtatgccattagtgcaaagaatagagctcgcaccgtagctggtgtc
tctatctgtagtactatgaccaatagacagtttcatcaaaaattattgaaatcaatagcc
gccactagaggagctactgtagtaattggaacaagcaaattctatggtggttggcacaac
atgttaaaaactgtttatagtgatgtagaaaaccctcaccttatgggttgggattatcct
aaatgtgatagagccatgcctaacatgcttagaattatggcctcacttgttcttgctcgc
aaacatacaacgtgttgtagcttgtcacaccgtttctatagattagctaatgagtgtgct
caagtattgagtgaaatggtcatgtgtggcggttcactatatgttaaaccaggtggaacc
tcatcaggagatgccacaactgcttatgctaatagtgtttttaacatttgtcaagctgtc
acggccaatgttaatgcacttttatctactgatggtaacaaaattgccgataagtatgtc
cgcaatttacaacacagactttatgagtgtctctatagaaatagagatgttgacacagac
tttgtgaatgagttttacgcatatttgcgtaaacatttctcaatgatgatactctctgac
gatgctgttgtgtgtttcaatagcacttatgcatctcaaggtctagtggctagcataaag
aactttaagtcagttctttattatcaaaacaatgtttttatgtctgaagcaaaatgttgg
actgagactgaccttactaaaggacctcatgaattttgctctcaacatacaatgctagtt
aaacagggtgatgattatgtgtaccttccttacccagatccatcaagaatcctaggggcc
ggctgttttgtagatgatatcgtaaaaacagatggtacacttatgattgaacggttcgtg
tctttagctatagatgcttacccacttactaaacatcctaatcaggagtatgctgatgtc
tttcatttgtacttacaatacataagaaagctacatgatgagttaacaggacacatgtta
gacatgtattctgttatgcttactaatgataacacttcaaggtattgggaacctgagttt
tatgaggctatgtacacaccgcatacagtcttacaggctgttggggcttgtgttctttgc
aattcacagacttcattaagatgtggtgcttgcatacgtagaccattcttatgttgtaaa
tgctgttacgaccatgtcatatcaacatcacataaattagtcttgtctgttaatccgtat
gtttgcaatgctccaggttgtgatgtcacagatgtgactcaactttacttaggaggtatg
agctattattgtaagtcacataaaccacccattagttttccattgtgtgctaatggacaa
gtttttggtttatataaaaatacatgtgttggtagcgataatgttactgactttaatgca
attgcaacatgtgactggacaaatgctggtgattacattttagctaacacctgtactgaa
agactcaagctttttgcagcagaaacgctcaaagctactgaggagacatttaaactgtct
tatggtattgctactgtacgtgaagtgctgtctgacagagaattacatctttcatgggaa
gttggtaaacctagaccaccacttaaccgaaattatgtctttactggttatcgtgtaact
aaaaacagtaaagtacaaataggagagtacacctttgaaaaaggtgactatggtgatgct
gttgtttaccgaggtacaacaacttacaaattaaatgttggtgattattttgtgctgaca
tcacatacagtaatgccattaagtgcacctacactagtgccacaagagcactatgttaga
attactggcttatacccaacactcaatatctcagatgagttttctagcaatgttgcaaat
tatcaaaaggttggtatgcaaaagtattctacactccagggaccacctggtactggtaag
agtcattttgctattggcctagctctctactacccttctgctcgcatagtgtatacagct
tgctctcatgccgctgttgatgcactatgtgagaaggcattaaaatatttgcctatagat
aaatgtagtagaattatacctgcacgtgctcgtgtagagtgttttgataaattcaaagtg
aattcaacattagaacagtatgtcttttgtactgtaaatgcattgcctgagacgacagca
gatatagttgtctttgatgaaatttcaatggccacaaattatgatttgagtgttgtcaat
gccagattacgtgctaagcactatgtgtacattggcgaccctgctcaattacctgcacca
cgcacattgctaactaagggcacactagaaccagaatatttcaattcagtgtgtagactt
atgaaaactataggtccagacatgttcctcggaacttgtcggcgttgtcctgctgaaatt
gttgacactgtgagtgctttggtttatgataataagcttaaagcacataaagacaaatca
gctcaatgctttaaaatgttttataagggtgttatcacgcatgatgtttcatctgcaatt
aacaggccacaaataggcgtggtaagagaattccttacacgtaaccctgcttggagaaaa
gctgtctttatttcaccttataattcacagaatgctgtagcctcaaagattttgggacta
ccaactcaaactgttgattcatcacagggctcagaatatgactatgtcatattcactcaa
accactgaaacagctcactcttgtaatgtaaacagatttaatgttgctattaccagagca
aaagtaggcatactttgcataatgtctgatagagacctttatgacaagttgcaatttaca
agtcttgaaattccacgtaggaatgtggcaactttacaagctgaaaatgtaacaggactc
tttaaagattgtagtaaggtaatcactgggttacatcctacacaggcacctacacacctc
agtgttgacactaaattcaaaactgaaggtttatgtgttgacatacctggcatacctaag
gacatgacctatagaagactcatctctatgatgggttttaaaatgaattatcaagttaat
ggttaccctaacatgtttatcacccgcgaagaagctataagacatgtacgtgcatggatt
ggcttcgatgtcgaggggtgtcatgctactagagaagctgttggtaccaatttaccttta
cagctaggtttttctacaggtgttaacctagttgctgtacctacaggttatgttgataca
cctaataatacagatttttccagagttagtgctaaaccaccgcctggagatcaatttaaa
cacctcacaccacttatgtacaaaggacttccttggaatgtagtgcgtataaagattgta
caaatgttaagtgacacacttaaaaatctctctgacagagtcgtatttgtcttatgggca
catggctttgagttgacatctatgaagtattttgtgaaaataggacctgagcgcacctgt
tgtctatgtgatagacgtgccacatgcttttccactgcttcagacacttatgcctgttgg
catcattctattggatttgattacgtctataatccgtttatgattgatgttcaacaatgg
ggttttacaggtaacctacaaagcaaccatgatctgtattgtcaagtccatggtaatgca
catgtagctagttgtgatgcaatcatgactaggtgtctagctgtccacgagtgctttgtt
aagcgtgttgactggactattgaatatcctataattggtgatgaactgaagattaatgcg
gcttgtagaaaggttcaacacatggttgttaaagctgcattattagcagacaaattccca
gttcttcacgacattggtaaccctaaagctattaagtgtgtacctcaagctgatgtagaa
tggaagttctatgatgcacagccttgtagtgacaaagcttataaaatagaagaattattc
tattcttatgccacacattctgacaaattcacagatggtgtatgcctattttggaattgc
aatgtcgatagatatcctgctaattccattgtttgtagatttgacactagagtgctatct
aaccttaacttgcctggttgtgatggtggcagnnnnnnnnnnnnnnnnnnnnnattccac
acaccagcttttgataaaagtgcttttgttaatttaaaacaattaccatttttctattac
tctgacagtccatgtgagtctcatggaaaacaagtagtgtcagatatagattatgtacca
ctaaagtctgctacgtgtataacacgttgcaatttaggtggtgctgtctgtagacatcat
gctaatgagtacagattgtatctcgatgcttataacatgatgatctcagctggctttagc
ttgtgggtttacaaacaatttgatacttataacctctggaacacttttacaagacttcag
agtttagaaaatgtggcttttaatgttgtaaataagggacactttgatggacaacagggt
gaagtaccagtttctatcattaataacactgtttacacaaaagttgatggtgttgatgta
gaattgtttgaaaataaaacaacattacctgttaatgtagcatttgagctttgggctaag
cgcaacattaaaccagtaccagaggtgaaaatactcaataatttgggtgtggacattgct
gctaatactgtgatctgggactacaaaagagatgctccagcacatatatctactattggt
gtttgttctatgactgacatagccaagaaaccaactgaaacgatttgtgcaccactcact
gtcttttttgatggtagagttgatggtcaagtagacttatttagaaatgcccgtaatggt
gttcttattacagaaggtagtgttaaaggtttacaaccatctgtaggtcccaaacaagct
agtcttaatggagtcacattaattggagaagccgtaaaaacacagttcaattattataag
aaagttgatggtgttgtccaacaattacctgaaacttactttactcagagtagaaattta
caagaatttaaacccaggagtcaaatggaaattgatttcttagaattagctatggatgaa
ttcattgaacggtataaattagaaggctatgccttcgaacatatcgtttatggagatttt
agtcatagtcagttaggtggtttacatctactgattggactagctaaacgttttaaggaa
tcaccttttgaattagaagattttattcctatggacagtacagttaaaaactatttcata
acagatgcgcaaacaggttcatctaagtgtgtgtgttctgttattgatttattacttgat
gattttgttgaaataataaaatcccaagatttatctgtagtttctaaggttgtcaaagtg
actattgactatacagaaatttcatttatgctttggtgtaaagatggccatgtagaaaca
ttttacccaaaattacaatctagtcaagcgtggcaaccgggtgttgctatgcctaatctt
tacaaaatgcaaagaatgctattagaaaagtgtgaccttcaaaattatggtgatagtgca
acattacctaaaggcataatgatgaatgtcgcaaaatatactcaactgtgtcaatattta
aacacattaacattagctgtaccctataatatgagagttatacattttggtgctggttct
gataaaggagttgcaccaggtacagctgttttaagacagtggttgcctacgggtacgctg
cttgtcgattcagatcttaatgactttgtctctgatgcagattcaactttgattggtgat
tgtgcaactgtacatacagctaataaatgggatctcattattagtgatatgtacgaccct
aagactaaaaatgttacaaaagaaaatgactctaaagagggttttttcacttacatttgt
gggtttatacaacaaaagctagctcttggaggttccgtggctataaagataacagaacat
tcttggaatgctgatctttataagctcatgggacacttcgcatggtggacagcctttgtt
actaatgtgaatgcgtcatcatctgaagcatttttaattggatgtaattatcttggcaaa
ccacgcgaacaaatagatggttatgtcatgcatgcaaattacatattttggaggaataca
aatccaattcagttgtcttcctattctttatttgacatgagtaaatttccccttaaatta
aggggtactgctgttatgtctttaaaagaaggtcaaatcaatgatatgattttatctctt
cttagtaaaggtagacttataattagagaaaacaacagagttgttatttctagtgatgtt
cttgttaacaactaaacgaacaatgtttgtttttcttgttttattgccactagtctctag
tcagtgtgttaatcttacaaccagaactcaattaccccctgcatacactaattctttcac
acgtggtgtttattaccctgacaaagttttcagatcctcagttttacattcaactcagga
cttgttcttacctttcttttccaatgttacttggttccatgctatacatgtctctgggac
caatggtactaagaggtttgataaccctgtcctaccatttaatgatggtgtttattttgc
ttccactgagaagtctaacataataagaggctggatttttggtactactttagattcgaa
gacccagtccctacttattgttaataacgctactaatgttgttattaaagtctgtgaatt
tcaattttgtaatgatccatttttgggtgtttattaccacaaaaacaacaaaagttggat
ggaaagtgagttcagagtttattctagtgcgaataattgcacttttgaatatgtctctca
gccttttcttatggaccttgaaggaaaacagggtaatttcaaaaatcttagggaatttgt
gtttaagaatattgatggttattttaaaatatattctaagcacacgcctattaatttagt
gcgtgatctccctcagggtttttcggctttagaaccattggtagatttgccaataggtat
taacatcactaggtttcaaactttacttgctttacatagaagttatttgactcctggtga
ttcttcttcaggttggacagctggtgctgcagcttattatgtgggttatcttcaacctag
gacttttctattaaaatataatgaaaatggaaccattacagatgctgtagactgtgcact
tgaccctctctcagaaacaaagtgtacgttgaaatccttcactgtagaaaaaggaatcta
tcaaacttctaactttagagtccaaccaacagaatctattgttagatttcctaatattac
aaacttgtgcccttttggtgaagtttttaacgccaccagatttgcatctgtttatgcttg
gaacaggaagagaatcagcaactgtgttgctgattattctgtcctatataattccgcatc
attttccacttttaagtgttatggagtgtctcctactaaattaaatgatctctgctttac
taatgtctatgcagattcatttgtaattagaggtgatgaagtcagacaaatcgctccagg
gcaaactggaaagattgctgattataattataaattaccagatgattttacaggctgcgt
tatagcttggaattctaacaatcttgattctaaggttggtggtaattataattacctgta
tagattgtttaggaagtctaatctcaaaccttttgagagagatatttcaactgaaatcta
tcaggccggtagcacaccttgtaatggtgttgaaggttttaattgttactttcctttaca
atcatatggtttccaacccactaatggtgttggttaccaaccatacagagtagtagtact
ttcttttgaacttctacatgcaccagcaactgtttgtggacctaaaaagtctactaattt
ggttaaaaacaaatgtgtcaatttcaacttcaatggtttaacaggcacaggtgttcttac
tgagtctaacaaaaagtttctgcctttccaacaatttggcagagacattgctgacactac
tgatgctgtccgtgatccacagacacttgagattcttgacattacaccatgttcttttgg
tggtgtcagtgttataacaccaggaacaaatacttctaaccaggttgctgttctttatca
gggtgttaactgcacagaagtccctgttgctattcatgcagatcaacttactcctacttg
gcgtgtttattctacaggttctaatgtttttcaaacacgtgcaggctgtttaataggggc
tgaacatgtcaacaactcatatgagtgtgacatacccattggtgcaggtatatgcgctag
ttatcagactcagactaattctcctcggcgggcacgtagtgtagctagtcaatccatcat
tgcctacactatgtcacttggtgcagaaaattcagttgcttactctaataactctattgc
catacccacaaattttactattagtgttaccacagaaattctaccagtgtctatgaccaa
gacatcagtagattgtacaatgtacatttgtggtgattcaactgaatgcagcaatctttt
gttgcaatatggcagtttttgtacacaattaaaccgtgctttaactggaatagctgttga
acaagacaaaaacacccaagaagtttttgcacaagtcaaacaaatttacaaaacaccacc
aattaaagattttggtggttttaatttttcacaaatattaccagatccatcaaaaccaag
caagaggtcatttattgaagatctacttttcaacaaagtgacacttgcagatgctggctt
catcaaacaatatggtgattgccttggtgatattgctgctagagacctcatttgtgcaca
aaagtttaacggccttactgttttgccacctttgctcacagatgaaatgattgctcaata
cacttctgcactgttagcgggtacaatcacttctggttggacctttggtgcaggtgctgc
attacaaataccatttgctatgcaaatggcttataggtttaatggtattggagttacaca
gaatgttctctatgagaaccaaaaattgattgccaaccaatttaatagtgctattggcaa
aattcaagactcactttcttccacagcaagtgcacttggaaaacttcaagatgtggtcaa
ccaaaatgcacaagctttaaacacgcttgttaaacaacttagctccaattttggtgcaat
ttcaagtgttttaaatgatatcctttcacgtcttgacaaagttgaggctgaagtgcaaat
tgataggttgatcacaggcagacttcaaagtttgcagacatatgtgactcaacaattaat
tagagctgcagaaatcagagcttctgctaatcttgctgctactaaaatgtcagagtgtgt
acttggacaatcaaaaagagttgatttttgtggaaagggctatcatcttatgtccttccc
tcagtcagcacctcatggcgtagtcttcttgcatgtgacttatgtccctgcacaagaaaa
gaacttcacaactgctcctgccatttgtcatgatggaaaagcacactttcctcgtgaagg
tgtctttgtttcaaatggcacacactggtttgtaacacaaaggaatttttatgaaccaca
aatcattactacagacaacacatttgtgtctggtaactgtgatgttgtaataggaattgt
caacaacacagtttatgatcctttgcaacctgaattagactcattcaaggaggagttaga
taaatattttaagaatcatacatcaccagatgttgatttaggtgacatctctggcattaa
tgcttcagttgtaaacattcaaaaagaaattgaccgcctcaatgaggttgccaagaattt
aaatgaatctctcatcgatctccaagaacttggaaagtatgagcagtatataaaatggcc
atggtacatttggctaggttttatagctggcttgattgccatagtaatggtgacaattat
gctttgctgtatgaccagttgctgtagttgtctcaagggctgttgttcttgtggatcctg
ctgcaaatttgatgaagacgactctgagccagtgctcaaaggagtcaaattacattacac
ataaacgaacttatggatttgtttatgagaatcttcacaattggaactgtaactttgaag
caaggtgaaatcaaggatgctactccttcagattttgttcgcgctactgcaacgataccg
atacaagcctcactccctttcggatggcttattgttggcgttgcacttcttgctgttttt
cagagcgcttccaaaatcataaccctcaaaaagagatggcaactagcactctccaagggt
gttcactttgtttgcaacttgctgttgttgtttgtaacagtttactcacaccttttgctc
gttgctgctggccttgaagccccttttctctatctttatgctttagtctacttcttgcag
agtataaactttgtaagaataataatgaggctttggctttgctggaaatgccgttccaaa
aacccattactttatgatgccaactattttctttgctggcatactaattgttacgactat
tgtataccttacaatagtgtaacttcttcaattgtcattacttcaggtgatggcacaaca
agtcctatttctgaacatgactaccagattggtggttatactgaaaaatgggaatctgga
gtaaaagactgtgttgtattacacagttacttcacttcagactattaccagctgtactca
actcaattgagtacagacactggtgttgaacatgttaccttcttcatctacaataaaatt
gttgatgagcctgaagaacatgtccaaattcacacaatcgacggttcatccggagttgtt
aatccagtaatggaaccaatttatgatgaaccgacgacgactactagcgtgcctttgtaa
gcacaagctgatgagtacgaacttatgtactcattcgtttcggaagagacaggtacgtta
atagttaatagcgtacttctttttcttgctttcgtggtattcttgctagttacactagcc
atccttactgcgcttcgattgtgtgcgtactgctgcaatattgttaacgtgagtcttgta
aaaccttctttttacgtttactctcgtgttaaaaatctgaattcttctagagttcctgat
cttctggtctaaacgaactaaatattatattagtttttctgtttggaactttaattttag
ccatggcaggttccaacggtactattaccgttgaagagcttaaaaagctccttgaacaat
ggaacctagtaataggtttcctattccttacatggatttgtcttctacaatttgcctatg
ccaacaggaataggtttttgtatataattaagttaattttcctctggctgttatggccag
taactttagcttgttttgtgcttgctgctgtttacagaataaattggatcaccggtggaa
ttgctatcgcaatggcttgtcttgtaggcttgatgtggctcagctacttcattgcttctt
tcagactgtttgcgcgtacgcgttccatgtggtcattcaatccagaaactaacattcttc
tcaacgtgccactccatggcactattctgaccagaccgcttctagaaagtgaactcgtaa
tcggagctgtgatccttcgtggacatcttcgtattgctggacaccatctaggacgctgtg
acatcaaggacctgcctaaagaaatcactgttgctacatcacgaacgctttcttattaca
aattgggagcttcgcagcgtgtagcaggtgactcaggttttgctgcatacagtcgctaca
ggattggcaactataaattaaacacagaccattccagtagcagtgacaatattgctttgc
ttgtacagtaagtgacaacagatgtttcatctcgttgactttcaggttactatagcagag
atattactaattattatgaggacttttaaagtttccatttggaatcttgattacatcata
aacctcataattaaaaatttatctaagtcactaactgagaataaatattctcaattagat
gaagagcaaccaatggagattgattaaacgaacatgaaaattattcttttcttggcactg
ataacactcgctacttgtgagctttatcactaccaagagtgtgttagaggtacaacagta
cttttaaaagaaccttgctcttctggaacatacgagggcaattcaccatttcatcctcta
gctgataacaaatttgcactgacttgctttagcactcaatttgcttttgcttgtcctgac
ggcgtaaaacacgtctatcagttacgtgccagatcagtttcacctaaactgttcatcaga
caagaggaagttcaagaactttactctccaatttttcttattgttgcggcaatagtgttt
ataacactttgcttcacactcaaaagaaagacagaatgattgaactttcattaattgact
tctatttgtgctttttagcctttctgctattccttgttttaattatgcttattatctttt
ggttctcacttgaactgcaagatcataatgaaacttgtcacgcctaaacgaacatgaaat
ttcttgttttcttaggaatcatcacaactgtagctgcatttcaccaagaatgtagtttac
agtcatgtactcaacatcaaccatatgtagttgatgacccgtgtcctattcacttctatt
ctaaatggtatattagagtaggagctagaaaatcagcacctttaattgaattgtgcgtgg
atgaggctggttctaaatcacccattcagtacatcgatatcggtaattatacagtttcct
gtttaccttttacaattaattgccaggaacctaaattgggtagtcttgtagtgcgttgtt
cgttctatgaagactttttagagtatcatgacgttcgtgttgttttagatttcatctaaa
cgaacaaactaaaatgtctgataatggaccccaaaatcagcgaaatgcaccccgcattac
gtttggtggaccctcagattcaactggcagtaaccagaatggagaacgcagtggggcgcg
atcaaaacaacgtcggccccaaggtttacccaataatactgcgtcttggttcaccgctct
cactcaacatggcaaggaagaccttaaattccctcgaggacaaggcgttccaattaacac
caatagcagtccagatgaccaaattggctactaccgaagagctaccagacgaattcgtgg
tggtgacggtaaaatgaaagatctcagtccaagatggtatttctactacctaggaactgg
gccagaagctggacttccctatggtgctaacaaagacggcatcatatgggttgcaactga
gggagccttgaatacaccaaaagatcacattggcacccgcaatcctgctaacaatgctgc
aatcgtgctacaacttcctcaaggaacaacattgccaaaaggcttctacgcagaagggag
cagaggcggcagtcaagcctcttctcgttcctcatcacgtagtcgcaacagttcaagaaa
ttcaactccaggcagcagtaggggaacttctcctgctagaatggctggcaatggcggtga
tgctgctcttgctttgctgctgcttgacagattgaaccagcttgagagcaaaatgtctgg
taaaggccaacaacaacaaggccaaactgtcactaagaaatctgctgctgaggcttctaa
gaagcctcggcaaaaacgtactgccactaaagcatacaatgtaacacaagctttcggcag
acgtggtccagaacaaacccaaggaaattttggggaccaggaactaatcagacaaggaac
tgattacaaacattggccgcaaattgcacaatttgcccccagcgcttcagcgttcttcgg
aatgtcgcgcattggcatggaagtcacaccttcgggaacgtggttgacctacacaggtgc
catcaaattggatgacaaagatccaaatttcaaagatcaagtcattttgctgaataagca
tattgacgcatacaaaacattcccaccaacagagcctaaaaaggacaaaaagaagaaggc
tgatgaaactcaagccttaccgcagagacagaagaaacagcaaactgtgactcttcttcc
tgctgcagatttggatgatttctccaaacaattgcaacaatccatgagcagtgctgactc
aactcaggcctaaactcatgcagaccacacaaggcagatgggctatataaacgttttcgc
ttttccgtttacgatatatagtctactcttgtgcagaatgaattctcgtaactacatagc
acaagtagatgtagttaactttaatctcacatagcaatctttaatcagtgtgtaacatta
gggaggacttgaaagagccaccacattttcaccgaggccacgcggagtacgatcgagtgt
acagtgaacaatgctagggagagctgcctatatggaagagccctaatgtgta--------
---------------
>Congo|EPI_ISL_417947
ATTAAAGGTTTATACCTTCCCAGGTAACAAACCAACCAACTTTCGATCTCTTGTagatct
gttctctaaacgaactttaaaatctgtgtggctgtcactcggctgcatgcttagtgcact
cacgcagtataattaataactaattactgtcgttgacaggacacgagtaactcgtctatc
ttctgcaggctgcttacggtttcgtccgtgttgcagccgatcatcagcacatctaggttt
tgtccgggtgtgaccgaaaggtaagatggagagccttgtccctggtttcaacgagaaaac
acacgtccaactcagtttgcctgttttacaggttcgcgacgtgctcgtacgtggctttgg
agactccgtggaggaggtcttatcagaggcacgtcaacatcttaaagatggcacttgtgg
cttagtagaagttgaaaaaggcgttttgcctcaacttgaacagccctatgtgttcatcaa
acgttcggatgctcgaactgcacctcatggtcatgttatggttgagctggtagcagaact
cgaaggcattcagtacggtcgtagtggtgagacacttggtgtccttgtccctcatgtggg
cgaaataccagtggcttaccgcaaggttcttcttcgtaagaacggtaataaaggagctgg
tggccatagttacggcgccgatctaaagtcatttgacttaggcgacgagcttggcactga
tccttatgaagattttcaagaaaactggaacactaaacatagcagtggtgttacccgtga
actcatgcgtgagcttaacggaggggcatacactcgctatgtcgataacaacttctgtgg
ccctgatggctaccctcttgagtgcattaaagaccttctagcacgtgctggtaaagcttc
atgcactttgtccgaacaactggactttattgacactaagaggggtgtatactgctgccg
tgaacatgagcatgaaattgcttggtacacggaacgttctgaaaagagctatgaattgca
gacaccttttgaaattaaattggcaaagaaatttgacaccttcaatggggaatgtccaaa
ttttgtatttcccttaaattccataatcaagactattcaaccaagggttgaaaagaaaaa
gcttgatggctttatgggtagaattcgatctgtctatccagttgcgtcaccaaatgaatg
caaccaaatgtgcctttcaactctcatgaagtgtgatcattgtggtgaaacttcatggca
gacgggcgattttgttaaagccacttgcgaattttgtggcactgagaatttgactaaaga
aggtgccactacttgtggttacttaccccaaaatgctgttgttaaaatttattgtccagc
atgtcacaattcagaagtaggacctgagcatagtcttgccgaataccataatgaatctgg
cttgaaaaccattcttcgtaagggtggtcgcactattgcctttggaggctgtgtgttctc
ttatgttggttgccataacaagtgtgcctattgggttccacgtgctagcgctaacatagg
ttgtaaccatacaggtgttgttggagaaggttccgaaggtcttaatgacaaccttcttga
aatactccaaaaagagaaagtcaacatcaatattgttggtgactttaaacttaatgaaga
gatcgccattattttggcatctttttctgcttccacaagtgcttttgtggaaactgtgaa
aggtttggattataaagcattcaaacaaattgttgaatcctgtggtaattttaaagttac
aaaaggaaaagctaaaaaaggtgcctggaatattggtgaacagaaatcaatactgagtcc
tctttatgcatttgcatcagaggctgctcgtgttgtacgatcaattttctcccgcactct
tgaaactgctcaaaattctgtgcgtgttttacagaaggccgctataacaatactagatgg
aatttcacagtattcactgagactcattgatgctatgatgttcacatctgatttggctac
taacaatctagttgtaatggcctacattacaggtggtgttgttcagttgacttcgcagtg
gctaactaacatctttggcactgtttatgaaaaactcaaacccgtccttgattggcttga
agagaagtttaaggaaggtgtagagtttcttagagacggttgggaaattgttaaatttat
ctcaacctgtgcttgtgaaattgtcggtggacaaattgtcacctgtgcaaaggaaattaa
ggagagtgttcagacattctttaagcttgtaaataaatttttggctttgtgtgctgactc
tatcattattggtggagctaaacttaaagccttgaatttaggtgaaacatttgtcacgca
ctcaaagggattgtacagaaagtgtgttaaatccagagaagaaactggcctactcatgcc
tctaaaagccccaaaagaaattatcttcttagagggagaaacacttcccacagaagtgtt
aacagaggaagttgtcttgaaaactggtgatttacaaccattagaacaacctactagtga
agctgttgaagctccattggttggtacaccagtttgtattaacgggcttatgttgctcga
aatcaaagacacagaaaagtactgtgcccttgcacctaatatgatggtaacaaacaatac
cttcacactcaaaggcggtgcaccaacaaaggttacttttggtgatgacactgtgataga
agtgcaaggttacaagagtgtgaatatcacttttgaacttgatgaaaggattgataaagt
acttaatgagaagtgctctgcctatacagttgaactcggtacagaagtaaatgagttcgc
ctgtgttgtggcagatgctgtcataaaaactttgcaaccagtatctgaattacttacacc
actgggcattgatttagatgagtggagtatggctacatactacttatttgatgagtctgg
tgagtttaaattggcttcacatatgtattgttctttttaccctccagatgaggatgaaga
agaaggtgattgtgaagaagaagagtttgagccatcaactcaatatgagtatggtactga
agatgattaccaaggtaaacctttggaatttggtgccacttctgctgctcttcaacctga
agaagagcaagaagaagattggttagatgatgatagtcaacaaactgttggtcaacaaga
cggcagtgaggacaatcagacaactactattcaaacaattgttgaggttcaacctcaatt
agagatggaacttacaccagttgttcagactattgaagtgaatagttttagtggttattt
aaaacttactgacaatgtatacattaaaaatgcagacattgtggaagaagctaaaaaggt
aaaaccaacagtggttgttaatgcagccaatgtttaccttaaacatggaggaggtgttgc
aggagccttaaataaggctactaacaatgccatgcaagttgaatctgatgattacatagc
tactaatggaccacttaaagtgggtggtagttgtgttttaagcggacacaatcttgctaa
acactgtcttcatgttgtcggcccaaatgttaacaaaggtgaagacattcaacttcttaa
gagtgcttatgaaaattttaatcagcacgaagttctacttgcaccattattatcagctgg
tatttttggtgctgaccctatacattctttaagagtttgtgtagatactgttcgcacaaa
tgtctacttagctgtctttgataaaaatctctatgacaaacttgtttcaagctttttgga
aatgaagagtgaaaagcaagttgaacaaaagatcgctgagattcctaaagaggaagttaa
gccatttataactgaaagtaaaccttcagttgaacagagaaaacaagatgataagaaaat
caaagcttgtgttgaagaagttacaacaactctggaagaaactaagttcctcacagaaaa
cttgttactttatattgacattaatggcaatcttcatccagattctgccactcttgttag
tgacattgacatcactttcttaaagaaagatgctccatatatagtgggtgatgttgttca
agagggtgttttaactgctgtggttatacctactaaaaaggctggtggcactactgaaat
gctagcgaaagctttgagaaaagtgccaacagacaattatataaccacttacccgggtca
gggtttaaatggttacactgtagaggaggcaaagacagtgcttaaaaagtgtaaaagtgc
cttttacattctaccatctattatctctaatgagaagcaagaaattcttggaactgtttc
ttggaatttgcgagaaatgcttgcacatgcagaagaaacacgcaaattaatgcctgtctg
tgtggaaactaaagccatagtttcaactatacagcgtaaatataagggtattaaaataca
agagggtgtggttgattatggtgctagattttacttttacaccagtaaaacaactgtagc
gtcacttatcaacacacttaacgatctaaatgaaactcttgttacaatgccacttggcta
tgtaacacatggcttaaatttggaagaagctgctcggtatatgagatctctcaaagtgcc
agctacagtttctgtttcttcacctgatgctgttacagcgtataatggttatcttacttc
ttcttctaaaacacctgaagaacattttattgaaaccatctcacttgctggttcctataa
agattggtcctattctggacaatctacacaactaggtatagaatttcttaagagaggtga
taaaagtgtatattacactagtaatcctaccacattccacctagatggtgaagttatcac
ctttgacaatcttaagacacttctttctttgagagaagtgaggactattaaggtgtttac
aacagtagacaacattaacctccacacgcaagttgtggacatgtcaatgacatatggaca
acagtttggtccaacttatttggatggagctgatgttactaaaataaaacctcataattc
acatgaaggtaaaacattttatgttttacctaatgatgacactctacgtgttgaggcttt
tgagtactaccacacaactgatcctagttttctgggtaggtacatgtcagcattaaatca
cactaaaaagtggaaatacccacaagttaatggtttaacttctattaaatgggcagataa
caactgttatcttgccactgcattgttaacactccaacaaatagagttgaagtttaatcc
acctgctctacaagatgcttattacagagcaagggctggtgaagctgctaacttttgtgc
acttatcttagcctactgtaataagacagtaggtgagttaggtgatgttagagaaacaat
gagttacttgtttcaacatgccaatttagattcttgcaaaagagtcttgaacgtggtgtg
taaaacttgtggacaacagcagacaacccttaagggtgtagaagctgttatgtacatggg
cacactttcttatgaacaatttaagaaaggtgttcagataccttgtacgtgtggtaaaca
agctacaaaatatctagtacaacaggagtcaccttttgttatgatgtcagcaccacctgc
tcagtatgaacttaagcatggtacatttacttgtgctagtgagtacactggtaattacca
gtgtggtcactataaacatataacttctaaagaaactttgtattgcatagacggtgcttt
acttacaaagtcctcagaatacaaaggtcctattacggatgttttctacaaagaaaacag
ttacacaacaaccataaaaccagttacttataaattggatggtgttgtttgtacagaaat
tgaccctaagttggacaattattataagaaagacaattcttatttcacagagcaaccaat
tgatcttgtaccaaaccaaccatatccaaacgcaagcttcgataattttaagtttgtatg
tgataatatcaaatttgctgatgatttaaaccagttaactggttataagaaacctgcttc
aagagagcttaaagttacatttttccctgacttaaatggtgatgtggtggctattgatta
taaacactacacaccctcttttaagaaaggagctaaattgttacataaacctattgtttg
gcatgttaacaatgcaactaataaagccacgtataaaccaaatacctggtgtatacgttg
tctttggagcacaaaaccagttgaaacatcaaattcgtttgatgtactgaagtcagagga
cgcgcagggaatggataatcttgcctgcgaagatctaaaaccagtctctgaagaagtagt
ggaaaatcctaccatacagaaagacgttcttgagtgtaatgtgaaaactaccgaagttgt
aggagacattatacttaaaccagcaaataatagtttaaaaattacagaagaggttggcca
cacagatctaatggctgcttatgtagacaattctagtcttactattaagaaacctaatga
attatctagagtattaggtttgaaaacccttgctactcatggtttagctgctgttaatag
tgtcccttgggatactatagctaattatgctaagccttttcttaacaaagttgttagtac
aactactaacatagttacacggtgtttaaaccgtgtttgtactaattatatgccttattt
ctttactttattgctacaattgtgtacttttactagaagtacaaattctagaattaaagc
atctatgccgactactatagcaaagaatactgttaagagtgtcggtaaattttgtctaga
ggcttcatttaattatttgaagtcacctaatttttctaaactgataaatattataatttg
gtttttactattaagtgtttgcctaggttctttaatctactcaaccgctgctttaggtgt
tttaatgtctaatttaggcatgccttcttactgtactggttacagagaaggctatttgaa
ctctactaatgtcactattgcaacctactgtactggttctataccttgtagtgtttgtct
tagtggtttagattctttagacacctatccttctttagaaactatacaaattaccatttc
atcttttaaatgggatttaactgcttttggcttagttgcagagtggtttttggcatatat
tcttttcactaggtttttctatgtacttggattggctgcaatcatgcaattgtttttcag
ctattttgcagtacattttattagtaattcttggcttatgtggttaataattaatcttgt
acaaatggccccgatttcagctatggttagaatgtacatcttctttgcatcattttatta
tgtatggaaaagttatgtgcatgttgtagacggttgtaattcatcaacttgtatgatgtg
ttacaaacgtaatagagcaacaagagtcgaatgtacaactattgttaatggtgttagaag
gtccttttatgtctatgctaatggaggtaaaggcttttgcaaactacacaattggaattg
tgttaattgtgatacattctgtgctggtagtacatttattagtgatgaagttgcgagaga
cttgtcactacagtttaaaagaccaataaatcctactgaccagtcttcttacatcgttga
tagtgttacagtgaagaatggttccatccatctttactttgataaagctggtcaaaagac
ttatgaaagacattctctctctcattttgttaacttagacaacctgagagctaataacac
taaaggttcattgcctattaatgttatagtttttgatggtaaatcaaaatgtgaagaatc
atctgcaaaatcagcgtctgtttactacagtcagcttatgtgtcaacctatactgttact
agatcaggcattagtgtctgatgttggtgatagtgcggaagttgcagttaaaatgtttga
tgcttacgttaatacgttttcatcaacttttaacgtaccaatggaaaaactcaaaacact
agttgcaactgcagaagctgaacttgcaaagaatgtgtccttagacaatgtcttatctac
ttttatttcagcagctcggcaagggtttgttgattcagatgtagaaactaaagatgttgt
tgaatgtcttaaattgtcacatcaatctgacatagaagttactggcgatagttgtaataa
ctatatgctcacctataacaaagttgaaaacatgacaccccgtgaccttggtgcttgtat
tgactgtagtgcgcgtcatattaatgcgcaggtagcaaaaagtcacaacattgctttgat
atggaacgttaaagatttcatgtcattgtctgaacaactacgaaaacaaatacgtagtgc
tgctaaaaagaataacttaccttttaagttgacatgtgcaactactagacaagttgttaa
tgttgtaacaacaaagatagcacttaagggtggtaaaattgttaataattggttgaagca
gttaattaaagttacacttgtgttcctttttgttgctgctattttctatttaataacacc
tgttcatgtcatgtctaaacatactgacttttcaagtgaaatcataggatacaaggctat
tgatggtggtgtcactcgtgacatagcatctacagatacttgttttgctaacaaacatgc
tgattttgacacatggtttagccagcgtggtggtagttatactaatgacaaagcttgccc
attgattgctgcagtcataacaagagaagtgggttttgtcgtgcctggtttgcctggcac
gatattacgcacaactaatggtgactttttgcatttcttacctagagtttttagtgcagt
tggtaacatctgttacacaccatcaaaacttatagagtacactgactttgcaacatcagc
ttgtgttttggctgctgaatgtacaatttttaaagatgcttctggtaagccagtaccata
ttgttatgataccaatgtactagaaggttctgttgcttatgaaagtttacgccctgacac
acgttatgtgctcatggatggctctattattcaatttcctaacacctaccttgaaggttc
tgttagagtggtaacaacttttgattctgagtactgtaggcacggcacttgtgaaagatc
agaagctggtgtttgtgtatctactagtggtagatgggtacttaacaatgattattacag
atctttaccaggagttttctgtggtgtagatgctgtaaatttacttactaatatgtttac
accactaattcaacctattggtgctttggacatatcagcatctatagtagctggtggtat
tgtagctatcgtagtaacatgccttgcctactattttatgaggtttagaagagcttttgg
tgaatacagtcatgtagttgcctttaatactttactattccttatgtcattcactgtact
ctgtttaacaccagtttactcattcttacctggtgtttattctgttatttacttgtactt
gacattttatcttactaatgatgtttcttttttagcacatattcagtggatggttatgtt
cacacctttagtacctttctggataacaattgcttatatcatttgtatttccacaaagca
tttctattggttctttagtaattacctaaagagacgtgtagtctttaatggtgtttcctt
tagtacttttgaagaagctgcgctgtgcacctttttgttaaataaagaaatgtatctaaa
gttgcgtagtgatgtgctattacctcttacgcaatataatagatacttagctctttataa
taagtacaagtattttagtggagcaatggatacaactagctacagagaagctgcttgttg
tcatctcgcaaaggctctcaatgacttcagtaactcaggttctgatgttctttaccaacc
accacaaacctctatcacctcagctgttttgcagagtggttttagaaaaatggcattccc
atctggtaaagttgagggttgtatggtacaagtaacttgtggtacaactacacttaacgg
tctttggcttgatgacgtagtttactgtccaagacatgtgatctgcacctctgaagacat
gcttaaccctaattatgaagatttactcattcgtaagtctaatcataatttcttggtaca
ggctggtaatgttcaactcagggttattggacattctatgcaaaattgtgtacttaagct
taaggttgatacagccaatcctaagacacctaagtataagtttgttcgcattcaaccagg
acagactttttcagtgttagcttgttacaatggttcaccatctggtgtttaccaatgtgc
tatgaggcccaatttcactattaagggttcattccttaatggttcatgtggtagtgttgg
ttttaacatagattatgactgtgtctctttttgttacatgcaccatatggaattaccaac
tggagttcatgctggcacagacttagaaggtaacttttatggaccttttgttgacaggca
aacagcacaagcagctggtacggacacaactattacagttaatgttttagcttggttgta
cgctgctgttataaatggagacaggtggtttctcaatcgatttaccacaactcttaatga
ctttaaccttgtggctatgaagtacaattatgaacctctaacacaagaccatgttgacat
actaggacctctttctgctcaaactggaattgccgttttagatatgtgtgcttcattaaa
agaattactgcaaaatggtatgaatggacgtaccatattgggtagtgctttattagaaga
tgaatttacaccttttgatgttgttagacaatgctcaggtgttactttccaaagtgcagt
gaaaagaacaatcaagggtacacaccactggttgttactcacaattttgacttcactttt
agttttagtccagagtactcaatggtctttgttcttttttttgtatgaaaatgccttttt
accttttgctatgggtattattgctatgtctgcttttgcaatgatgtttgtcaaacataa
gcatgcatttctctgtttgtttttgttaccttctcttgccactgtagcttattttaatat
ggtctatatgcctgctagttgggtgatgcgtattatgacatggttggatatggttgatac
tagtttgtctggttttaagctaaaagactgtgttatgtatgcatcagctgtagtgttact
aatccttatgacagcaagaactgtgtatgatgatggtgctaggagagtgtggacacttat
gaatgtcttgacactcgtttataaagtttattatggtaatgctttagatcaagccatttc
catgtgggctcttataatctctgttacttctaactactcaggtgtagttacaactgtcat
gtttttggccagaggtattgtttttatgtgtgttgagtattgccctattttcttcataac
tggtaatacacttcagtgtataatgctagtttattgtttcttaggctatttttgtacttg
ttactttggcctcttttgtttactcaaccgctactttagactgactcttggtgtttatga
ttacttagtttctacacaggagtttagatatatgaattcacagggactactcccacccaa
gaatagcatagatgccttcaaactcaacattaaattgttgggtgttggtggcaaaccttg
tatcaaagtagccactgtacagtctaaaatgtcagatgtaaagtgcacatcagtagtctt
actctcagttttgcaacaactcagagtagaatcatcatctaaattgtgggctcaatgtgt
ccagttacacaatgacattctcttagctaaagatactactgaagcctttgaaaaaatggt
ttcactactttctgttttgctttccatgcagggtgctgtagacataaacaagctttgtga
agaaatgctggacaacagggcaaccttacaagctatagcctcagagtttagttcccttcc
atcatatgcagcttttgctactgctcaagaagcttatgagcaggctgttgctaatggtga
ttctgaagttgttcttaaaaagttgaagaagtctttgaatgtggctaaatctgaatttga
ccgtgatgcagccatgcaacgtaagttggaaaagatggctgatcaagctatgacccaaat
gtataaacaggctagatctgaggacaagagggcaaaagttactagtgctatgcagacaat
gcttttcactatgcttagaaagttggataatgatgcactcaacaacattatcaacaatgc
aagagatggttgtgttcccttgaacataatacctcttacaacagcagccaaactaatggt
tgtcataccagactataacacatataaaaatacgtgtgatggtacaacatttacttatgc
atcagcattgtgggaaatccaacaggttgtagatgcagatagtaaaattgttcaacttag
tgaaattagtatggacaattcacctaatttagcatggcctcttattgtaacagctttaag
ggccaattctgctgtcaaattacagaataatgagcttagtcctgttgcactacgacagat
gtcttgtgctgccggtactacacaaactgcttgcactgatgacaatgcgttagcttacta
caacacaacaaagggaggtaggtttgtacttgcactgttatccgatttacaggatttgaa
atgggctagattccctaagagtgatggaactggtactatctatacagaactggaaccacc
ttgtaggtttgttacagacacacctaaaggtcctaaagtgaagtatttatactttattaa
aggattaaacaacctaaatagaggtatggtacttggtagtttagctgccacagtacgtct
acaagctggtaatgcaacagaagtgcctgccaattcaactgtattatctttctgtgcttt
tgctgtagatgctgctaaagcttacaaagattatctagctagtgggggacaaccaatcac
taattgtgttaagatgttgtgtacacacactggtactggtcaggcaataacagttacacc
ggaagccaatatggatcaagaatcctttggtggtgcatcgtgttgtctgtactgccgttg
ccacatagatcatccaaatcctaaaggattttgtgacttaaaaggtaagtatgtacaaat
acctacaacttgtgctaatgaccctgtgggttttacacttaaaaacacagtctgtaccgt
ctgcggtatgtggaaaggttatggctgtagttgtgatcaactccgcgaacccatgcttca
gtcagctgatgcacaatcgtttttaaacgggtttgcggtgtaagtgcagcccgtcttaca
ccgtgcggcacaggcactagtactgatgtcgtatacagggcttttgacatctacaatgat
aaagtagctggttttgctaaattcctaaaaactaattgttgtcgcttccaagaaaaggac
gaagatgacaatttaattgattcttactttgtagttaagagacacactttctctaactac
caacatgaagaaacaatttataatttacttaaggattgtccagctgttgctaaacatgac
ttctttaagtttagaatagacggtgacatggtaccacatatatcacgtcaacgtcttact
aaatacacaatggcagacctcgtctatgctttaaggcattttgatgaaggtaattgtgac
acattaaaagaaatacttgtcacatacaattgttgtgatgatgattatttcaataaaaag
gactggtatgattttgtagaaaacccagatatattacgcgtatacgccaacttaggtgaa
cgtgtacgccaagctttgttaaaaacagtacaattctgtgatgccatgcgaaatgctggt
attgttggtgtactgacattagataatcaagatctcaatggtaactggtatgatttcggt
gatttcatacaaaccacgccaggtagtggagttcctgttgtagattcttattattcattg
ttaatgcctatattaaccttgaccagggctttaactgcagagtcacatgttgacactgac
ttaacaaagccttacattaagtgggatttgttaaaatatgacttcacggaagagaggtta
aaactctttgaccgttattttaaatattgggatcagacataccacccaaattgtgttaac
tgtttggatgacagatgcattctgcattgtgcaaactttaatgttttattctctacagtg
ttcccacttacaagttttggaccactagtgagaaaaatatttgttgatggtgttccattt
gtagtttcaactggataccacttcagagagctaggtgttgtacataatcaggatgtaaac
ttacatagctctagacttagttttaaggaattacttgtgtatgctgctgaccctgctatg
cacgctgcttctggtaatctattactagataaacgcactacgtgcttttcagtagctgca
cttactaacaatgttgcttttcaaactgtcaaacccggtaattttaacaaagacttctat
gactttgctgtgtctaagggtttctttaaggaaggaagttctgttgaattaaaacacttc
ttctttgctcaggatggtaatgctgctatcagcgattatgactactatcgttataatcta
ccaacaatgtgtgatatcagacaactactatttgtagttgaagttgttgataagtacttt
gattgttacgatggtggctgtattaatgctaaccaagtcatcgtcaacaacctagacaaa
tcagctggttttccatttaataaatggggtaaggctagactttattatgattcaatgagt
tatgaggatcaagatgcacttttcgcatatacaaaacgtaatgtcatccctactataact
caaatgaatcttaagtatgccattagtgcaaagaatagagctcgcaccgtagctggtgtc
tctatctgtagtactatgaccaatagacagtttcatcaaaaattattgaaatcaatagcc
gccactagaggagctactgtagtaattggaacaagcaaattctatggtggttggcacaac
atgttaaaaactgtttatagtgatgtagaaaaccctcaccttatgggttgggattatcct
aaatgtgatagagccatgcctaatatgcttagaattatggcctcacttgttcttgctcgc
aaacatacaacgtgttgtagcttgtcacaccgtttctatagattagctaatgagtgtgct
caagtattgagtgaaatggtcatgtgtggcggttcactatatgttaaaccaggtggaacc
tcatcaggagatgccacaactgcttatgctaatagtgtttttaacatttgtcaagctgtc
acggccaatgttaatgcacttttatctactgatggtaacaaaattgccgataagtatgtc
cgcaatttacaacacagactttatgagtgtctctatagaaatagagatgttgacacagac
tttgtgaatgagttttacgcatatttgcgtaaacatttctcaatgatgatactctctgac
gatgctgttgtgtgtttcaatagcacttatgcatctcaaggtctagtggctagcataaag
aactttaagtcagttctttattatcaaaacaatgtttttatgtctgaagcaaaatgttgg
actgagactgaccttactaaaggacctcatgaattttgctctcaacatacaatgctagtt
aaacagggtgatgattatgtgtaccttccttacccagatccatcaagaatcctaggggcc
ggctgttttgtagatgatatcgtaaaaacagatggtacacttatgattgaacggttcgtg
tctttagctatagatgcttacccacttactaaacatcctaatcaggagtatgctgatgtc
tttcatttgtacttacaatacataagaaagctacatgatgagttaacaggacacatgtta
gacatgtattctgttatgcttactaatgataacacttcaaggtattgggaacctgagttt
tatgaggctatgtacacaccgcatacagtcttacaggctgttggggcttgtgttctttgc
aattcacagacttcattaagatgtggtgcttgcatacgtagaccattcttatgttgtaaa
tgctgttacgaccatgtcatatcaacatcacataaattagtcttgtctgttaatccgtat
gtttgcaatgctccaggttgtgatgtcacagatgtgactcaactttacttaggaggtatg
agctattattgtaaatcacataaaccacccattagttttccattgtgtgctaatggacaa
gtttttggtttatataaaaatacatgtgttggtagcgataatgttactgactttaatgca
attgcaacatgtgactggacaaatgctggtgattacattttagctaacacctgtactgaa
agactcaagctttttgcagcagaaacgctcaaagctactgaggagacatttaaactgtct
tatggtattgctactgtacgtgaagtgctgtctgacagagaattacatctttcatgggaa
gttggtaaacctagaccaccacttaaccgaaattatgtctttactggttatcgtgtaact
aaaaacagtaaagtacaaataggagagtacacctttgaaaaaggtgactatggtgatgct
gttgtttaccgaggtacaacaacttacaaattaaatgttggtgattattttgtgctgaca
tcacatacagtaatgccattaagtgcacctacactagtgccacaagagcactatgttaga
attactggcttatacccaacactcaatatctcagatgagttttctagcaatgttgcaaat
tatcaaaaggttggtatgcaaaagtattctacactccagggaccacctggtactggtaag
agtcattttgctattggcctagctctctactacccttctgctcgcatagtgtatacagct
tgctctcatgccgctgttgatgcactatgtgagaaggcattaaaatatttgcctatagat
aaatgtagtagaattatacctgcacgtgctcgtgtagagtgttttgataaattcaaagtg
aattcaacattagaacagtatgtcttttgtactgtaaatgcattgcctgagacgacagca
gatatagttgtctttgatgaaatttcaatggccacaaattatgatttgagtgttgtcaat
gccagattacgtgctaagcactatgtgtacattggcgaccctgctcaattacctgcacca
cgcacattgctaactaagggcacactagaaccagaatatttcaattcagtgtgtagactt
atgaaaactataggtccagacatgttcctcggaacttgtcggcgttgtcctgctgaaatt
gttgacactgtgagtgctttggtttatgataataagcttaaagcacataaagacaaatca
gctcaatgctttaaaatgttttataagggtgttatcacgcatgatgtttcatctgcaatt
aacaggccacaaataggcgtggtaagagaattccttacacgtaaccctgcttggagaaaa
gctgtctttatttcaccttataattcacagaatgctgtagcctcaaagattttgggacta
ccaactcaaactgttgattcatcacagggctcagaatatgactatgtcatattcactcaa
accactgaaacagctcactcttgtaatgtaaacagatttaatgttgctattaccagagca
aaagtaggcatactttgcataatgtctgatagagacctttatgacaagttgcaatttaca
agtcttgaaattccacgtaggaatgtggcaactttacaagctgaaaatgtaacaggactc
tttaaagattgtagtaaggtaatcactgggttacatcctacacaggcacctacacacctc
agtgttgacactaaattcaaaactgaaggtttatgtgttgacatacctggcatacctaag
gacatgacctatagaagactcatctctatgatgggttttaaaatgaattatcaagttaat
ggttaccctaacatgtttatcacccgcgaagaagctataagacatgtacgtgcatggatt
ggcttcgatgtcgaggggtgtcatgctactagagaagctgttggtaccaatttaccttta
cagctaggtttttctacaggtgttaacctagttgctgtacctacaggttatgttgataca
cctaataatacagatttttccagagttagtgctaaaccaccgcctggagatcaatttaaa
cacctcataccacttatgtacaaaggacttccttggaatgtagtgcgtataaagattgta
caaatgttaagtgacacacttaaaaatctctctgacagagtcgtatttgtcttatgggca
catggctttgagttgacatctatgaagtattttgtgaaaataggacctgagcgcacctgt
tgtctatgtgatagacgtgccacatgcttttccactgcttcagacacttatgcctgttgg
catcattctattggatttgattacgtctataatccgtttatgattgatgttcaacaatgg
ggttttacaggtaacctacaaagcaaccatgatctgtattgtcaagtccatggtaatgca
catgtagctagttgtgatgcaatcatgactaggtgtctagctgtccacgagtgctttgtt
aagcgtgttgactggactattgaatatcctataattggtgatgaactgaagattaatgcg
gcttgtagaaaggttcaacacatggttgttaaagctgcattattagcagacaaattccca
gttcttcacgacattggtaaccctaaagctattaagtgtgtacctcaagctgatgtagaa
tggaagttctatgatgcacagccttgtagtgacaaagcttataaaatagaagaattattc
tattcttatgccacacattctgacaaattcacagatggtgtatgcctattttggaattgc
aatgtcgatagatatcctgctaattccattgtttgtagatttgacactagagtgctatct
aaccttaacttgcctggttgtgatggtggcagtttgtatgtaaataaacatgcattccac
acaccagcttttgataaaagtgcttttgttaatttaaaacaattaccatttttctattac
tctgacagtccatgtgagtctcatggaaaacaagtagtgtcagatatagattatgtacca
ctaaagtctgctacgtgtataacacgttgcaatttaggtggtgctgtctgtagacatcat
gctaatgagtacagattgtatctcgatgcttataacatgatgatctcagctggctttagc
ttgtgggtttacaaacaatttgatacttataacctctggaacacttttacaagacttcag
agtttagaaaatgtggcttttaatgttgtaaataagggacactttgatggacaacagggt
gaagtaccagtttctatcattaataacactgtttacacaaaagttgatggtgttgatgta
gaattgtttgaaaataaaacaacattacctgttaatgtagcatttgagctttgggctaag
cgcaacattaaaccagtaccagaggtgaaaatactcaataatttgggtgtggacattgct
gctaatactgtgatctgggactacaaaagagatgctccagcacatatatctactattggt
gtttgttctatgactgacatagccaagaaaccaactgaaacgatttgtgcaccactcact
gtcttttttgatggtagagttgatggtcaagtagacttatttagaaatgcccgtaatggt
gttcttattacagaaggtagtgttaaaggtttacaaccatctgtaggtcccaaacaagct
agtcttaatggagtcacattaattggagaagccgtaaaaacacagttcaattattataag
aaagttgatggtgttgtccaacaattacctgaaacttactttactcagagtagaaattta
caagaatttaaacccaggagtcaaatggaaattgatttcttagaattagctatggatgaa
ttcattgaacggtataaattagaaggctatgccttcgaacatatcgtttatggagatttt
agtcatagtcagttaggtggtttacatctactgattggactagctaaacgttttaaggaa
tcaccttttgaattagaagattttattcctatggacagtacagttaaaaactatttcata
acagatgcgcaaacaggttcatctaagtgtgtgtgttctgttattgatttattacttgat
gattttgttgaaataataaaatcccaagatttatctgtagtttctaaggttgtcaaagtg
actattgactatacagaaatttcatttatgctttggtgtaaagatggccatgtagaaaca
ttttacccaaaattacaatctagtcaagcgtggcaaccgggtgttgctatgcctaatctt
tacaaaatgcaaagaatgctattagaaaagtgtgaccttcaaaattatggtgatagtgca
acattacctaaaggcataatgatgaatgtcgcaaaatatactcaactgtgtcaatattta
aacacattaacattagctgtaccctataatatgagagttatacattttggtgctggttct
gataaaggagttgcaccaggtacagctgttttaagacagtggttgcctacgggtacgctg
cttgtcgattcagatcttaatgactttgtctctgatgcagattcaactttgattggtgat
tgtgcaactgtacatacagctaataaatgggatctcattattagtgatatgtacgaccct
aagactaaaaatgttacaaaagaaaatgactctaaagagggttttttcacttacatttgt
gggtttatacaacaaaagctagctcttggaggttccgtggctataaagataacagaacat
tcttggaatgctgatctttataagctcatgggacacttcgcatggtggacagcctttgtt
actaatgtgaatgcgtcatcatctgaagcatttttaattggatgtaattatcttggcaaa
ccacgcgaacaaatagatggttatgtcatgcatgcaaattacatattttggaggaataca
aatccaattcagttgtcttcctattctttatttgacatgagtaaatttccccttaaatta
aggggtactgctgttatgtctttaaaagaaggtcaaatcaatgatatgattttatctctt
cttagtaaaggtagacttataattagagaaaacaacagagttgttatttctagtgatgtt
cttgttaacaactaaacgaacaatgtttgtttttcttgttttattgccactagtctctag
tcagtgtgttaatcttacaaccagaactcaattaccccctgcatacactaattctttcac
acgtggtgtttattaccctgacaaagttttcagatcctcagttttacattcaactcagga
cttgttcttacctttcttttccaatgttacttggttccatgctatacatgtctctgggac
caatggtactaagaggtttgataaccctgtcctaccatttaatgatggtgtttattttgc
ttccactgagaagtctaacataataagaggctggatttttggtactactttagattcgaa
gacccagtccctacttattgttaataacgctactaatgttgttattaaagtctgtgaatt
tcaattttgtaatgatccatttttgggtgtttattaccacaaaaacaacaaaagttggat
ggaaagtgagttcagagtttattctagtgcgaataattgcacttttgaatatgtctctca
gccttttcttatggaccttgaaggaaaacagggtaatttcaaaaatcttagggaatttgt
gtttaagaatattgatggttattttaaaatatattctaagcacacgcctattaatttagt
gcgtgatctccctcagggtttttcggctttagaaccattggtagatttgccaataggtat
taacatcactaggtttcaaactttacttgctttacatagaagttatttgactcctggtga
ttcttcttcaggttggacagctggtgctgcagcttattatgtgggttatcttcaacctag
gacttttctattaaaatataatgaaaatggaaccattacagatgctgtagactgtgcact
tgaccctctctcagaaacaaagtgtacgttgaaatccttcactgtagaaaaaggaatcta
tcaaacttctaactttagagtccaaccaacagaatctattgttagatttcctaatattac
aaacttgtgcccttttggtgaagtttttaacgccaccagatttgcatctgtttatgcttg
gaacaggaagagaatcagcaactgtgttgctgattattctgtcctatataattccgcatc
attttccacttttaagtgttatggagtgtctcctactaaattaaatgatctctgctttac
taatgtctatgcagattcatttgtaattagaggtgatgaagtcagacaaatcgctccagg
gcaaactggaaagattgctgattataattataaattaccagatgattttacaggctgcgt
tatagcttggaattctaacaatcttgattctaaggttggtggtaattataattacctgta
tagattgtttaggaagtctaatctcaaaccttttgagagagatatttcaactgaaatcta
tcaggccggtagcacaccttgtaatggtgttgaaggttttaattgttactttcctttaca
atcatatggtttccaacccactaatggtgttggttaccaaccatacagagtagtagtact
ttcttttgaacttctacatgcaccagcaactgtttgtggacctaaaaagtctactaattt
ggttaaaaacaaatgtgtcaatttcaacttcaatggtttaacaggcacaggtgttcttac
tgagtctaacaaaaagtttctgcctttccaacaatttggcagagacattgctgacactac
tgatgctgtccgtgatccacagacacttgagattcttgacattacaccatgttcttttgg
tggtgtcagtgttataacaccaggaacaaatacttctaaccaggttgctgttctttatca
gggtgttaactgcacagaagtccctgttgctattcatgcagatcaacttactcctacttg
gcgtgtttattctacaggttctaatgtttttcaaacacgtgcaggctgtttaataggggc
tgaacatgtcaacaactcatatgagtgtgacatacccattggtgcaggtatatgcgctag
ttatcagactcagactaattctcctcggcgggcacgtagtgtagctagtcaatccatcat
tgcctacactatgtcacttggtgcagaaaattcagttgcttactctaataactctattgc
catacccacaaattttactattagtgttaccacagaaattctaccagtgtctatgaccaa
gacatcagtagattgtacaatgtacatttgtggtgattcaactgaatgcagcaatctttt
gttgcaatatggcagtttttgtacacaattaaaccgtgctttaactggaatagctgttga
acaagacaaaaacacccaagaagtttttgcacaagtcaaacaaatttacaaaacaccacc
aattaaagattttggtggttttaatttttcacaaatattaccagatccatcaaaaccaag
caagaggtcatttattgaagatatacttttcaacaaagtgacacttgcagatgctggctt
catcaaacaatatggtgattgccttggtgatattgctgctagagacctcatttgtgcaca
aaagtttaacggccttactgttttgccacctttgctcacagatgaaatgattgctcaata
cacttctgcactgttagcgggtacaatcacttctggttggacctttggtgcaggtgctgc
attacaaataccatttgctatgcaaatggcttataggtttaatggtattggagttacaca
gaatgttctctatgagaaccaaaaattgattgccaaccaatttaatagtgctattggcaa
aattcaagactcactttcttccacagcaagtgcacttggaaaacttcaagatgtggtcaa
ccaaaatgcacaagctttaaacacgcttgttaaacaacttagctccaattttggtgcaat
ttcaagtgttttaaatgatatcctttcacgtcttgacaaagttgaggctgaagtgcaaat
tgataggttgatcacaggcagacttcaaagtttgcagacatatgtgactcaacaattaat
tagagctgcagaaatcagagcttctgctaatcttgctgctactaaaatgtcagagtgtgt
acttggacaatcaaaaagagttgatttttgtggaaagggctatcatcttatgtccttccc
tcagtcagcacctcatggtgtagtcttcttgcatgtgacttatgtccctgcacaagaaaa
gaacttcacaactgctcctgccatttgtcatgatggaaaagcacactttcctcgtgaagg
tgtctttgtttcaaatggcacacactggtttgtaacacaaaggaatttttatgaaccaca
aatcattactacagacaacacatttgtgtctggtaactgtgatgttgtaataggaattgt
caacaacacagtttatgatcctttgcaacctgaattagactcattcaaggaggagttaga
taaatattttaagaatcatacatcaccagatgttgatttaggtgacatctctggcattaa
tgcttcagttgtaaacattcaaaaagaaattgaccgcctcaatgaggttgccaagaattt
aaatgaatctctcatcgatctccaagaacttggaaagtatgagcagtatataaaatggcc
atggtacatttggctaggttttatagctggcttgattgccatagtaatggtgacaattat
gctttgctgtatgaccagttgctgtagttgtctcaagggctgttgttcttgtggatcctg
ctgcaaatttgatgaagacgactctgagccagtgctcaaaggagtcaaattacattacac
ataaacgaacttatggatttgtttatgagaatcttcacaattggaactgtaactttgaag
caaggtgaaatcaaggatgctactccttcagattttgttcgcgctactgcaacgataccg
atacaagcctcactccctttcggatggcttattgttggcgttgcacttcttgctgttttt
cagagcgcttccaaaatcataaccctcaaaaagagatggcaactagcactctccaagggt
gttcactttgtttgcaacttgctgttgttgtttgtaacagtttactcacaccttttgctc
gttgctgctggccttgaagccccttttctctatctttatgctttagtctacttcttgcag
agtataaactttgtaagaataataatgaggctttggctttgctggaaatgccgttccaaa
aacccattactttatgatgccaactattttctttgctggcatactaattgttacgactat
tgtataccttacaatagtgtaacttcttcaattgtcattacttcaggtgatggcacaaca
agtcctatttctgaacatgactaccagattggtggttatactgaaaaatgggaatctgga
gtaaaagactgtgttgtattacacagttacttcacttcagactattaccagctgtactca
actcaattgagtacagacactggtgttgaacatgttaccttcttcatctacaataaaatt
gttgatgagcctgaagaacatgtccaaattcacacaatcgacggttcatccggagttgtt
aatccagtaatggaaccaatttatgatgaaccgacgacgactactagcgtgcctttgtaa
gcacaagctgatgagtacgaacttatgtactcattcgtttcggaagagacaggtacgtta
atagttaatagcgtacttctttttcttgctttcgtggtattcttgctagttacactagcc
atccttactgcgcttcgattgtgtgcgtactgctgcaatattgttaacgtgagtcttgta
aaaccttctttttacgtttactctcgtgttaaaaatctgaattcttctagagttcctgat
cttctggtctaaacgaactaaatattatattagtttttctgtttggaactttaattttag
ccatggcagattccaacggtactattaccgttgaagagcttaaaaagctccttgaacaat
ggaacctagtaataggtttcctattccttacatggatttgtcttctacaatttgcctatg
ccaacaggaataggtttttgtatataattaagttaattttcctctggctgttatggccag
taactttagcttgttttgtgcttgctgctgtttacagaataaattggatcaccggtggaa
ttgctatcgcaatggcttgtcttgtaggcttgatgtggctcagctacttcattgcttctt
tcagactgtttgcgcgtacgcgttccatgtggtcattcaatccagaaactaacattcttc
tcaacgtgccactccatggcactattctgaccagaccgcttctagaaagtgaactcgtaa
tcggagctgtgatccttcgtggacatcttcgtattgctggacaccatctaggacgctgtg
acatcaaggacctgcctaaagaaatcactgttgctacatcacgaacgctttcttattaca
aattgggagcttcgcagcgtgtagcaggtgactcaggttttgctgcatacagtcgctaca
ggattggcaactataaattaaacacagaccattccagtagcagtgacaatattgctttgc
ttgtacagtaagtgacaacagatgtttcatctcgttgactttcaggttactatagcagag
atattactaattattatgaggacttttaaagtttccatttggaatcttgattacatcata
aacctcataattaaaaatttatctaagtcactaactgagaataaatattctcaattagat
gaagagcaaccaatggagattgattaaacgaacatgaaaattattcttttcttggcactg
ataacactcgctacttgtgagctttatcactaccaagagtgtgttagaggtacaacagta
cttttaaaagaaccttgctcttctggaacatacgagggcaattcaccatttcatcctcta
gctgataacaaatttgcactgacttgctttagcactcaatttgcttttgcttgtcctgac
ggcgtaaaacacgtctatcagttacgtgccagatcagtttcacctaaactgttcatcaga
caagaggaagttcaagaactttactctccaatttttcttattgttgcggcaatagtgttt
ataacactttgcttcacactcaaaagaaagacagaatgattgaactttcattaattgact
tctatttgtgctttttagcctttctgctattccttgttttaattatgcttattatctttt
ggttctcacttgaactgcaagatcataatgaaacttgtcacgcctaaacgaacatgaaat
ttcttgttttcttaggaatcatcacaactgtagctgcatttcaccaagaatgtagtttac
agtcatgtactcaacatcaaccatatgtagttgatgacccgtgtcctattcacttctatt
ctaaatggtatattagagtaggagctagaaaatcagcacctttaattgaattgtgcgtgg
atgaggctggttctaaatcacccattcagtacatcgatatcggtaattatacagtttcct
gtttaccttttacaattaattgccaggaacctaaattgggtagtcttgtagtgcgttgtt
cgttctatgaagactttttagagtatcatgacgttcgtgttgttttagatttcatctaaa
cgaacaaactaaaatgtctgataatggaccccaaaatcagcgaaatgcaccccgcattac
gtttggtggaccctcagattcaactggcagtaaccagaatggagaacgcagtggggcgcg
atcaaaacaacgtcggccccaaggtttacccaataatactgcgtcttggttcaccgctct
cactcaacatggcaaggaagaccttaaattccctcgaggacaaggcgttccaattaacac
caatagcagtccagatgaccaaattggctactaccgaagagctaccagacgaattcgtgg
tggtgacggtaaaatgaaagatctcagtccaagatggtatttctactacctaggaactgg
gccagaagctggacttccctatggtgctaacaaagacggcatcatatgggttgcaactga
gggagccttgaatacaccaaaagatcacattggcacccgcaatcctgctaacaatgctgc
aatcgtgctacaacttcctcaaggaacaacattgccaaaaggcttctacgcagaagggag
cagaggcggcagtcaagcctcttctcgttcctcatcacgtagtcgcaacagttcaagaaa
ttcaactccaggcagcagtaggggaacttctcctgctagaatggctggcaatggcggtga
tgctgctcttgctttgctgctgcttgacagattgaaccagcttgagagcaaaatgtctgg
taaaggccaacaacaacaaggccaaactgtcactaagaaatctgctgctgaggcttctaa
gaagcctcggcaaaaacgtactgccactaaagcatacaatgtaacacaagctttcggcag
acgtggtccagaacaaacccaaggaaattttggggaccaggaactaatcagacaaggaac
tgattacaaacattggccgcaaattgcacaatttgcccccagcgcttcagcgttcttcgg
aatgtcgcgcattggcatggaagtcacaccttcgggaacgtggttgacctacacaggtgc
catcaaattggatgacaaagatccaaatttcaaagatcaagtcattttgctgaataagca
tattgacgcatacaaaacattcccaccaacagagcctaaaaaggacaaaaagaagaaggc
tgatgaaactcaagccttaccgcagagacagaagaaacagcaaactgtgactcttcttcc
tgctgcagatttggatgatttctccaaacaattgcaacaatccatgagcagtgctgactc
aactcaggcctaaactcatgcagaccacacaaggcagatgggctatataaacgttttcgc
ttttccgtttacgatatatagtctactcttgtgcagaatgaattctcgtaactacatagc
acaagtagatgtagttaactttaatctcacatagcaatctttaatcagtgtgtaacatta
gggaggacttgaaagagccaccacattttcaccgaggccacgcggagtacgatcgagtgt
acagtgaacaatgctagggagagctgcctatatggaagagccctaatgtgtaaaattaat
ttta-----------
>Congo|EPI_ISL_417948
ATTAAAGGTTTATACCTTCCCAGGTAACAAACCAACCAACTTTCGATCTCTTGTagatct
gttctctaaacgaactttaaaatctgtgtggctgtcactcggctgcatgcttagtgcact
cacgcagtataattaataactaattactgtcgttgacaggacacgagtaactcgtctatc
ttctgcaggctgcttacggtttcgtccgtgttgcagccgatcatcagcacatctaggttt
tgtccgggtgtgaccgaaaggtaagatggagagccttgtccctggtttcaacgagaaaac
acacgtccaactcagtttgcctgttttacaggttcgcgacgtgctcgtacgtggctttgg
agactccgtggaggaggtcttatcagaggcacgtcaacatcttaaagatggcacttgtgg
cttagtagaagttgaaaaaggcgttttgcctcaacttgaacagccctatgtgttcatcaa
acgttcggatgctcgaactgcacctcatggtcatgttatggttgagctggtagcagaact
cgaaggcattcagtacggtcgtagtggtgagacacttggtgtccttgtccctcatgtggg
cgaaataccagtggcttaccgcaaggttcttcttcgtaagaacggtaataaaggagctgg
tggccatagttacggcgccgatctaaagtcatttgacttaggcgacgagcttggcactga
tccttatgaagattttcaagaaaactggaacactaaacatagcagtggtgttacccgtga
actcatgcgtgagcttaacggaggggcatacactcgctatgtcgataacaacttctgtgg
ccctgatggctaccctcttgagtgcattaaagaccttctagcacgtgctggtaaagcttc
atgcactttgtccgaacaactggactttattgacactaagaggggtgtatactgctgccg
tgaacatgagcatgaaattgcttggtacacggaacgttctgaaaagagctatgaattgca
gacaccttttgaaattaaattggcaaagaaatttgacaccttcaatggggaatgtccaaa
ttttgtatttcccttaaattccataatcaagactattcaaccaagggttgaaaagaaaaa
gcttgatggctttatgggtagaattcgatctgtctatccagttgcgtcaccaaatgaatg
caaccaaatgtgcctttcaactctcatgaagtgtgatcattgtggtgaaacttcatggca
gacgggcgattttgttaaagccacttgcgaattttgtggcactgagaatttgactaaaga
aggtgccactacttgtggttacttaccccaaaatgctgttgttaaaatttattgtccagc
atgtcacaattcagaagtaggacctgagcatagtcttgccgaataccataatgaatctgg
cttgaaaaccattcttcgtaagggtggtcgcactattgcctttggaggctgtgtgttctc
ttatgttggttgccataacaagtgtgcctattgggttccacgtgctagcgctaacatagg
ttgtaaccatacaggtgttgttggagaaggttccgaaggtcttaatgacaaccttcttga
aatactccaaaaagagaaagtcaacatcaatattgttggtgactttaaacttaatgaaga
gatcgccattattttggcatctttttctgcttccacaagtgcttttgtggaaactgtgaa
aggtttggattataaagcattcaaacaaattgttgaatcctgtggtaattttaaagttac
aaaaggaaaagctaaaaaaggtgcctggaatattggtgaacagaaatcaatactgagtcc
tctttatgcatttgcatcagaggctgctcgtgttgtacgatcaattttctcccgcactct
tgaaactgctcaaaattctgtgcgtgttttacagaaggccgctataacaatactagatgg
aatttcacagtattcactgagactcattgatgctatgatgttcacatctgatttggctac
taacaatctagttgtaatggcctacattacaggtggtgttgttcagttgacttcgcagtg
gctaactaacatctttggcactgtttatgaaaaactcaaacccgtccttgattggcttga
agagaagtttaaggaaggtgtagagtttcttagagacggttgggaaattgttaaatttat
ctcaacctgtgcttgtgaaattgtcggtggacaaattgtcacctgtgcaaaggaaattaa
ggagagtgttcagacattctttaagcttgtaaataaatttttggctttgtgtgctgactc
tatcattattggtggagctaaacttaaagccttgaatttaggtgaaacatttgtcacgca
ctcaaagggattgtacagaaagtgtgttaaatccagagaagaaactggcctactcatgcc
tctaaaagccccaaaagaaattatcttcttagagggagaaacacttcccacagaagtgtt
aacagaggaagttgtcttgaaaactggtgatttacaaccattagaacaacctactagtga
agctgttgaagctccattggttggtacaccagtttgtattaacgggcttatgttgctcga
aatcaaagacacagaaaagtactgtgcccttgcacctaatatgatggtaacaaacaatac
cttcacactcaaaggcggtgcaccaacaaaggttacttttggtgatgacactgtgataga
agtgcaaggttacaagagtgtgaatatcacttttgaacttgatgaaaggattgataaagt
acttaatgagaagtgctctgcctatacagttgaactcggtacagaagtaaatgagttcgc
ctgtgttgtggcagatgctgtcataaaaactttgcaaccagtatctgaattacttacacc
actgggcattgatttagatgagtggagtatggctacatactacttatttgatgagtctgg
tgagtttaaattggcttcacatatgtattgttctttttaccctccagatgaggatgaaga
agaaggtgattgtgaagaagaagagtttgagccatcaactcaatatgagtatggtactga
agatgattaccaaggtaaacctttggaatttggtgccacttctgctgctcttcaacctga
agaagagcaagaagaagattggttagatgatgatagtcaacaaactgttggtcaacaaga
cggcagtgaggacaatcagacaactactattcaaacaattgttgaggttcaacctcaatt
agagatggaacttacaccagttgttcagactattgaagtgaatagttttagtggttattt
aaaacttactgacaatgtatacattaaaaatgcagacattgtggaagaagctaaaaaggt
aaaaccaacagtggttgttaatgcagccaatgtttaccttaaacatggaggaggtgttgc
aggagccttaaataaggctactaacaatgccatgcaagttgaatctgatgattacatagc
tactaatggaccacttaaagtgggtggtagttgtgttttaagcggacacaatcttgctaa
acactgtcttcatgttgtcggcccaaatgttaacaaaggtgaagacattcaacttcttaa
gagtgcttatgaaaattttaatcagcacgaagttctacttgcaccattattatcagctgg
tatttttggtgctgaccctatacattctttaagagtttgtgtagatactgttcgcacaaa
tgtctacttagctgtctttgataaaaatctctatgacaaacttgtttcaagctttttgga
aatgaagagtgaaaagcaagttgaacaaaagatcgctgagattcctaaagaggaagttaa
gccatttataactgaaagtaaaccttcagttgaacagagaaaacaagatgataagaaaat
caaagcttgtgttgaagaagttacaacaactctggaagaaactaagttcctcacagaaaa
cttgttactttatattgacattaatggcaatcttcatccagattctgccactcttgttag
tgacattgacatcactttcttaaagaaagatgctccatatatagtgggtgatgttgttca
agagggtgttttaactgctgtggttatacctactaaaaaggctggtggcactactgaaat
gctagcgaaagctttgagaaaagtgccaacagacaattatataaccacttacccgggtca
gggtttaaatggttacactgtagaggaggcaaagacagtgcttaaaaagtgtaaaagtgc
cttttacattctaccatctattatctctaatgagaagcaagaaattcttggaactgtttc
ttggaatttgcgagaaatgcttgcacatgcagaagaaacacgcaaattaatgcctgtctg
tgtggaaactaaagccatagtttcaactatacagcgtaaatataagggtattaaaataca
agagggtgtggttgattatggtgctagattttacttttacaccagtaaaacaactgtagc
gtcacttatcaacacacttaacgatctaaatgaaactcttgttacaatgccacttggcta
tgtaacacatggcttaaatttggaagaagctgctcggtatatgagatctctcaaagtgcc
agctacagtttctgtttcttcacctgatgctgttacagcgtataatggttatcttacttc
ttcttctaaaacacctgaagaacattttattgaaaccatctcacttgctggttcctataa
agattggtcctattctggacaatctacacaactaggtatagaatttcttaagagaggtga
taaaagtgtatattacactagtaatcctaccacattccacctagatggtgaagttatcac
ctttgacaatcttaagacacttctttctttgagagaagtgaggactattaaggtgtttac
aacagtagacaacattaacctccacacgcaagttgtggacatgtcaatgacatatggaca
acagtttggtccaacttatttggatggagctgatgttactaaaataaaacctcataattc
acatgaaggtaaaacattttatgttttacctaatgatgacactctacgtgttgaggcttt
tgagtactaccacacaactgatcctagttttctgggtaggtacatgtcagcattaaatca
cactaaaaagtggaaatacccacaagttaatggtttaacttctattaaatgggcagataa
caactgttatcttgccactgcattgttaacactccaacaaatagagttgaagtttaatcc
acctgctctacaagatgcttattacagagcaagggctggtgaagctgctaacttttgtgc
acttatcttagcctactgtaataagacagtaggtgagttaggtgatgttagagaaacaat
gagttacttgtttcaacatgccaatttagattcttgcaaaagagtcttgaacgtggtgtg
taaaacttgtggacaacagcagacaacccttaagggtgtagaagctgttatgtacatggg
cacactttcttatgaacaatttaagaaaggtgttcagataccttgtacgtgtggtaaaca
agctacaaaatatctagtacaacaggagtcaccttttgttatgatgtcagcaccacctgc
tcagtatgaacttaagcatggtacatttacttgtgctagtgagtacactggtaattacca
gtgtggtcactataaacatataacttctaaagaaactttgtattgcatagacggtgcttt
acttacaaagtcctcagaatacaaaggtcctattacggatgttttctacaaagaaaacag
ttacacaacaaccataaaaccagttacttataaattggatggtgttgtttgtacagaaat
tgaccctaagttggacaattattataagaaagacaattcttatttcacagagcaaccaat
tgatcttgtaccaaaccaaccatatccaaacgcaagcttcgataattttaagtttgtatg
tgataatatcaaatttgctgatgatttaaaccagttaactggttataagaaacctgcttc
aagagagcttaaagttacatttttccctgacttaaatggtgatgtggtggctattgatta
taaacactacacaccctcttttaagaaaggagctaaattgttacataaacctattgtttg
gcatgttaacaatgcaactaataaagccacgtataaaccaaatacctggtgtatacgttg
tctttggagcacaaaaccagttgaaacatcaaattcgtttgatgtactgaagtcagagga
cgcgcagggaatggataatcttgcctgcgaagatctaaaaccagtctctgaagaagtagt
ggaaaatcctaccatacagaaagacgttcttgagtgtaatgtgaaaactaccgaagttgt
aggagacattatacttaaaccagcaaataatagtttaaaaattacagaagaggttggcca
cacagatctaatggctgcttatgtagacaattctagtcttactattaagaaacctaatga
attatctagagtattaggtttgaaaacccttgctactcatggtttagctgctgttaatag
tgtcccttgggatactatagctaattatgctaagccttttcttaacaaagttgttagtac
aactactaacatagttacacggtgtttaaaccgtgtttgtactaattatatgccttattt
ctttactttattgctacaattgtgtacttttactagaagtacaaattctagaattaaagc
atctatgccgactactatagcaaagaatactgttaagagtgtcggtaaattttgtctaga
ggcttcatttaattatttgaagtcacctaatttttctaaactgataaatattataatttg
gtttttactattaagtgtttgcctaggttctttaatctactcaaccgctgctttaggtgt
tttaatgtctaatttaggcatgccttcttactgtactggttacagagaaggctatttgaa
ctctactaatgtcactattgcaacctactgtactggttctataccttgtagtgtttgtct
tagtggtttagattctttagacacctatccttctttagaaactatacaaattaccatttc
atcttttaaatgggatttaactgcttttggcttagttgcagagtggtttttggcatatat
tcttttcactaggtttttctatgtacttggattggctgcaatcatgcaattgtttttcag
ctattttgcagtacattttattagtaattcttggcttatgtggttaataattaatcttgt
acaaatggccccgatttcagctatggttagaatgtacatcttctttgcatcattttatta
tgtatggaaaagttatgtgcatgttgtagacggttgtaattcatcaacttgtatgatgtg
ttacaaacgtaatagagcaacaagagtcgaatgtacaactattgttaatggtgttagaag
gtccttttatgtctatgctaatggaggtaaaggcttttgcaaactacacaattggaattg
tgttaattgtgatacattctgtgctggtagtacatttattagtgatgaagttgcgagaga
cttgtcactacagtttaaaagaccaataaatcctactgaccagtcttcttacatcgttga
tagtgttacagtgaagaatggttccatccatctttactttgataaagctggtcaaaagac
ttatgaaagacattctctctctcattttgttaacttagacaacctgagagctaataacac
taaaggttcattgcctattaatgttatagtttttgatggtaaatcaaaatgtgaagaatc
atctgcaaaatcagcgtctgtttactacagtcagcttatgtgtcaacctatactgttact
agatcaggcattagtgtctgatgttggtgatagtgcggaagttgcagttaaaatgtttga
tgcttacgttaatacgttttcatcaacttttaacgtaccaatggaaaaactcaaaacact
agttgcaactgcagaagctgaacttgcaaagaatgtgtccttagacaatgtcttatctac
ttttatttcagcagctcggcaagggtttgttgattcagatgtagaaactaaagatgttgt
tgaatgtcttaaattgtcacatcaatctgacatagaagttactggcgatagttgtaataa
ctatatgctcacttataacaaagttgaaaacatgacaccccgtgaccttggtgcttgtat
tgactgtagtgcgcgtcatattaatgcgcaggtagcaaaaagtcacaacattgctttgat
atggaacgttaaagatttcatgtcattgtctgaacaactacgaaaacaaatacgtagtgc
tgctaaaaagaataacttaccttttaagttgacatgtgcaactactagacaagttgttaa
tgttgtaacaacaaagatagcacttaagggtggtaaaattgttaataattggttgaagca
gttaattaaagttacacttgtgttcctttttgttgctgctattttctatttaataacacc
tgttcatgtcatgtctaaacatactgacttttcaagtgaaatcataggatacaaggctat
tgatggtggtgtcactcgtgacatagcatctacagatacttgttttgctaacaaacatgc
tgattttgacacatggtttagccagcgtggtggtagttatactaatgacaaagcttgccc
attgattgctgcagtcataacaagagaagtgggttttgtcgtgcctggtttgcctggcac
gatattacgcacaactaatggtgactttttgcatttcttacctagagtttttagtgcagt
tggtaacatctgttacacaccatcaaaacttatagagtacactgactttgcaacatcagc
ttgtgttttggctgctgaatgtacaatttttaaagatgcttctggtaagccagtaccata
ttgttatgataccaatgtactagaaggttctgttgcttatgaaagtttacgccctgacac
acgttatgtgctcatggatggctctattattcaatttcctaacacctaccttgaaggttc
tgttagagtggtaacaacttttgattctgagtactgtaggcacggcacttgtgaaagatc
agaagctggtgtttgtgtatctactagtggtagatgggtacttaacaatgattattacag
atctttaccaggagttttctgtggtgtagatgctgtaaatttacttactaatatgtttac
accactaattcaacctattggtgctttggacatatcagcatctatagtagctggtggtat
tgtagctatcgtagtaacatgccttgcctactattttatgaggtttagaagagcttttgg
tgaatacagtcatgtagttgcctttaatactttactattccttatgtcattcactgtact
ctgtttaacaccagtttactcattcttacctggtgtttattctgttatttacttgtactt
gacattttatcttactaatgatgtttcttttttagcacatattcagtggatggttatgtt
cacacctttagtacctttctggataacaattgcttatatcatttgtatttccacaaagca
tttctattggttctttagtaattacctaaagagacgtgtagtctttaatggtgtttcctt
tagtacttttgaagaagctgcgctgtgcacctttttgttaaataaagaaatgtatctaaa
gttgcgtagtgatgtgctattacctcttacgcaatataatagatacttagctctttataa
taagtacaagtattttagtggagcaatggatacaactagctacagagaagctgcttgttg
tcatctcgcaaaggctctcaatgacttcagtaactcaggttctgatgttctttaccaacc
accacaaacctctatcacctcagctgttttgcagagtggttttagaaaaatggcattccc
atctggtaaagttgagggttgtatggtacaagtaacttgtggtacaactacacttaacgg
tctttggcttgatgacgtagtttactgtccaagacatgtgatctgcacctctgaagacat
gcttaaccctaattatgaagatttactcattcgtaagtctaatcataatttcttggtaca
ggctggtaatgttcaactcagggttattggacattctatgcaaaattgtgtacttaagct
taaggttgatacagccaatcctaagacacctaagtataagtttgttcgcattcaaccagg
acagactttttcagtgttagcttgttacaatggttcaccatctggtgtttaccaatgtgc
tatgaggcccaatttcactattaagggttcattccttaatggttcatgtggtagtgttgg
ttttaacatagattatgactgtgtctctttttgttacatgcaccatatggaattaccaac
tggagttcatgctggcacagacttagaaggtaacttttatggaccttttgttgacaggca
aacagcacaagcagctggtacggacacaactattacagttaatgttttagcttggttgta
cgctgctgttataaatggagacaggtggtttctcaatcgatttaccacaactcttaatga
ctttaaccttgtggctatgaagtacaattatgaacctctaacacaagaccatgttgacat
actaggacctctttctgctcaaactggaattgccgttttagatatgtgtgcttcattaaa
agaattactgcaaaatggtatgaatggacgtaccatattgggtagtgctttattagaaga
tgaatttacaccttttgatgttgttagacaatgctcaggtgttactttccaaagtgcagt
gaaaagaacaatcaagggtacacaccactggttgttactcacaattttgacttcactttt
agttttagtccagagtactcaatggtctttgttcttttttttgtatgaaaatgccttttt
accttttgctatgggtattattgctatgtctgcttttgcaatgatgtttgtcaaacataa
gcatgcatttctctgtttgtttttgttaccttctcttgccactgtagcttattttaatat
ggtctatatgcctgctagttgggtgatgcgtattatgacatggttggatatggttgatac
tagtttgtctggttttaagctaaaagactgtgttatgtatgcatcagctgtagtgttact
aatccttatgacagcaagaactgtgtatgatgatggtgctaggagagtgtggacacttat
gaatgtcttgacactcgtttataaagtttattatggtaatgctttagatcaagccatttc
catgtgggctcttataatctctgttacttctaactactcaggtgtagttacaactgtcat
gtttttggccagaggtattgtttttatgtgtgttgagtattgccctattttcttcataac
tggtaatacacttcagtgtataatgctagtttattgtttcttaggctatttttgtacttg
ttactttggcctcttttgtttactcaaccgctactttagactgactcttggtgtttatga
ttacttagtttctacacaggagtttagatatatgaattcacagggactactcccacccaa
gaatagcatagatgccttcaaactcaacattaaattgttgggtgttggtggcaaaccttg
tatcaaagtagccactgtacagtctaaaatgtcagatgtaaagtgcacatcagtagtctt
actctcagttttgcaacaactcagagtagaatcatcatctaaattgtgggctcaatgtgt
ccagttacacaatgacattctcttagctaaagatactactgaagcctttgaaaaaatggt
ttcactactttctgttttgctttccatgcagggtgctgtagacataaacaagctttgtga
agaaatgctggacaacagggcaaccttacaagctatagcctcagagtttagttcccttcc
atcatatgcagcttttgctactgctcaagaagcttatgagcaggctgttgctaatggtga
ttctgaagttgttcttaaaaagttgaagaagtctttgaatgtggctaaatctgaatttga
ccgtgatgcagccatgcaacgtaagttggaaaagatggctgatcaagctatgacccaaat
gtataaacaggctagatctgaggacaagagggcaaaagttactagtgctatgcagacaat
gcttttcactatgcttagaaagttggataatgatgcactcaacaacattatcaacaatgc
aagagatggttgtgttcccttgaacataatacctcttacaacagcagccaaactaatggt
tgtcataccagactataacacatataaaaatacgtgtgatggtacaacatttacttatgc
atcagcattgtgggaaatccaacaggttgtagatgcagatagtaaaattgttcaacttag
tgaaattagtatggacaattcacctaatttagcatggcctcttattgtaacagctttaag
ggccaattctgctgtcaaattacagaataatgagcttagtcctgttgcactacgacagat
gtcttgtgctgccggtactacacaaactgcttgcactgatgacaatgcgttagcttacta
caacacaacaaagggaggtaggtttgtacttgcactgttatccgatttacaggatttgaa
atgggctagattccctaagagtgatggaactggtactatctatacagaactggaaccacc
ttgtaggtttgttacagacacacctaaaggtcctaaagtgaagtatttatactttattaa
aggattaaacaacctaaatagaggtatggtacttggtagtttagctgccacagtacgtct
acaagctggtaatgcaacagaagtgcctgccaattcaactgtattatctttctgtgcttt
tgctgtagatgctgctaaagcttacaaagattatctagctagtgggggacaaccaatcac
taattgtgttaagatgttgtgtacacacactggtactggtcaggcaataacagttacacc
ggaagccaatatggatcaagaatcctttggtggtgcatcgtgttgtctgtactgccgttg
ccacatagatcatccaaatcctaaaggattttgtgacttaaaaggtaagtatgtacaaat
acctacaacttgtgctaatgaccctgtgggttttacacttaaaaacacagtctgtaccgt
ctgcggtatgtggaaaggttatggctgtagttgtgatcaactccgcgaacccatgcttca
gtcagctgatgcacaatcgtttttaaacgggtttgcggtgtaagtgcagcccgtcttaca
ccgtgcggcacaggcactagtactgatgtcgtatacagggcttttgacatctacaatgat
aaagtagctggttttgctaaattcctaaaaactaattgttgtcgcttccaagaaaaggac
gaagatgacaatttaattgattcttactttgtagttaagagacacactttctctaactac
caacatgaagaaacaatttataatttacttaaggattgtccagctgttgctaaacatgac
ttctttaagtttagaatagacggtgacatggtaccacatatatcacgtcaacgtcttact
aaatacacaatggcagacctcgtctatgctttaaggcattttgatgaaggtaattgtgac
acattaaaagaaatacttgtcacatacaattgttgtgatgatgattatttcaataaaaag
gactggtatgattttgtagaaaacccagatatattacgcgtatacgccaacttaggtgaa
cgtgtacgccaagctttgttaaaaacagtacaattctgtgatgccatgcgaaatgctggt
attgttggtgtactgacattagataatcaagatctcaatggtaactggtatgatttcggt
gatttcatacaaaccacgccaggtagtggagttcctgttgtagattcttattattcattg
ttaatgcctatattaaccttgaccagggctttaactgcagagtcacatgttgacactgac
ttaacaaagccttacattaagtgggatttgttaaaatatgacttcacggaagagaggtta
aaactctttgaccgttattttaaatattgggatcagacataccacccaaattgtgttaac
tgtttggatgacagatgcattctgcattgtgcaaactttaatgttttattctctacagtg
ttcccacttacaagttttggaccactagtgagaaaaatatttgttgatggtgttccattt
gtagtttcaactggataccacttcagagagctaggtgttgtacataatcaggatgtaaac
ttacatagctctagacttagttttaaggaattacttgtgtatgctgctgaccctgctatg
cacgctgcttctggtaatctattactagataaacgcactacgtgcttttcagtagctgca
cttactaacaatgttgcttttcaaactgtcaaacccggtaattttaacaaagacttctat
gactttgctgtgtctaagggtttctttaaggaaggaagttctgttgaattaaaacacttc
ttctttgctcaggatggtaatgctgctatcagcgattatgactactatcgttataatcta
ccaacaatgtgtgatatcagacaactactatttgtagttgaagttgttgataagtacttt
gattgttacgatggtggctgtattaatgctaaccaagtcatcgtcaacaacctagacaaa
tcagctggttttccatttaataaatggggtaaggctagactttattatgattcaatgagt
tatgaggatcaagatgcacttttcgcatatacaaaacgtaatgtcatccctactataact
caaatgaatcttaagtatgccattagtgcaaagaatagagctcgcaccgtagctggtgtc
tctatctgtagtactatgaccaatagacagtttcatcaaaaattattgaaatcaatagcc
gccactagaggagctactgtagtaattggaacaagcaaattctatggtggttggcacaac
atgttaaaaactgtttatagtgatgtagaaaaccctcaccttatgggttgggattatcct
aaatgtgatagagccatgcctaacatgcttagaattatggcctcacttgttcttgctcgc
aaacatacaacgtgttgtagcttgtcacaccgtttctatagattagctaatgagtgtgct
caagtattgagtgaaatggtcatgtgtggcggttcactatatgttaaaccaggtggaacc
tcatcaggagatgccacaactgcttatgctaatagtgtttttaacatttgtcaagctgtc
acggccaatgttaatgcacttttatctactgatggtaacaaaattgccgataagtatgtc
cgcaatttacaacacagactttatgagtgtctctatagaaatagagatgttgacacagac
tttgtgaatgagttttacgcatatttgcgtaaacatttctcaatgatgatactctctgac
gatgctgttgtgtgtttcaatagcacttatgcatctcaaggtctagtggctagcataaag
aactttaagtcagttctttattatcaaaacaatgtttttatgtctgaagcaaaatgttgg
actgagactgaccttactaaaggacctcatgaattttgctctcaacatacaatgctagtt
aaacagggtgatgattatgtgtaccttccttacccagatccatcaagaatcctaggggcc
ggctgttttgtagatgatatcgtaaaaacagatggtacacttatgattgaacggttcgtg
tctttagctatagatgcttacccacttactaaacatcctaatcaggagtatgctgatgtc
tttcatttgtacttacaatacataagaaagctacatgatgagttaacaggacacatgtta
gacatgtattctgttatgcttactaatgataacacttcaaggtattgggaacctgagttt
tatgaggctatgtacacaccgcatacagtcttacaggctgttggggcttgtgttctttgc
aattcacagacttcattaagatgtggtgcttgcatacgtagaccattcttatgttgtaaa
tgctgttacgaccatgtcatatcaacatcacataaattagtcttgtctgttaatccgtat
gtttgcaatgctccaggttgtgatgtcacagatgtgactcaactttacttaggaggtatg
agctattattgtaagtcacataaaccacccattagttttccattgtgtgctaatggacaa
gtttttggtttatataaaaatacatgtgttggtagcgataatgttactgactttaatgca
attgcaacatgtgactggacaaatgctggtgattacattttagctaacacctgtactgaa
agactcaagctttttgcagcagaaacgctcaaagctactgaggagacatttaaactgtct
tatggtattgctactgtacgtgaagtgctgtctgacagagaattacatctttcatgggaa
gttggtaaacctagaccaccacttaaccgaaattatgtctttactggttatcgtgtaact
aaaaacagtaaagtacaaataggagagtacacctttgaaaaaggtgactatggtgatgct
gttgtttaccgaggtacaacaacttacaaattaaatgttggtgattattttgtgctgaca
tcacatacagtaatgccattaagtgcacctacactagtgccacaagagcactatgttaga
attactggcttatacccaacactcaatatctcagatgagttttctagcaatgttgcaaat
tatcaaaaggttggtatgcaaaagtattctacactccagggaccacctggtactggtaag
agtcattttgctattggcctagctctctactacccttctgctcgcatagtgtatacagct
tgctctcatgccgctgttgatgcactatgtgagaaggcattaaaatatttgcctatagat
aaatgtagtagaattatacctgcacgtgctcgtgtagagtgttttgataaattcaaagtg
aattcaacattagaacagtatgtcttttgtactgtaaatgcattgcctgagacgacagca
gatatagttgtctttgatgaaatttcaatggccacaaattatgatttgagtgttgtcaat
gccagattacgtgctaagcactatgtgtacattggcgaccctgctcaattacctgcacca
cgcacattgctaactaagggcacactagaaccagaatatttcaattcagtgtgtagactt
atgaaaactataggtccagacatgttcctcggaacttgtcggcgttgtcctgctgaaatt
gttgacactgtgagtgctttggtttatgataataagcttaaagcacataaagacaaatca
gctcaatgctttaaaatgttttataagggtgttatcacgcatgatgtttcatctgcaatt
aacaggccacaaataggcgtggtaagagaattccttacacgtaaccctgcttggagaaaa
gctgtctttatttcaccttataattcacagaatgctgtagcctcaaagattttgggacta
ccaactcaaactgttgattcatcacagggctcagaatatgactatgtcatattcactcaa
accactgaaacagctcactcttgtaatgtaaacagatttaatgttgctattaccagagca
aaagtaggcatactttgcataatgtctgatagagacctttatgacaagttgcaatttaca
agtcttgaaattccacgtaggaatgtggcaactttacaagctgaaaatgtaacaggactc
tttaaagattgtagtaaggtaatcactgggttacatcctacacaggcacctacacacctc
agtgttgacactaaattcaaaactgaaggtttatgtgttgacatacctggcatacctaag
gacatgacctatagaagactcatctctatgatgggttttaaaatgaattatcaagttaat
ggttaccctaacatgtttatcacccgcgaagaagctataagacatgtacgtgcatggatt
ggcttcgatgtcgaggggtgtcatgctactagagaagctgttggtaccaatttaccttta
cagctaggtttttctacaggtgttaacctagttgctgtacctacaggttatgttgataca
cctaataatacagatttttccagagttagtgctaaaccaccgcctggagatcaatttaaa
cacctcacaccacttatgtacaaaggacttccttggaatgtagtgcgtataaagattgta
caaatgttaagtgacacacttaaaaatctctctgacagagtcgtatttgtcttatgggca
catggctttgagttgacatctatgaagtattttgtgaaaataggacctgagcgcacctgt
tgtctatgtgatagacgtgccacatgcttttccactgcttcagacacttatgcctgttgg
catcattctattggatttgattacgtctataatccgtttatgattgatgttcaacaatgg
ggttttacaggtaacctacaaagcaaccatgatctgtattgtcaagtccatggtaatgca
catgtagctagttgtgatgcaatcatgactaggtgtctagctgtccacgagtgctttgtt
aagcgtgttgactggactattgaatatcctataattggtgatgaactgaagattaatgcg
gcttgtagaaaggttcaacacatggttgttaaagctgcattattagcagacaaattccca
gttcttcacgacattggtaaccctaaagctattaagtgtgtacctcaagctgatgtagaa
tggaagttctatgatgcacagccttgtagtgacaaagcttataaaatagaagaattattc
tattcttatgccacacattctgacaaattcacagatggtgtatgcctattttggaattgc
aatgtcgatagatatcctgctaattccattgtttgtagatttgacactagagtgctatct
aaccttaacttgcctggttgtgatggtggcagtttgtatgtaaataaacatgcattccac
acaccagcttttgataaaagtgcttttgttaatttaaaacaattaccatttttctattac
tctgacagtccatgtgagtctcatggaaaacaagtagtgtcagatatagattatgtacca
ctaaagtctgctacgtgtataacacgttgcaatttaggtggtgctgtctgtagacatcat
gctaatgagtacagattgtatctcgatgcttataacatgatgatctcagctggctttagc
ttgtgggtttacaaacaatttgatacttataacctctggaacacttttacaagacttcag
agtttagaaaatgtggcttttaatgttgtaaataagggacactttgatggacaacagggt
gaagtaccagtttctatcattaataacactgtttacacaaaagttgatggtgttgatgta
gaattgtttgaaaataaaacaacattacctgttaatgtagcatttgagctttgggctaag
cgcaacattaaaccagtaccagaggtgaaaatactcaataatttgggtgtggacattgct
gctaatactgtgatctgggactacaaaagagatgctccagcacatatatctactattggt
gtttgttctatgactgacatagccaagaaaccaactgaaacgatttgtgcaccactcact
gtcttttttgatggtagagttgatggtcaagtagacttatttagaaatgcccgtaatggt
gttcttattacagaaggtagtgttaaaggtttacaaccatctgtaggtcccaaacaagct
agtcttaatggagtcacattaattggagaagccgtaaaaacacagttcaattattataag
aaagttgatggtgttgtccaacaattacctgaaacttactttactcagagtagaaattta
caagaatttaaacccaggagtcaaatggaaattgatttcttagaattagctatggatgaa
ttcattgaacggtataaattagaaggctatgccttcgaacatatcgtttatggagatttt
agtcatagtcagttaggtggtttacatctactgattggactagctaaacgttttaaggaa
tcaccttttgaattagaagattttattcctatggacagtacagttaaaaactatttcata
acagatgcgcaaacaggttcatctaagtgtgtgtgttctgttattgatttattacttgat
gattttgttgaaataataaaatcccaagatttatctgtagtttctaaggttgtcaaagtg
actattgactatacagaaatttcatttatgctttggtgtaaagatggccatgtagaaaca
ttttacccaaaattacaatctagtcaagcgtggcaaccgggtgttgctatgcctaatctt
tacaaaatgcaaagaatgctattagaaaagtgtgaccttcaaaattatggtgatagtgca
acattacctaaaggcataatgatgaatgtcgcaaaatatactcaactgtgtcaatattta
aacacattaacattagctgtaccctataatatgagagttatacattttggtgctggttct
gataaaggagttgcaccaggtacagctgttttaagacagtggttgcctacgggtacgctg
cttgtcgattcagatcttaatgactttgtctctgatgcagattcaactttgattggtgat
tgtgcaactgtacatacagctaataaatgggatctcattattagtgatatgtacgaccct
aagactaaaaatgttacaaaagaaaatgactctaaagagggttttttcacttacatttgt
gggtttatacaacaaaagctagctcttggaggttccgtggctataaagataacagaacat
tcttggaatgctgatctttataagctcatgggacacttcgcatggtggacagcctttgtt
actaatgtgaatgcgtcatcatctgaagcatttttaattggatgtaattatcttggcaaa
ccacgcgaacaaatagatggttatgtcatgcatgcaaattacatattttggaggaataca
aatccaattcagttgtcttcctattctttatttgacatgagtaaatttccccttaaatta
aggggtactgctgttatgtctttaaaagaaggtcaaatcaatgatatgattttatctctt
cttagtaaaggtagacttataattagagaaaacaacagagttgttatttctagtgatgtt
cttgttaacaactaaacgaacaatgtttgtttttcttgttttattgccactagtctctag
tcagtgtgttaatcttacaaccagaactcaattaccccctgcatacactaattctttcac
acgtggtgtttattaccctgacaaagttttcagatcctcagttttacattcaactcagga
cttgttcttacctttcttttccaatgttacttggttccatgctatacatgtctctgggac
caatggtactaagaggtttgataaccctgtcctaccatttaatgatggtgtttattttgc
ttccactgagaagtctaacataataagaggctggatttttggtactactttagattcgaa
gacccagtccctacttattgttaataacgctactaatgttgttattaaagtctgtgaatt
tcaattttgtaatgatccatttttgggtgtttattaccacaaaaacaacaaaagttggat
ggaaagtgagttcagagtttattctagtgcgaataattgcacttttgaatatgtctctca
gccttttcttatggaccttgaaggaaaacagggtaatttcaaaaatcttagggaatttgt
gtttaagaatattgatggttattttaaaatatattctaagcacacgcctattaatttagt
gcgtgatctccctcagggtttttcggctttagaaccattggtagatttgccaataggtat
taacatcactaggtttcaaactttacttgctttacatagaagttatttgactcctggtga
ttcttcttcaggttggacagctggtgctgcagcttattatgtgggttatcttcaacctag
gacttttctattaaaatataatgaaaatggaaccattacagatgctgtagactgtgcact
tgaccctctctcagaaacaaagtgtacgttgaaatccttcactgtagaaaaaggaatcta
tcaaacttctaactttagagtccaaccaacagaatctattgttagatttcctaatattac
aaacttgtgcccttttggtgaagtttttaacgccaccagatttgcatctgtttatgcttg
gaacaggaagagaatcagcaactgtgttgctgattattctgtcctatataattccgcatc
attttccacttttaagtgttatggagtgtctcctactaaattaaatgatctctgctttac
taatgtctatgcagattcatttgtaattagaggtgatgaagtcagacaaatcgctccagg
gcaaactggaaagattgctgattataattataaattaccagatgattttacaggctgcgt
tatagcttggaattctaacaatcttgattctaaggttggtggtaattataattacctgta
tagattgtttaggaagtctaatctcaaaccttttgagagagatatttcaactgaaatcta
tcaggccggtagcacaccttgtaatggtgttgaaggttttaattgttactttcctttaca
atcatatggtttccaacccactaatggtgttggttaccaaccatacagagtagtagtact
ttcttttgaacttctacatgcaccagcaactgtttgtggacctaaaaagtctactaattt
ggttaaaaacaaatgtgtcaatttcaacttcaatggtttaacaggcacaggtgttcttac
tgagtctaacaaaaagtttctgcctttccaacaatttggcagagacattgctgacactac
tgatgctgtccgtgatccacagacacttgagattcttgacattacaccatgttcttttgg
tggtgtcagtgttataacaccaggaacaaatacttctaaccaggttgctgttctttatca
gggtgttaactgcacagaagtccctgttgctattcatgcagatcaacttactcctacttg
gcgtgtttattctacaggttctaatgtttttcaaacacgtgcaggctgtttaataggggc
tgaacatgtcaacaactcatatgagtgtgacatacccattggtgcaggtatatgcgctag
ttatcagactcagactaattctcctcggcgggcacgtagtgtagctagtcaatccatcat
tgcctacactatgtcacttggtgcagaaaattcagttgcttactctaataactctattgc
catacccacaaattttactattagtgttaccacagaaattctaccagtgtctatgaccaa
gacatcagtagattgtacaatgtacatttgtggtgattcaactgaatgcagcaatctttt
gttgcaatatggcagtttttgtacacaattaaaccgtgctttaactggaatagctgttga
acaagacaaaaacacccaagaagtttttgcacaagtcaaacaaatttacaaaacaccacc
aattaaagattttggtggttttaatttttcacaaatattaccagatccatcaaaaccaag
caagaggtcatttattgaagatctacttttcaacaaagtgacacttgcagatgctggctt
catcaaacaatatggtgattgccttggtgatattgctgctagagacctcatttgtgcaca
aaagtttaacggccttactgttttgccacctttgctcacagatgaaatgattgctcaata
cacttctgcactgttagcgggtacaatcacttctggttggacctttggtgcaggtgctgc
attacaaataccatttgctatgcaaatggcttataggtttaatggtattggagttacaca
gaatgttctctatgagaaccaaaaattgattgccaaccaatttaatagtgctattggcaa
aattcaagactcactttcttccacagcaagtgcacttggaaaacttcaagatgtggtcaa
ccaaaatgcacaagctttaaacacgcttgttaaacaacttagctccaattttggtgcaat
ttcaagtgttttaaatgatatcctttcacgtcttgacaaagttgaggctgaagtgcaaat
tgataggttgatcacaggcagacttcaaagtttgcagacatatgtgactcaacaattaat
tagagctgcagaaatcagagcttctgctaatcttgctgctactaaaatgtcagagtgtgt
acttggacaatcaaaaagagttgatttttgtggaaagggctatcatcttatgtccttccc
tcagtcagcacctcatggcgtagtcttcttgcatgtgacttatgtccctgcacaagaaaa
gaacttcacaactgctcctgccatttgtcatgatggaaaagcacactttcctcgtgaagg
tgtctttgtttcaaatggcacacactggtttgtaacacaaaggaatttttatgaaccaca
aatcattactacagacaacacatttgtgtctggtaactgtgatgttgtaataggaattgt
caacaacacagtttatgatcctttgcaacctgaattagactcattcaaggaggagttaga
taaatattttaagaatcatacatcaccagatgttgatttaggtgacatctctggcattaa
tgcttcagttgtaaacattcaaaaagaaattgaccgcctcaatgaggttgccaagaattt
aaatgaatctctcatcgatctccaagaacttggaaagtatgagcagtatataaaatggcc
atggtacatttggctaggttttatagctggcttgattgccatagtaatggtgacaattat
gctttgctgtatgaccagttgctgtagttgtctcaagggctgttgttcttgtggatcctg
ctgcaaatttgatgaagacgactctgagccagtgctcaaaggagtcaaattacattacac
ataaacgaacttatggatttgtttatgagaatcttcacaattggaactgtaactttgaag
caaggtgaaatcaaggatgctactccttcagattttgttcgcgctactgcaacgataccg
atacaagcctcactccctttcggatggcttattgttggcgttgcacttcttgctgttttt
cagagcgcttccaaaatcataaccctcaaaaagagatggcaactagcactctccaagggt
gttcactttgtttgcaacttgctgttgttgtttgtaacagtttactcacaccttttgctc
gttgctgctggccttgaagccccttttctctatctttatgctttagtctacttcttgcag
agtataaactttgtaagaataataatgaggctttggctttgctggaaatgccgttccaaa
aacccattactttatgatgccaactattttctttgctggcatactaattgttacgactat
tgtataccttacaatagtgtaacttcttcaattgtcattacttcaggtgatggcacaaca
agtcctatttctgaacatgactaccagattggtggttatactgaaaaatgggaatctgga
gtaaaagactgtgttgtattacacagttacttcacttcagactattaccagctgtactca
actcaattgagtacagacactggtgttgaacatgttaccttcttcatctacaataaaatt
gttgatgagcctgaagaacatgtccaaattcacacaatcgacggttcatccggagttgtt
aatccagtaatggaaccaatttatgatgaaccgacgacgactactagcgtgcctttgtaa
gcacaagctgatgagtacgaacttatgtactcattcgtttcggaagagacaggtacgtta
atagttaatagcgtacttctttttcttgctttcgtggtattcttgctagttacactagcc
atccttactgcgcttcgattgtgtgcgtactgctgcaatattgttaacgtgagtcttgta
aaaccttctttttacgtttactctcgtgttaaaaatctgaattcttctagagttcctgat
cttctggtctaaacgaactaaatattatattagtttttctgtttggaactttaattttag
ccatggcaggttccaacggtactattaccgttgaagagcttaaaaagctccttgaacaat
ggaacctagtaataggtttcctattccttacatggatttgtcttctacaatttgcctatg
ccaacaggaataggtttttgtatataattaagttaattttcctctggctgttatggccag
taactttagcttgttttgtgcttgctgctgtttacagaataaattggatcaccggtggaa
ttgctatcgcaatggcttgtcttgtaggcttgatgtggctcagctacttcattgcttctt
tcagactgtttgcgcgtacgcgttccatgtggtcattcaatccagaaactaacattcttc
tcaacgtgccactccatggcactattctgaccagaccgcttctagaaagtgaactcgtaa
tcggagctgtgatccttcgtggacatcttcgtattgctggacaccatctaggacgctgtg
acatcaaggacctgcctaaagaaatcactgttgctacatcacgaacgctttcttattaca
aattgggagcttcgcagcgtgtagcaggtgactcaggttttgctgcatacagtcgctaca
ggattggcaactataaattaaacacagaccattccagtagcagtgacaatattgctttgc
ttgtacagtaagtgacaacagatgtttcatctcgttgactttcaggttactatagcagag
atattactaattattatgaggacttttaaagtttccatttggaatcttgattacatcata
aacctcataattaaaaatttatctaagtcactaactgagaataaatattctcaattagat
gaagagcaaccaatggagattgattaaacgaacatgaaaattattcttttcttggcactg
ataacactcgctacttgtgagctttatcactaccaagagtgtgttagaggtacaacagta
cttttaaaagaaccttgctcttctggaacatacgagggcaattcaccatttcatcctcta
gctgataacaaatttgcactgacttgctttagcactcaatttgcttttgcttgtcctgac
ggcgtaaaacacgtctatcagttacgtgccagatcagtttcacctaaactgttcatcaga
caagaggaagttcaagaactttactctccaatttttcttattgttgcggcaatagtgttt
ataacactttgcttcacactcaaaagaaagacagaatgattgaactttcattaattgact
tctatttgtgctttttagcctttctgctattccttgttttaattatgcttattatctttt
ggttctcacttgaactgcaagatcataatgaaacttgtcacgcctaaacgaacatgaaat
ttcttgttttcttaggaatcatcacaactgtagctgcatttcaccaagaatgtagtttac
agtcatgtactcaacatcaaccatatgtagttgatgacccgtgtcctattcacttctatt
ctaaatggtatattagagtaggagctagaaaatcagcacctttaattgaattgtgcgtgg
atgaggctggttctaaatcacccattcagtacatcgatatcggtaattatacagtttcct
gtttaccttttacaattaattgccaggaacctaaattgggtagtcttgtagtgcgttgtt
cgttctatgaagactttttagagtatcatgacgttcgtgttgttttagatttcatctaaa
cgaacaaactaaaatgtctgataatggaccccaaaatcagcgaaatgcaccccgcattac
gtttggtggaccctcagattcaactggcagtaaccagaatggagaacgcagtggggcgcg
atcaaaacaacgtcggccccaaggtttacccaataatactgcgtcttggttcaccgctct
cactcaacatggcaaggaagaccttaaattccctcgaggacaaggcgttccaattaacac
caatagcagtccagatgaccaaattggctactaccgaagagctaccagacgaattcgtgg
tggtgacggtaaaatgaaagatctcagtccaagatggtatttctactacctaggaactgg
gccagaagctggacttccctatggtgctaacaaagacggcatcatatgggttgcaactga
gggagccttgaatacaccaaaagatcacattggcacccgcaatcctgctaacaatgctgc
aatcgtgctacaacttcctcaaggaacaacattgccaaaaggcttctacgcagaagggag
cagaggcggcagtcaagcctcttctcgttcctcatcacgtagtcgcaacagttcaagaaa
ttcaactccaggcagcagtaggggaacttctcctgctagaatggctggcaatggcggtga
tgctgctcttgctttgctgctgcttgacagattgaaccagcttgagagcaaaatgtctgg
taaaggccaacaacaacaaggccaaactgtcactaagaaatctgctgctgaggcttctaa
gaagcctcggcaaaaacgtactgccactaaagcatacaatgtaacacaagctttcggcag
acgtggtccagaacaaacccaaggaaattttggggaccaggaactaatcagacaaggaac
tgattacaaacattggccgcaaattgcacaatttgcccccagcgcttcagcgttcttcgg
aatgtcgcgcattggcatggaagtcacaccttcgggaacgtggttgacctacacaggtgc
catcaaattggatgacaaagatccaaatttcaaagatcaagtcattttgctgaataagca
tattgacgcatacaaaacattcccaccaacagagcctaaaaaggacaaaaagaagaaggc
tgatgaaactcaagccttaccgcagagacagaagaaacagcaaactgtgactcttcttcc
tgctgcagatttggatgatttctccaaacaattgcaacaatccatgagcagtgctgactc
aactcaggcctaaactcatgcagaccacacaaggcagatgggctatataaacgttttcgc
ttttccgtttacgatatatagtctactcttgtgcagaatgaattctcgtaactacatagc
acaagtagatgtagttaactttaatctcacatagcaatctttaatcagngtgtaacatta
gggaggacttgaaagagccaccacattttcaccgaggccacgcggagtacgatcgagtgt
acagtgaannatgctagggagagctgcctatatggaagagc-------------------
---------------
>Algeria|EPI_ISL_418242
ATTAAAGGTTTATACCTTCCCAGGTAACAAACCAACCAACTTTCGATCTCTTGTagatct
gttctctaaacgaactttaaaatctgtgtggctgtcactcggctgcatgcttagtgcact
cacgcagtataattaataactaattactgtcgttgacaggacacgagtaactcgtctatc
ttctgcaggctgcttacggtttcgtccgtgttgcagccgatcatcagcacatctaggttt
tgtccgggtgtgaccgaaaggtaagatggagagccttgtccctggtttcaacgagaaaac
acacgtccaactcagtttgcctgttttacaggttcgcgacgtgctcgtacgtggctttgg
agactccgtggaggaggtcttatcagaggcacgtcaacatcttaaagatggcacttgtgg
cttagtagaagttgaaaaaggcgttttgcctcaacttgaacagccctatgtgttcatcaa
acgttcggatgctcgaactgcacctcatggtcatgttatggttgagctggtagcagaact
cgaaggcattcagtacggtcgtagtggtgagacacttggtgtccttgtccctcatgtggg
cgaaataccagtggcttaccgcaaggttcttcttcgtaagaacggtaataaaggagctgg
tggccatagttacggcgccgatctaaagtcatttgacttaggcgacgagcttggcactga
tccttatgaagattttcaagaaaactggaacactaaacatagcagtggtgttacccgtga
actcatgcgtgagcttaacggaggggcatacactcgctatgtcgataacaacttctgtgg
ccctgatggctaccctcttgagtgcattaaagaccttctagcacgtgctggtaaagcttc
atgcactttgtccgaacaactggactttattgacactaagaggggtgtatactgctgccg
tgaacatgagcatgaaattgcttggtacacggaacgttctgaaaagagctatgaattgca
gacaccttttgaaattaaattggcaaagaaatttgacatcttcaatggggaatgtccaaa
ttttgtatttcccttaaattccataatcaagactattcaaccaagggttgaaaagaaaaa
gcttgatggctttatgggtagaattcgatctgtctatccagttgcgtcaccaaatgaatg
caaccaaatgtgcctttcaactctcatgaagtgtgatcattgtggtgaaacttcatggca
gacgggcgattttgttaaagccacttgcgaattttgtggcactgagaatttgactaaaga
aggtgccactacttgtggttacttaccccaaaatgctgttgttaaaatttattgtccagc
atgtcacaattcagaagtaggacctgagcatagtcttgccgaataccataatgaatctgg
cttgaaaaccattcttcgtaagggtggtcgcactattgcctttggaggctgtgtgttctc
ttatgttggttgccataacaagtgtgcctattgggttccacgtgctagcgctaacatagg
ttgtaaccatacaggtgttgttggagaaggttccgaaggtcttaatgacaaccttcttga
aatactccaaaaagagaaagtcaacatcaatattgttggtgactttaaacttaatgaaga
gatcgccattattttggcatctttttctgcttccacaagtgcttttgtggaaactgtgaa
aggtttggattataaagcattcaaacaaattgttgaatcctgtggtaattttaaagttac
aaaaggaaaagctaaaaaaggtgcctggaatattggtgaacagaaatcaatactgagtcc
tctttatgcatttgcatcagaggctgctcgtgttgtacgatcaattttctcccgcactct
tgaaactgctcaaaattctgtgcgtgttttacagaaggccgctataacaatactagatgg
aatttcacagtattcactgagactcattgatgctatgatgttcacatctgatttggctac
taacaatctagttgtaatggcctacattacaggtggtgttgttcagttgacttcgcagtg
gctaactaacatctttggcactgtttatgaaaaactcaaacccgtccttgattggcttga
agagaagtttaaggaaggtgtagagtttcttagagacggttgggaaattgttaaatttat
ctcaacctgtgcttgtgaaattgtcggtggacaaattgtcacctgtgcaaaggaaattaa
ggagagtgttcagacattctttaagcttgtaaataaatttttggctttgtgtgctgactc
tatcattattggtggagctaaacttaaagccttgaatttaggtgaaacatttgtcacgca
ctcaaagggattgtacagaaagtgtgttaaatccagagaagaaactggcctactcatgcc
tctaaaagccccaaaagaaattatcttcttagagggagaaacacttcccacagaagtgtt
aacagaggaagttgtcttgaaaactggtgatttacaaccattagaacaacctactagtga
agctgttgaagctccattggttggtacaccagtttgtattaacgggcttatgttgctcga
aatcaaagacacagaaaagtactgtgcccttgcacctaatatgatggtaacaaacaatac
cttcacactcaaaggcggtgcaccaacaaaggttacttttggtgatgacactgtgataga
agtgcaaggttacaagagtgtgaatatcacttttgaacttgatgaaaggattgataaagt
acttaatgagaagtgctctgcctatacagttgaactcggtacagaagtaaatgagttcgc
ctgtgttgtggcagatgctgtcataaaaactttgcaaccagtatctgaattacttacacc
actgggcattgatttagatgagtggagtatggctacatactacttatttgatgagtctgg
tgagtttaaattggcttcacatatgtattgttctttttaccctccagatgaggatgaaga
agaaggtgattgtgaagaagaagagtttgagccatcaactcaatatgagtatggtactga
agatgattaccaaggtaaacctttggaatttggtgccacttctgctgctcttcaacctga
agaagagcaagaagaagattggttagatgatgatagtcaacaaactgttggtcaacaaga
cggcagtgaggacaatcagacaactactattcaaacaattgttgaggttcaacctcaatt
agagatggaacttacaccagttgttcagactattgaagtgaatagttttagtggttattt
aaaacttactgacaatgtatacattaaaaatgcagacattgtggaagaagctaaaaaggt
aaaaccaacagtggttgttaatgcagccaatgtttaccttaaacatggaggaggtgttgc
aggagccttaaataaggctactaacaatgccatgcaagttgaatctgatgattacatagc
tactaatggaccacttaaagtgggtggtagttgtgttttaagcggacacaatcttgctaa
acactgtcttcatgttgtcggcccaaatgttaacaaaggtgaagacattcaacttcttaa
gagtgcttatgaaaattttaatcagcacgaagttctacttgcaccattattatcagctgg
tatttttggtgctgaccctatacattctttaagagtttgtgtagatactgttcgcacaaa
tgtctacttagctgtctttgataaaaatctctatgacaaacttgtttcaagctttttgga
aatgaagagtgaaaagcaagttgaacaaaagatcgctgagattcctaaagaggaagttaa
gccatttataactgaaagtaaaccttcagttgaacagagaaaacaagatgataagaaaat
caaagcttgtgttgaagaagttacaacaactctggaagaaactaagttcctcacagaaaa
cttgttactttatattgacattaatggcaatcttcatccagattctgccactcttgttag
tgacattgacatcactttcttaaagaaagatgctccatatatagtgggtgatgttgttca
agagggtgttttaactgctgtggttatacctactaaaaaggctggtggcactactgaaat
gctagcgaaagctttgagaaaagtgccaacagacaattatataaccacttacccgggtca
gggtttaaatggttacactgtagaggaggcaaagacagtgcttaaaaagtgtaaaagtgc
cttttacattctaccatctattatctctaatgagaagcaagaaattcttggaactgtttc
ttggaatttgcgagaaatgcttgcacatgcagaagaaacacgcaaattaatgcctgtctg
tgtggaaactaaagccatagtttcaactatacagcgtaaatataagggtattaaaataca
agagggtgtggttgattatggtgctagattttacttttacaccagtaaaacaactgtagc
gtcacttatcaacacacttaacgatctaaatgaaactcttgttacaatgccacttggcta
tgtaacacatggcttaaatttggaagaagctgctcggtatatgagatctctcaaagtgcc
agctacagtttctgtttcttcacctgatgctgttacagcgtataatggttatcttacttc
ttcttctaaaacacctgaagaacattttattgaaaccatctcacttgctggttcctataa
agattggtcctattctggacaatctacacaactaggtatagaatttcttaagagaggtga
taaaagtgtatattacactagtaatcctaccacattccacctagatggtgaagttatcac
ctttgacaatcttaagacacttctttctttgagagaagtgaggactattaaggtgtttac
aacagtagacaacattaacctccacacgcaagttgtggacatgtcaatgacatatggaca
acagtttggtccaacttatttggatggagctgatgttactaaaataaaacctcataattc
acatgaaggtaaaacattttatgttttacctaatgatgacactctacgtgttgaggcttt
tgagtactaccacacaactgatcctagttttctgggtaggtacatgtcagcattaaatca
cactaaaaagtggaaatacccacaagttaatggtttaacttctattaaatgggcagataa
caactgttatcttgccactgcattgttaacactccaacaaatagagttgaagtttaatcc
acctgctctacaagatgcttattacagagcaagggctggtgaagctgctaacttttgtgc
acttatcttagcctactgtaataagacagtaggtgagttaggtgatgttagagaaacaat
gagttacttgtttcaacatgccaatttagattcttgcaaaagagtcttgaacgtggtgtg
taaaacttgtggacaacagcagacaacccttaagggtgtagaagctgttatgtacatggg
cacactttcttatgaacaatttaagaaaggtgttcagataccttgtacgtgtggtaaaca
agctacaaaatatctagtacaacaggagtcaccttttgttatgatgtcagcaccacctgc
tcagtatgaacttaagcatggtacatttacttgtgctagtgagtacactggtaattacca
gtgtggtcactataaacatataacttctaaagaaactttgtattgcatagacggtgcttt
acttacaaagtcctcagaatacaaaggtcctattacggatgttttctacaaagaaaacag
ttacacaacaaccataaaaccagttacttataaattggatggtgttgtttgtacagaaat
tgaccctaagttggacaattattataagaaagacaattcttatttcacagagcaaccaat
tgatcttgtaccaaaccaaccatatccaaacgcaagcttcgataattttaagtttgtatg
tgataatatcaaatttgctgatgatttaaaccagttaactggttataagaaacctgcttc
aagagagcttaaagttacatttttccctgacttaaatggtgatgtggtggctattgatta
taaacactacacaccctcttttaagaaaggagctaaattgttacataaacctattgtttg
gcatgttaacaatgcaactaataaagccacgtataaaccaaatacctggtgtatacgttg
tctttggagcacaaaaccagttgaaacatcaaattcgtttgatgtactgaagtcagagga
cgcgcagggaatggataatcttgcctgcgaagatctaaaaccagtctctgaagaagtagt
ggaaaatcctaccatacagaaagacgttcttgagtgtaatgtgaaaactaccgaagttgt
aggagacattatacttaaaccagcaaataatagtttaaaaattacagaagaggttggcca
cacagatctaatggctgcttatgtagacaattctagtcttactattaagaaacctaatga
attatctagagtattaggtttgaaaacccttgctactcatggtttagctgctgttaatag
tgtcccttgggatactatagctaattatgctaagccttttcttaacaaagttgttagtac
aactactaacatagttacacggtgtttaaaccgtgtttgtactaattatatgccttattt
ctttactttattgctacaattgtgtacttttactagaagtacaaattctagaattaaagc
atctatgccgactactatagcaaagaatactgttaagagtgtcggtaaattttgtctaga
ggcttcatttaattatttgaagtcacctaatttttctaaactgataaatattataatttg
gtttttactattaagtgtttgcctaggttctttaatctactcaaccgctgctttaggtgt
tttaatgtctaatttaggcatgccttcttactgtactggttacagagaaggctatttgaa
ctctactaatgtcactattgcaacctactgtactggttctataccttgtagtgtttgtct
tagtggtttagattctttagacacctatccttctttagaaactatacaaattaccatttc
atcttttaaatgggatttaactgcttttggcttagttgcagagtggtttttggcatatat
tcttttcactaggtttttctatgtacttggattggctgcaatcatgcaattgtttttcag
ctattttgcagtacattttattagtaattcttggcttatgtggttaataattaatcttgt
acaaatggccccgatttcagctatggttagaatgtacatcttctttgcatcattttatta
tgtatggaaaagttatgtgcatgttgtagacggttgtaattcatcaacttgtatgatgtg
ttacaaacgtaatagagcaacaagagtcgaatgtacaactattgttaatggtgttagaag
gtccttttatgtctatgctaatggaggtaaaggcttttgcaaactacacaattggaattg
tgttaattgtgatacattctgtgctggtagtacatttattagtgatgaagttgcgagaga
cttgtcactacagtttaaaagaccaataaatcctactgaccagtcttcttacatcgttga
tagtgttacagtgaagaatggttccatccatctttactttgataaagctggtcaaaagac
ttatgaaagacattctctctctcattttgttaacttagacaacctgagagctaataacac
taaaggttcattgcctattaatgttatagtttttgatggtaaatcaaaatgtgaagaatc
atctgcaaaatcagcgtctgtttactacagtcagcttatgtgtcaacctatactgttact
agatcaggcattagtgtctgatgttggtgatagtgcggaagttgcagttaaaatgtttga
tgcttacgttaatacgttttcatcaacttttaacgtaccaatggaaaaactcaaaacact
agttgcaactgcagaagctgaacttgcaaagaatgtgtccttagacaatgtcttatctac
ttttatttcagcagctcggcaagggtttgttgattcagatgtagaaactaaagatgttgt
tgaatgtcttaaattgtcacatcaatctgacatagaagttactggcgatagttgtaataa
ctatatgctcacctataacaaagttgaaaacatgacaccccgtgaccttggtgcttgtat
tgactgtagtgcgcgtcatattaatgcgcaggtagcaaaaagtcacaacattgctttgat
atggaacgttaaagatttcatgtcattgtctgaacaactacgaaaacaaatacgtagtgc
tgctaaaaagaataacttaccttttaagttgacatgtgcaactactagacaagttgttaa
tgttgtaacaacaaagatagcacttaagggtggtaaaattgttaataattggttgaagca
gttaattaaagttacacttgtgttcctttttgttgctgctattttctatttaataacacc
tgttcatgtcatgtctaaacatactgacttttcaagtgaaatcataggatacaaggctat
tgatggtggtgtcactcgtgacatagcatctacagatacttgttttgctaacaaacatgc
tgattttgacacatggtttagccagcgtggtggtagttatactaatgacaaagcttgccc
attgattgctgcagtcataacaagagaagtgggttttgtcgtgcctggtttgcctggcac
gatattacgcacaactaatggtgactttttgcatttcttacctagagtttttagtgcagt
tggtaacatctgttacacaccatcaaaacttatagagtacactgactttgcaacatcagc
ttgtgttttggctgctgaatgtacaatttttaaagatgcttctggtaagccagtaccata
ttgttatgataccaatgtactagaaggttctgttgcttatgaaagtttacgccctgacac
acgttatgtgctcatggatggctctattattcaatttcctaacacctaccttgaaggttc
tgttagagtggtaacaacttttgattctgagtactgtaggcacggcacttgtgaaagatc
agaagctggtgtttgtgtatctactagtggtagatgggtacttaacaatgattattacag
atctttaccaggagttttctgtggtgtagatgctgtaaatttacttactaatatgtttac
accactaattcaacctattggtgctttggacatatcagcatctatagtagctggtggtat
tgtagctatcgtagtaacatgccttgcctactattttatgaggtttagaagagcttttgg
tgaatacagtcatgtagttgcctttaatactttactattccttatgtcattcactgtact
ctgtttaacaccagtttactcattcttacctggtgtttattctgttatttacttgtactt
gacattttatcttactaatgatgtttcttttttagcacatattcagtggatggttatgtt
cacacctttagtacctttctggataacaattgcttatatcatttgtatttccacaaagca
tttctattggttctttagtaattacctaaagagacgtgtagtctttaatggtgtttcctt
tagtacttttgaagaagctgcgctgtgcacctttttgttaaataaagaaatgtatctaaa
gttgcgtagtgatgtgctattacctcttacgcaatataatagatacttagctctttataa
taagtacaagtattttagtggagcaatggatacaactagctacagagaagctgcttgttg
tcatctcgcaaaggctctcaatgacttcagtaactcaggttctgatgttctttaccaacc
accacaaacctctatcacctcagctgttttgcagagtggttttagaaaaatggcattccc
atctggtaaagttgagggttgtatggtacaagtaacttgtggtacaactacacttaacgg
tctttggcttgatgacgtagtttactgtccaagacatgtgatctgcacctctgaagacat
gcttaaccctaattatgaagatttactcattcgtaagtctaatcataatttcttggtaca
ggctggtaatgttcaactcagggttattggacattctatgcaaaattgtgtacttaagct
taaggttgatacagccaatcctaagacacctaagtataagtttgttcgcattcaaccagg
acagactttttcagtgttagcttgttacaatggttcaccatctggtgtttaccaatgtgc
tatgaggcccaatttcactattaagggttcattccttaatggttcatgtggtagtgttgg
ttttaacatagattatgactgtgtctctttttgttacatgcaccatatggaattaccaac
tggagttcatgctggcacagatttagaaggtaacttttatggaccttttgttgacaggca
aacagcacaagcagctggtacggacacaactattacagttaatgttttagcttggttgta
cgctgctgttataaatggagacaggtggtttctcaatcgatttaccacaactcttaatga
ctttaaccttgtggctatgaagtacaattatgaacctctaacacaagaccatgttgacat
actaggacctctttctgctcaaactggaattgccgttttagatatgtgtgcttcattaaa
agaattactgcaaaatggtatgaatggacgtaccatattgggtagtgctttattagaaga
tgaatttacaccttttgatgttgttagacaatgctcaggtgttactttccaaagtgcagt
gaaaagaacaatcaagggtacacaccactggttgttactcacaattttgacttcactttt
agttttagtccagagtactcaatggtctttgttcttttttttgtatgaaaatgccttttt
accttttgctatgggtattattgctatgtctgcttttgcaatgatgtttgtcaaacataa
gcatgcatttctctgtttgtttttgttaccttctcttgccactgtagcttattttaatat
ggtctatatgcctgctagttgggtgatgcgtattatgacatggttggatatggttgatac
tagtttgtctggttttaagctaaaagactgtgttatgtatgcatcagctgtagtgttact
aatccttatgacagcaagaactgtgtatgatgatggtgctaggagagtgtggacacttat
gaatgtcttgacactcgtttataaagtttattatggtaatgctttagatcaagccatttc
catgtgggctcttataatctctgttacttctaactactcaggtgtagttacaactgtcat
gtttttggccagaggtattgtttttatgtgtgttgagtattgccctattttcttcataac
tggtaatacacttcagtgtataatgctagtttattgtttcttaggctatttttgtacttg
ttactttggcctcttttgtttactcaaccgctactttagactgactcttggtgtttatga
ttacttagtttctacacaggagtttagatatatgaattcacagggactactcccacccaa
gaatagcatagatgccttcaaactcaacattaaattgttgggtgttggtggcaaaccttg
tatcaaagtagccactgtacagtctaaaatgtcagatgtaaagtgcacatcagtagtctt
actctcagttttgcaacaactcagagtagaatcatcatctaaattgtgggctcaatgtgt
ccagttacacaatgacattctcttagctaaagatactactgaagcctttgaaaaaatggt
ttcactactttctgttttgctttccatgcagggtgctgtagacataaacaagctttgtga
agaaatgctggacaacagggcaaccttacaagctatagcctcagagtttagttcccttcc
atcatatgcagcttttgctactgctcaagaagcttatgagcaggctgttgctaatggtga
ttctgaagttgttcttaaaaagttgaagaagtctttgaatgtggctaaatctgaatttga
ccgtgatgcagccatgcaacgtaagttggaaaagatggctgatcaagctatgacccaaat
gtataaacaggctagatctgaggacaagagggcaaaagttactagtgctatgcagacaat
gcttttcactatgcttagaaagttggataatgatgcactcaacaacattatcaacaatgc
aagagatggttgtgttcccttgaacataatacctcttacaacagcagccaaactaatggt
tgtcataccagactataacacatataaaaatacgtgtgatggtacaacatttacttatgc
atcagcattgtgggaaatccaacaggttgtagatgcagatagtaaaattgttcaacttag
tgaaattagtatggacaattcacctaatttagcatggcctcttattgtaacagctttaag
ggccaattctgctgtcaaattacagaataatgagcttagtcctgttgcactacgacagat
gtcttgtgctgccggtactacacaaactgcttgcactgatgacaatgcgttagcttacta
caacacaacaaagggaggtaggtttgtacttgcactgttatccgatttacaggatttgaa
atgggctagattccctaagagtgatggaactggtactatctatacagaactggaaccacc
ttgtaggtttgttacagacacacctaaaggtcctaaagtgaagtatttatactttattaa
aggattaaacaacctaaatagaggtatggtacttggtagtttagctgccacagtacgtct
acaagctggtaatgcaacagaagtgcctgccaattcaactgtattatctttctgtgcttt
tgctgtagatgctgctaaagcttacaaagattatctagctagtgggggacaaccaatcac
taattgtgttaagatgttgtgtacacacactggtactggtcaggcaataacagttacacc
ggaagccaatatggatcaagaatcctttggtggtgcatcgtgttgtctgtactgccgttg
ccacatagatcatccaaatcctaaaggattttgtgacttaaaaggtaagtatgtacaaat
acctacaacttgtgctaatgaccctgtgggttttacacttaaaaacacagtctgtaccgt
ctgcggtatgtggaaaggttatggctgtagttgtgatcaactccgcgaacccatgcttca
gtcagctgatgcacaatcgtttttaaacgggtttgcggtgtaagtgcagcccgtcttaca
ccgtgcggcacaggcactagtactgatgtcgtatacagggcttttgacatctacaatgat
aaagtagctggttttgctaaattcctaaaaactaattgttgtcgcttccaagaaaaggac
gaagatgacaatttaattgattcttactttgtagttaagagacacactttctctaactac
caacatgaagaaacaatttataatttacttaaggattgtccagctgttgctaaacatgac
ttctttaagtttagaatagacggtgacatggtaccacatatatcacgtcaacgtcttact
aaatacacaatggcagacctcgtctatgctttaaggcattttgatgaaggtaattgtgac
acattaaaagaaatacttgtcacatacaattgttgtgatgatgattatttcaataaaaag
gactggtatgattttgtagaaaacccagatatattacgcgtatacgccaacttaggtgaa
cgtgtacgccaagctttgttaaaaacagtacaattctgtgatgccatgcgaaatgctggt
attgttggtgtactgacattagataatcaagatctcaatggtaactggtatgatttcggt
gatttcatacaaaccacgccaggtagtggagttcctgttgtagattcttattattcattg
ttaatgcctatattaaccttgaccagggctttaactgcagagtcacatgttgacactgac
ttaacaaagccttacattaagtgggatttgttaaaatatgacttcacggaagagaggtta
aaactctttgaccgttattttaaatattgggatcagacataccacccaaattgtgttaac
tgtttggatgacagatgcattctgcattgtgcaaactttaatgttttattctctacagtg
ttcccacttacaagttttggaccactagtgagaaaaatatttgttgatggtgttccattt
gtagtttcaactggataccacttcagagagctaggtgttgtacataatcaggatgtaaac
ttacatagctctagacttagttttaaggaattacttgtgtatgctgctgaccctgctatg
cacgctgcttctggtaatctattactagataaacgcactacgtgcttttcagtagctgca
cttactaacaatgttgcttttcaaactgtcaaacccggtaattttaacaaagacttctat
gactttgctgtgtctaagggtttctttaaggaaggaagttctgttgaattaaaacacttc
ttctttgctcaggatggtaatgctgctatcagcgattatgactactatcgttataatcta
ccaacaatgtgtgatatcagacaactactatttgtagttgaagttgttgataagtacttt
gattgttacgatggtggctgtattaatgctaaccaagtcatcgtcaacaacctagacaaa
tcagctggttttccatttaataaatggggtaaggctagactttattatgattcaatgagt
tatgaggatcaagatgcacttttcgcatatacaaaacgtaatgtcatccctactataact
caaatgaatcttaagtatgccattagtgcaaagaatagagctcgcaccgtagctggtgtc
tctatctgtagtactatgaccaatagacagtttcatcaaaaattattgaaatcaatagcc
gccactagaggagctactgtagtaattggaacaagcaaattctatggtggttggcacaac
atgttaaaaactgtttatagtgatgtagaaaaccctcaccttatgggttgggattatcct
aaatgtgatagagccatgcctaacatgcttagaattatggcctcacttgttcttgctcgc
aaacatacaacgtgttgtagcttgtcacaccgtttctatagattagctaatgagtgtgct
caagtattgagtgaaatggtcatgtgtggcggttcactatatgttaaaccaggtggaacc
tcatcaggagatgccacaactgcttatgctaatagtgtttttaacatttgtcaagctgtc
acggccaatgttaatgcacttttatctactgatggtaacaaaattgccgataagtatgtc
cgcaatttacaacacagactttatgagtgtctctatagaaatagagatgttgacacagac
tttgtgaatgagttttacgcatatttgcgtaaacatttctcaatgatgatactctctgac
gatgctgttgtgtgtttcaatagcacttatgcatctcaaggtctagtggctagcataaag
aactttaagtcagttctttattatcaaaacaatgtttttatgtctgaagcaaaatgttgg
actgagactgaccttactaaaggacctcatgaattttgctctcaacatacaatgctagtt
aaacagggtgatgattatgtgtaccttccttacccagatccatcaagaatcctaggggcc
ggctgttttgtagatgatatcgtaaaaacagatggtacacttatgattgaacggttcgtg
tctttagctatagatgcttacccacttactaaacatcctaatcaggagtatgctgatgtc
tttcatttgtacttacaatacataagaaagctacatgatgagttaacaggacacatgtta
gacatgtattctgttatgcttactaatgataacacttcaaggtattgggaacctgagttt
tatgaggctatgtacacaccgcatacagtcttacaggctgttggggcttgtgttctttgc
aattcacagacttcattaagatgtggtgcttgcatacgtagaccattcttatgttgtaaa
tgctgttacgaccatgtcatatcaacatcacataaattagtcttgtctgttaatccgtat
gtttgcaatgctccaggttgtgatgtcacagatgtgactcaactttacttaggaggtatg
agctattattgtaaatcacataaaccacccattagttttccattgtgtgctaatggacaa
gtttttggtttatataaaaatacatgtgttggtagcgataatgttactgactttaatgca
attgcaacatgtgactggacaaatgctggtgattacattttagctaacacctgtactgaa
agactcaagctttttgcagcagaaacgctcaaagctactgaggagacatttaaactgtct
tatggtattgctactgtacgtgaagtgctgtctgacagagaattacatctttcatgggaa
gttggtaaacctagaccaccacttaaccgaaattatgtctttactggttatcgtgtaact
aaaaacagtaaagtacaaataggagagtacacctttgaaaaaggtgactatggtgatgct
gttgtttaccgaggtacaacaacttacaaattaaatgttggtgattattttgtgctgaca
tcacatacagtaatgccattaagtgcacctacactagtgccacaagagcactatgttaga
attactggcttatacccaacactcaatatctcagatgagttttctagcaatgttgcaaat
tatcaaaaggttggtatgcaaaagtattctacactccagggaccacctggtactggtaag
agtcattttgctattggcctagctctctactacccttctgctcgcatagtgtatacagct
tgctctcatgccgctgttgatgcactatgtgagaaggcattaaaatatttgcctatagat
aaatgtagtagaattatacctgcacgtgctcgtgtagagtgttttgataaattcaaagtg
aattcaacattagaacagtatgtcttttgtactgtaaatgcattgcctgagacgacagca
gatatagttgtctttgatgaaatttcaatggccacaaattatgatttgagtgttgtcaat
gccagattacgtgctaagcactatgtgtacattggcgaccctgctcaattacctgcacca
cgcacattgctaactaagggcacactagaaccagaatatttcaattcagtgtgtagactt
atgaaaactataggtccagacatgttcctcggaacttgtcggcgttgtcctgctgaaatt
gttgacactgtgagtgctttggtttatgataataagcttaaagcacataaagacaaatca
gctcaatgctttaaaatgttttataagggtgttatcacgcatgatgtttcatctgcaatt
aacaggccacaaataggcgtggtaagagaattccttacacgtaaccctgcttggagaaaa
gctgtctttatttcaccttataattcacagaatgctgtagcctcaaagattttgggacta
ccaactcaaactgttgattcatcacagggctcagaatatgactatgtcatattcactcaa
accactgaaacagctcactcttgtaatgtaaacagatttaatgttgctattaccagagca
aaagtaggcatactttgcataatgtctgatagagacctttatgacaagttgcaatttaca
agtcttgaaattccacgtaggaatgtggcaactttacaagctgaaaatgtaacaggactc
tttaaagattgtagtaaggtaatcactgggttacatcctacacaggcacctacacacctc
agtgttgacactaaattcaaaactgaaggtttatgtgttgacatacctggcatacctaag
gacatgacctatagaagactcatctctatgatgggttttaaaatgaattatcaagttaat
ggttaccctaacatgtttatcacccgcgaagaagctataagacatgtacgtgcatggatt
ggcttcgatgtcgaggggtgtcatgctactagagaagctgttggtaccaatttaccttta
cagctaggtttttctacaggtgttaacctagttgctgtacctacaggttatgttgataca
cctaataatacagatttttccagagttagtgctaaaccaccgcctggagatcaatttaaa
cacctcataccacttatgtacaaaggacttccttggaatgtagtgcgtataaagattgta
caaatgttaagtgacacacttaaaaatctctctgacagagtcgtatttgtcttatgggca
catggctttgagttgacatctatgaagtattttgtgaaaataggacctgagcgcacctgt
tgtctatgtgatagacgtgccacatgcttttccactgcttcagacacttatgcctgttgg
catcattctattggatttgattacgtctataatccgtttatgattgatgttcaacaatgg
ggttttacaggtaacctacaaagcaaccatgatctgtattgtcaagtccatggtaatgca
catgtagctagttgtgatgcaatcatgactaggtgtctagctgtccacgagtgctttgtt
aagcgtgttgactggactattgaatatcctataattggtgatgaactgaagattaatgcg
gcttgtagaaaggttcaacacatggttgttaaagctgcattattagcagacaaattccca
gttcttcacgacattggtaaccctaaagctattaagtgtgtacctcaagctgatgtagaa
tggaagttctatgatgcacagccttgtagtgacaaagcttataaaatagaagaattattc
tattcttatgccacacattctgacaaattcacagatggtgtatgcctattttggaattgc
aatgtcgatagatatcctgctaattccattgtttgtagatttgacactagagtgctatct
aaccttaacttgcctggttgtgatggtggcagtttgtatgtaaataaacatgcattccac
acaccagcttttgataaaagtgcttttgttaatttaaaacaattaccatttttctattac
tctgacagtccatgtgagtctcatggaaaacaagtagtgtcagatatagattatgtacca
ctaaagtctgctacgtgtataacacgttgcaatttaggtggtgctgtctgtagacatcat
gctaatgagtacagattgtatctcgatgcttataacatgatgatctcagctggctttagc
ttgtgggtttacaaacaatttgatacttataacctctggaacacttttacaagacttcag
agtttagaaaatgtggcttttaatgttgtaaataagggacactttgatggacaacagggt
gaagtaccagtttctatcattaataacactgtttacacaaaagttgatggtgttgatgta
gaattgtttgaaaataaaacaacattacctgttaatgtagcatttgagctttgggctaag
cgcaacattaaaccagtaccagaggtgaaaatactcaataatttgggtgtggacattgct
gctaatactgtgatctgggactacaaaagagatgctccagcacatatatctactattggt
gtttgttctatgactgacatagccaagaaaccaactgaaacgatttgtgcaccactcact
gtcttttttgatggtagagttgatggtcaagtagacttatttagaaatgcccgtaatggt
gttcttattacagaaggtagtgttaaaggtttacaaccatctgtaggtcccaaacaagct
agtcttaatggagtcacattaattggagaagccgtaaaaacacagttcaattattataag
aaagttgatggtgttgtccaacaattacctgaaacttactttactcagagtagaaattta
caagaatttaaacccaggagtcaaatggaaattgatttcttagaattagctatggatgaa
ttcattgaacggtataaattagaaggctatgccttcgaacatatcgtttatggagatttt
agtcatagtcagttaggtggtttacatctactgattggactagctaaacgttttaaggaa
tcaccttttgaattagaagattttattcctatggacagtacagttaaaaactatttcata
acagatgcgcaaacaggttcatctaagtgtgtgtgttctgttattgatttattacttgat
gattttgttgaaataataaaatcccaagatttatctgtagtttctaaggttgtcaaagtg
actattgactatacagaaatttcatttatgctttggtgtaaagatggccatgtagaaaca
ttttacccaaaattacaatctagtcaagcgtggcaaccgggtgttgctatgcctaatctt
tacaaaatgcaaagaatgctattagaaaagtgtgaccttcaaaattatggtgatagtgca
acattacctaaaggcataatgatgaatgtcgcaaaatatactcaactgtgtcaatattta
aacacattaacattagctgtaccctataatatgagagttatacattttggtgctggttct
gataaaggagttgcaccaggtacagctgttttaagacagtggttgcctacgggtacgctg
cttgtcgattcagatcttaatgactttgtctctgatgcagattcaactttgattggtgat
tgtgcaactgtacatacagctaataaatgggatctcattattagtgatatgtacgaccct
aagactaaaaatgttacaaaagaaaatgactctaaagagggttttttcacttacatttgt
gggtttatacaacaaaagctagctcttggaggttccgtggctataaagataacagaacat
tcttggaatgctgatctttataagctcatgggacacttcgcatggtggacagcctttgtt
actaatgtgaatgcgtcatcatctgaagcatttttaattggatgtaattatcttggcaaa
ccacgcgaacaaatagatggttatgtcatgcatgcaaattacatattttggaggaataca
aatccaattcagttgtcttcctattctttatttgacatgagtaaatttccccttaaatta
aggggtactgctgttatgtctttaaaagaaggtcaaatcaatgatatgattttatctctt
cttagtaaaggtagacttataattagagaaaacaacagagttgttatttctagtgatgtt
cttgttaacaactaaacgaacaatgtttgtttttcttgttttattgccactagtctctag
tcagtgtgttaatcttacaaccagaactcaattaccccctgcatacactaattctttcac
acgtggtgtttattaccctgacaaagttttcagatcctcagttttacattcaactcagga
cttgttcttacctttcttttccaatgttacttggttccatgctatacatgtctctgggac
caatggtactaagaggtttgataaccctgtcctaccatttaatgatggtgtttattttgc
ttccactgagaagtctaacataataagaggctggatttttggtactactttagattcgaa
gacccagtccctacttattgttaataacgctactaatgttgttattaaagtctgtgaatt
tcaattttgtaatgatccatttttgggtgtttattaccacaaaaacaacaaaagttggat
ggaaagtgagttcagagtttattctagtgcgaataattgcacttttgaatatgtctctca
gccttttcttatggaccttgaaggaaaacagggtaatttcaaaaatcttagggaatttgt
gtttaagaatattgatggttattttaaaatatattctaagcacacgcctattaatttagt
gcgtgatctccctcagggtttttcggctttagaaccattggtagatttgccaataggtat
taacatcactaggtttcaaactttacttgctttacatagaagttatttgactcctggtga
ttcttcttcaggttggacagctggtgctgcagcttattatgtgggttatcttcaacctag
gacttttctattaaaatataatgaaaatggaaccattacagatgctgtagactgtgcact
tgaccctctctcagaaacaaagtgtacgttgaaatccttcactgtagaaaaaggaatcta
tcaaacttctaactttagagtccaaccaacagaatctattgttagatttcctaatattac
aaacttgtgcccttttggtgaagtttttaacgccaccagatttgcatctgtttatgcttg
gaacaggaagagaatcagcaactgtgttgctgattattctgtcctatataattccgcatc
attttccacttttaagtgttatggagtgtctcctactaaattaaatgatctctgctttac
taatgtctatgcagattcatttgtaattagaggtgatgaagtcagacaaatcgctccagg
gcaaactggaaagattgctgattataattataaattaccagatgattttacaggctgcgt
tatagcttggaattctaacaatcttgattctaaggttggtggtaattataattacctgta
tagattgtttaggaagtctaatctcaaaccttttgagagagatatttcaactgaaatcta
tcaggccggtagcacaccttgtaatggtgttgaaggttttaattgttactttcctttaca
atcatatggtttccaacccactaatggtgttggttaccaaccatacagagtagtagtact
ttcttttgaacttctacatgcaccagcaactgtttgtggacctaaaaagtctactaattt
ggttaaaaacaaatgtgtcaatttcaacttcaatggtttaacaggcacaggtgttcttac
tgagtctaacaaaaagtttctgcctttccaacaatttggcagagacattgctgacactac
tgatgctgtccgtgatccacagacacttgagattcttgacattacaccatgttcttttgg
tggtgtcagtgttataacaccaggaacaaatacttctaaccaggttgctgttctttatca
gggtgttaactgcacagaagtccctgttgctattcatgcagatcaacttactcctacttg
gcgtgtttattctacaggttctaatgtttttcaaacacgtgcaggctgtttaataggggc
tgaacatgtcaacaactcatatgagtgtgacatacccattggtgcaggtatatgcgctag
ttatcagactcagactaattctcctcggcgggcacgtagtgtagctagtcaatccatcat
tgcctacactatgtcacttggtgcagaaaattcagttgcttactctaataactctattgc
catacccacaaattttactattagtgttaccacagaaattctaccagtgtctatgaccaa
gacatcagtagattgtacaatgtacatttgtggtgattcaactgaatgcagcaatctttt
gttgcaatatggcagtttttgtacacaattaaaccgtgctttaactggaatagctgttga
acaagacaaaaacacccaagaagtttttgcacaagtcaaacaaatttacaaaacaccacc
aattaaagattttggtggttttaatttttcacaaatattaccagatccatcaaaaccaag
caagaggtcatttattgaagatctacttttcaacaaagtgacacttgcagatgctggctt
catcaaacaatatggtgattgccttggtgatattgctgctagagacctcatttgtgcaca
aaagtttaacggccttactgttttgccacctttgctcacagatgaaatgattgctcaata
cacttctgcactgttagcgggtacaatcacttctggttggacctttggtgcaggtgctgc
attacaaataccatttgctatgcaaatggcttataggtttaatggtattggagttacaca
gaatgttctctatgagaaccaaaaattgattgccaaccaatttaatagtgctattggcaa
aattcaagactcactttcttccacagcaagtgcacttggaaaacttcaagatgtggtcaa
ccaaaatgcacaagctttaaacacgcttgttaaacaacttagctccaattttggtgcaat
ttcaagtgttttaaatgatatcctttcacgtcttgacaaagttgaggctgaagtgcaaat
tgataggttgatcacaggcagacttcaaagtttgcagacatatgtgactcaacaattaat
tagagctgcagaaatcagagcttctgctaatcttgctgctactaaaatgtcagagtgtgt
acttggacaatcaaaaagagttgatttttgtggaaagggctatcatcttatgtccttccc
tcagtcagcacctcatggtgtagtcttcttgcatgtgacttatgtccctgcacaagaaaa
gaacttcacaactgctcctgccatttgtcatgatggaaaagcacactttcctcgtgaagg
tgtctttgtttcaaatggcacacactggtttgtaacacaaaggaatttttatgaaccaca
aatcattactacagacaacacatttgtgtctggtaactgtgatgttgtaataggaattgt
caacaacacagtttatgatcctttgcaacctgaattagactcattcaaggaggagttaga
taaatattttaagaatcatacatcaccagatgttgatttaggtgacatctctggcattaa
tgcttcagttgtaaacattcaaaaagaaattgaccgcctcaatgaggttgccaagaattt
aaatgaatctctcatcgatctccaagaacttggaaagtatgagcagtatataaaatggcc
atggtacatttggctaggttttatagctggcttgattgccatagtaatggtgacaattat
gctttgctgtatgaccagttgctgtagttgtctcaagggctgttgttcttgtggatcctg
ctgcaaatttgatgaagacgactctgagccagtgctcaaaggagtcaaattacattacac
ataaacgaacttatggatttgtttatgagaatcttcacaattggaactgtaactttgaag
caaggtgaaatcaaggatgctactccttcagattttgttcgcgctactgcaacgataccg
atacaagcctcactccctttcggatggcttattgttggcgttgcacttcttgctgttttt
catagcgcttccaaaatcataaccctcaaaaagagatggcaactagcactctccaagggt
gttcactttgtttgcaacttgctgttgttgtttgtaacagtttactcacaccttttgctc
gttgctgctggccttgaagccccttttctctatctttatgctttagtctacttcttgcag
agtataaactttgtaagaataataatgaggctttggctttgctggaaatgccgttccaaa
aacccattactttatgatgccaactattttctttgctggcatactaattgttacgactat
tgtataccttacaatagtgtaacttcttcaattgtcattacttcaggtgatggcacaaca
agtcctatttctgaacatgactaccagattggtggttatactgaaaaatgggaatctgga
gtaaaagactgtgttgtattacacagttacttcacttcagactattaccagctgtactca
actcaattgagtacagacactggtgttgaacatgttaccttcttcatctacaataaaatt
gttgatgagcctgaagaacatgtccaaattcacacaatcgacggttcatccggagttgtt
aatccagtaatggaaccaatttatgatgaaccgacgacgactactagcgtgcctttgtaa
gcacaagctgatgagtacgaacttatgtactcattcgtttcggaagagacaggtacgtta
atagttaatagcgtacttctttttcttgctttcgtggtattcttgctagttacactagcc
atccttactgcgcttcgattgtgtgcgtactgctgcaatattgttaacgtgagtcttgta
aaaccttctttttacgtttactctcgtgttaaaaatctgaattcttctagagttcctgat
cttctggtctaaacgaactaaatattatattagtttttctgtttggaactttaattttag
ccatggcagattccaacggtactattaccgttgaagagcttaaaaagctccttgaacaat
ggaacctagtaataggtttcctattccttacatggatttgtcttctacaatttgcctatg
ccaacaggaataggtttttgtatataattaagttaattttcctctggctgttatggccag
taactttagcttgttttgtgcttgctgctgtttacagaataaattggatcaccggtggaa
ttgctatcgcaatggcttgtcttgtaggcttgatgtggctcagctacttcattgcttctt
tcagactgtttgcgcgtacgcgttccatgtggtcattcaatccagaaactaacattcttc
tcaacgtgccactccatggcactattctgaccagaccgcttctagaaagtgaactcgtaa
tcggagctgtgatccttcgtggacatcttcgtattgctggacaccatctaggacgctgtg
acatcaaggacctgcctaaagaaatcactgttgctacatcacgaacgctttcttattaca
aattgggagcttcgcagcgtgtagcaggtgactcaggttttgctgcatacagtcgctaca
ggattggcaactataaattaaacacagaccattccagtagcagtgacaatattgctttgc
ttgtacagtaagtgacaacagatgtttcatctcgttgactttcaggttactatagcagag
atattactaattattatgaggacttttaaagtttccatttggaatcttgattacatcata
aacctcataattaaaaatttatctaagtcactaactgagaataaatattctcaattagat
gaagagcaaccaatggagattgattaaacgaacatgaaaattattcttttcttggcactg
ataacactcgctacttgtgagctttatcactaccaagagtgtgttagaggtacaacagta
cttttaaaagaaccttgctcttctggaacatacgagggcaattcaccatttcatcctcta
gctgataacaaatttgcactgacttgctttagcactcaatttgcttttgcttgtcctgac
ggcgtaaaacacgtctatcagttacgtgccagatcagtttcacctaaactgttcatcaga
caagaggaagttcaagaactttactctccaatttttcttattgttgcggcaatagtgttt
ataacactttgcttcacactcaaaagaaagacagaatgattgaactttcattaattgact
tctatttgtgctttttagcctttctgctattccttgttttaattatgcttattatctttt
ggttctcacttgaactgcaagatcataatgaaacttgtcacgcctaaacgaacatgaaat
ttcttgttttcttaggaatcatcacaactgtagctgcatttcaccaagaatgtagtttac
agtcatgtactcaacatcaaccatatgtagttgatgacccgtgtcctattcacttctatt
ctaaatggtatattagagtaggagctagaaaatcagcacctttaattgaattgtgcgtgg
atgaggctggttctaaatcacccattcagtacatcgatatcggtaattatacagtttcct
gtttaccttttacaattaattgccaggaacctaaattgggtagtcttgtagtgcgttgtt
cgttctatgaagactttttagagtatcatgacgttcgtgttgttttagatttcatctaaa
cgaacaaactaaaatgtctgataatggaccccaaaatcagcgaaatgcaccccgcattac
gtttggtggaccctcagattcaactggcagtaaccagaatggagaacgcagtggggcgcg
atcaaaacaacgtcggccccaaggtttacccaataatactgcgtcttggttcaccgctct
cactcaacatggcaaggaagaccttaaattccctcgaggacaaggcgttccaattaacac
caatagcagtccagatgaccaaattggctactaccgaagagctaccagacgaattcgtgg
tggtgacggtaaaatgaaagatctcagtccaagatggtatttctactacctaggaactgg
gccagaagctggacttccctatggtgctaacaaagacggcatcatatgggttgcaactga
gggagccttgaatacaccaaaagatcacattggcacccgcaatcctgctaacaatgctgc
aatcgtgctacaacttcctcaaggaacaacattgccaaaaggcttctacgcagaagggag
cagaggcggcagtcaagcctcttctcgttcctcatcacgtagtcgcaacagttcaagaaa
ttcaactccaggcagcagtaggggaacttctcctgctagaatggctggcaatggcggtga
tgctgctcttgctttgctgctgcttgacagattgaaccagcttgagagcaaaatgtctgg
taaaggccaacaacaacaaggccaaactgtcactaagaaatctgctgctgaggcttctaa
gaagcctcggcaaaaacgtactgccactaaagcatacaatgtaacacaagctttcggcag
acgtggtccagaacaaacccaaggaaattttggggaccaggaactaatcagacaaggaac
tgattacaaacattggccgcaaattgcacaatttgcccccagcgcttcagcgttcttcgg
aatgtcgcgcattggcatggaagtcacaccttcgggaacgtggttgacctacacaggtgc
catcaaattggatgacaaagatccaaatttcaaagatcaagtcattttgctgaataagca
tattgacgcatataaaacattcccaccaacagagcctaaaaaggacaaaaagaagaaggc
tgatgaaactcaagccttaccgcagagacagaagaaacagcaaactgtgactcttcttcc
tgctgcagatttggatgatttctccaaacaattgcaacaatccatgagcagtgctgactc
aactcaggcctaaactcatgcagaccacacaaggcagatgggctatataaacgttttcgc
ttttccgtttacgatatatagtctactcttgtgcagaatgaattctcgtaactacatagc
acaagtagatgtagttaactttaatctcacatagcaatctttaatcagtgtgtaacatta
gggaggacttgaaagagccaccacattttcaccgaggccacgcggagtacgatcgagtgt
acagtgaacaatgctagggagagctgcctatatggaagagccctaatgtgtaaaattaat
tttagtagtgctatc
>Algeria|EPI_ISL_418241
ATTAAAGGTTTATACCTTCCCAGGTAACAAACCAACCAACTTTCGATCTCTTGTagatct
gttctctaaacgaactttaaaatctgtgtggctgtcactcggctgcatgcttagtgcact
cacgcagtataattaataactaattactgtcgttgacaggacacgagtaactcgtctatc
ttctgcaggctgcttacggtttcgtccgtgttgcagccgatcatcagcacatctaggttt
tgtccgggtgtgaccgaaaggtaagatggagagccttgtccctggtttcaacgagaaaac
acacgtccaactcagtttgcctgttttacaggttcgcgacgtgctcgtacgtggctttgg
agactccgtggaggaggtcttatcagaggcacgtcaacatcttaaagatggcacttgtgg
cttagtagaagttgaaaaaggcgttttgcctcaacttgaacagccctatgtgttcatcaa
acgttcggatgctcgaactgcacctcatggtcatgttatggttgagctggtagcagaact
cgaaggcattcagtacggtcgtagtggtgagacacttggtgtccttgtccctcatgtggg
cgaaataccagtggcttaccgcaaggttcttcttcgtaagaacggtaataaaggagctgg
tggccatagttacggcgccgatctaaagtcatttgacttaggcgacgagcttggcactga
tccttatgaagattttcaagaaaactggaacactaaacatagcagtggtgttacccgtga
actcatgcgtgagcttaacggaggggcatacactcgctatgtcgataacaacttctgtgg
ccctgatggctaccctcttgagtgcattaaagaccttctagcacgtgctggtaaagcttc
atgcactttgtccgaacaactggactttattgacactaagaggggtgtatactgctgccg
tgaacatgagcatgaaattgcttggtacacggaacgttctgaaaagagctatgaattgca
gacaccttttgaaattaaattggcaaagaaatttgacatcttcaatggggaatgtccaaa
ttttgtatttcccttaaattccataatcaagactattcaaccaagggttgaaaagaaaaa
gcttgatggctttatgggtagaattcgatctgtctatccagttgcgtcaccaaatgaatg
caaccaaatgtgcctttcaactctcatgaagtgtgatcattgtggtgaaacttcatggca
gacgggcgattttgttaaagccacttgcgaattttgtggcactgagaatttgactaaaga
aggtgccactacttgtggttacttaccccaaaatgctgttgttaaaatttattgtccagc
atgtcacaattcagaagtaggacctgagcatagtcttgccgaataccataatgaatctgg
cttgaaaaccattcttcgtaagggtggtcgcactattgcctttggaggctgtgtgttctc
ttatgttggttgccataacaagtgtgcctattgggttccacgtgctagcgctaacatagg
ttgtaaccatacaggtgttgttggagaaggttccgaaggtcttaatgacaaccttcttga
aatactccaaaaagagaaagtcaacatcaatattgttggtgactttaaacttaatgaaga
gatcgccattattttggcatctttttctgcttccacaagtgcttttgtggaaactgtgaa
aggtttggattataaagcattcaaacaaattgttgaatcctgtggtaattttaaagttac
aaaaggaaaagctaaaaaaggtgcctggaatattggtgaacagaaatcaatactgagtcc
tctttatgcatttgcatcagaggctgctcgtgttgtacgatcaattttctcccgcactct
tgaaactgctcaaaattctgtgcgtgttttacagaaggccgctataacaatactagatgg
aatttcacagtattcactgagactcattgatgctatgatgttcacatctgatttggctac
taacaatctagttgtaatggcctacattacaggtggtgttgttcagttgacttcgcagtg
gctaactaacatctttggcactgtttatgaaaaactcaaacccgtccttgattggcttga
agagaagtttaaggaaggtgtagagtttcttagagacggttgggaaattgttaaatttat
ctcaacctgtgcttgtgaaattgtcggtggacaaattgtcacctgtgcaaaggaaattaa
ggagagtgttcagacattctttaagcttgtaaataaatttttggctttgtgtgctgactc
tatcattattggtggagctaaacttaaagccttgaatttaggtgaaacatttgtcacgca
ctcaaagggattgtacagaaagtgtgttaaatccagagaagaaactggcctactcatgcc
tctaaaagccccaaaagaaattatcttcttagagggagaaacacttcccacagaagtgtt
aacagaggaagttgtcttgaaaactggtgatttacaaccattagaacaacctactagtga
agctgttgaagctccattggttggtacaccagtttgtattaacgggcttatgttgctcga
aatcaaagacacagaaaagtactgtgcccttgcacctaatatgatggtaacaaacaatac
cttcacactcaaaggcggtgcaccaacaaaggttacttttggtgatgacactgtgataga
agtgcaaggttacaagagtgtgaatatcacttttgaacttgatgaaaggattgataaagt
acttaatgagaagtgctctgcctatacagttgaactcggtacagaagtaaatgagttcgc
ctgtgttgtggcagatgctgtcataaaaactttgcaaccagtatctgaattacttacacc
actgggcattgatttagatgagtggagtatggctacatactacttatttgatgagtctgg
tgagtttaaattggcttcacatatgtattgttctttttaccctccagatgaggatgaaga
agaaggtgattgtgaagaagaagagtttgagccatcaactcaatatgagtatggtactga
agatgattaccaaggtaaacctttggaatttggtgccacttctgctgctcttcaacctga
agaagagcaagaagaagattggttagatgatgatagtcaacaaactgttggtcaacaaga
cggcagtgaggacaatcagacaactactattcaaacaattgttgaggttcaacctcaatt
agagatggaacttacaccagttgttcagactattgaagtgaatagttttagtggttattt
aaaacttactgacaatgtatacattaaaaatgcagacattgtggaagaagctaaaaaggt
aaaaccaacagtggttgttaatgcagccaatgtttaccttaaacatggaggaggtgttgc
aggagccttaaataaggctactaacaatgccatgcaagttgaatctgatgattacatagc
tactaatggaccacttaaagtgggtggtagttgtgttttaagcggacacaatcttgctaa
acactgtcttcatgttgtcggcccaaatgttaacaaaggtgaagacattcaacttcttaa
gagtgcttatgaaaattttaatcagcacgaagttctacttgcaccattattatcagctgg
tatttttggtgctgaccctatacattctttaagagtttgtgtagatactgttcgcacaaa
tgtctacttagctgtctttgataaaaatctctatgacaaacttgtttcaagctttttgga
aatgaagagtgaaaagcaagttgaacaaaagatcgctgagattcctaaagaggaagttaa
gccatttataactgaaagtaaaccttcagttgaacagagaaaacaagatgataagaaaat
caaagcttgtgttgaagaagttacaacaactctggaagaaactaagttcctcacagaaaa
cttgttactttatattgacattaatggcaatcttcatccagattctgccactcttgttag
tgacattgacatcactttcttaaagaaagatgctccatatatagtgggtgatgttgttca
agagggtgttttaactgctgtggttatacctactaaaaaggctggtggcactactgaaat
gctagcgaaagctttgagaaaagtgccaacagacaattatataaccacttacccgggtca
gggtttaaatggttacactgtagaggaggcaaagacagtgcttaaaaagtgtaaaagtgc
cttttacattctaccatctattatctctaatgagaagcaagaaattcttggaactgtttc
ttggaatttgcgagaaatgcttgcacatgcagaagaaacacgcaaattaatgcctgtctg
tgtggaaactaaagccatagtttcaactatacagcgtaaatataagggtattaaaataca
agagggtgtggttgattatggtgctagattttacttttacaccagtaaaacaactgtagc
gtcacttatcaacacacttaacgatctaaatgaaactcttgttacaatgccacttggcta
tgtaacacatggcttaaatttggaagaagctgctcggtatatgagatctctcaaagtgcc
agctacagtttctgtttcttcacctgatgctgttacagcgtataatggttatcttacttc
ttcttctaaaacacctgaagaacattttattgaaaccatctcacttgctggttcctataa
agattggtcctattctggacaatctacacaactaggtatagaatttcttaagagaggtga
taaaagtgtatattacactagtaatcctaccacattccacctagatggtgaagttatcac
ctttgacaatcttaagacacttctttctttgagagaagtgaggactattaaggtgtttac
aacagtagacaacattaacctccacacgcaagttgtggacatgtcaatgacatatggaca
acagtttggtccaacttatttggatggagctgatgttactaaaataaaacctcataattc
acatgaaggtaaaacattttatgttttacctaatgatgacactctacgtgttgaggcttt
tgagtactaccacacaactgatcctagttttctgggtaggtacatgtcagcattaaatca
cactaaaaagtggaaatacccacaagttaatggtttaacttctattaaatgggcagataa
caactgttatcttgccactgcattgttaacactccaacaaatagagttgaagtttaatcc
acctgctctacaagatgcttattacagagcaagggctggtgaagctgctaacttttgtgc
acttatcttagcctactgtaataagacagtaggtgagttaggtgatgttagagaaacaat
gagttacttgtttcaacatgccaatttagattcttgcaaaagagtcttgaacgtggtgtg
taaaacttgtggacaacagcagacaacccttaagggtgtagaagctgttatgtacatggg
cacactttcttatgaacaatttaagaaaggtgttcagataccttgtacgtgtggtaaaca
agctacaaaatatctagtacaacaggagtcaccttttgttatgatgtcagcaccacctgc
tcagtatgaacttaagcatggtacatttacttgtgctagtgagtacactggtaattacca
gtgtggtcactataaacatataacttctaaagaaactttgtattgcatagacggtgcttt
acttacaaagtcctcagaatacaaaggtcctattacggatgttttctacaaagaaaacag
ttacacaacaaccataaaaccagttacttataaattggatggtgttgtttgtacagaaat
tgaccctaagttggacaattattataagaaagacaattcttatttcacagagcaaccaat
tgatcttgtaccaaaccaaccatatccaaacgcaagcttcgataattttaagtttgtatg
tgataatatcaaatttgctgatgatttaaaccagttaactggttataagaaacctgcttc
aagagagcttaaagttacatttttccctgacttaaatggtgatgtggtggctattgatta
taaacactacacaccctcttttaagaaaggagctaaattgttacataaacctattgtttg
gcatgttaacaatgcaactaataaagccacgtataaaccaaatacctggtgtatacgttg
tctttggagcacaaaaccagttgaaacatcaaattcgtttgatgtactgaagtcagagga
cgcgcagggaatggataatcttgcctgcgaagatctaaaaccagtctctgaagaagtagt
ggaaaatcctaccatacagaaagacgttcttgagtgtaatgtgaaaactaccgaagttgt
aggagacattatacttaaaccagcaaataatagtttaaaaattacagaagaggttggcca
cacagatctaatggctgcttatgtagacaattctagtcttactattaagaaacctaatga
attatctagagtattaggtttgaaaacccttgctactcatggtttagctgctgttaatag
tgtcccttgggatactatagctaattatgctaagccttttcttaacaaagttgttagtac
aactactaacatagttacacggtgtttaaaccgtgtttgtactaattatatgccttattt
ctttactttattgctacaattgtgtacttttactagaagtacaaattctagaattaaagc
atctatgccgactactatagcaaagaatactgttaagagtgtcggtaaattttgtctaga
ggcttcatttaattatttgaagtcacctaatttttctaaactgataaatattataatttg
gtttttactattaagtgtttgcctaggttctttaatctactcaaccgctgctttaggtgt
tttaatgtctaatttaggcatgccttcttactgtactggttacagagaaggctatttgaa
ctctactaatgtcactattgcaacctactgtactggttctataccttgtagtgtttgtct
tagtggtttagattctttagacacctatccttctttagaaactatacaaattaccatttc
atcttttaaatgggatttaactgcttttggcttagttgcagagtggtttttggcatatat
tcttttcactaggtttttctatgtacttggattggctgcaatcatgcaattgtttttcag
ctattttgcagtacattttattagtaattcttggcttatgtggttaataattaatcttgt
acaaatggccccgatttcagctatggttagaatgtacatcttctttgcatcattttatta
tgtatggaaaagttatgtgcatgttgtagacggttgtaattcatcaacttgtatgatgtg
ttacaaacgtaatagagcaacaagagtcgaatgtacaactattgttaatggtgttagaag
gtccttttatgtctatgctaatggaggtaaaggcttttgcaaactacacaattggaattg
tgttaattgtgatacattctgtgctggtagtacatttattagtgatgaagttgcgagaga
cttgtcactacagtttaaaagaccaataaatcctactgaccagtcttcttacatcgttga
tagtgttacagtgaagaatggttccatccatctttactttgataaagctggtcaaaagac
ttatgaaagacattctctctctcattttgttaacttagacaacctgagagctaataacac
taaaggttcattgcctattaatgttatagtttttgatggtaaatcaaaatgtgaagaatc
atctgcaaaatcagcgtctgtttactacagtcagcttatgtgtcaacctatactgttact
agatcaggcattagtgtctgatgttggtgatagtgcggaagttgcagttaaaatgtttga
tgcttacgttaatacgttttcatcaacttttaacgtaccaatggaaaaactcaaaacact
agttgcaactgcagaagctgaacttgcaaagaatgtgtccttagacaatgtcttatctac
ttttatttcagcagctcggcaagggtttgttgattcagatgtagaaactaaagatgttgt
tgaatgtcttaaattgtcacatcaatctgacatagaagttactggcgatagttgtaataa
ctatatgctcacctataacaaagttgaaaacatgacaccccgtgaccttggtgcttgtat
tgactgtagtgcgcgtcatattaatgcgcaggtagcaaaaagtcacaacattgctttgat
atggaacgttaaagatttcatgtcattgtctgaacaactacgaaaacaaatacgtagtgc
tgctaaaaagaataacttaccttttaagttgacatgtgcaactactagacaagttgttaa
tgttgtaacaacaaagatagcacttaagggtggtaaaattgttaataattggttgaagca
gttaattaaagttacacttgtgttcctttttgttgctgctattttctatttaataacacc
tgttcatgtcatgtctaaacatactgacttttcaagtgaaatcataggatacaaggctat
tgatggtggtgtcactcgtgacatagcatctacagatacttgttttgctaacaaacatgc
tgattttgacacatggtttagccagcgtggtggtagttatactaatgacaaagcttgccc
attgattgctgcagtcataacaagagaagtgggttttgtcgtgcctggtttgcctggcac
gatattacgcacaactaatggtgactttttgcatttcttacctagagtttttagtgcagt
tggtaacatctgttacacaccatcaaaacttatagagtacactgactttgcaacatcagc
ttgtgttttggctgctgaatgtacaatttttaaagatgcttctggtaagccagtaccata
ttgttatgataccaatgtactagaaggttctgttgcttatgaaagtttacgccctgacac
acgttatgtgctcatggatggctctattattcaatttcctaacacctaccttgaaggttc
tgttagagtggtaacaacttttgattctgagtactgtaggcacggcacttgtgaaagatc
agaagctggtgtttgtgtatctactagtggtagatgggtacttaacaatgattattacag
atctttaccaggagttttctgtggtgtagatgctgtaaatttacttactaatatgtttac
accactaattcaacctattggtgctttggacatatcagcatctatagtagctggtggtat
tgtagctatcgtagtaacatgccttgcctactattttatgaggtttagaagagcttttgg
tgaatacagtcatgtagttgcctttaatactttactattccttatgtcattcactgtact
ctgtttaacaccagtttactcattcttacctggtgtttattctgttatttacttgtactt
gacattttatcttactaatgatgtttcttttttagcacatattcagtggatggttatgtt
cacacctttagtacctttctggataacaattgcttatatcatttgtatttccacaaagca
tttctattggttctttagtaattacctaaagagacgtgtagtctttaatggtgtttcctt
tagtacttttgaagaagctgcgctgtgcacctttttgttaaataaagaaatgtatctaaa
gttgcgtagtgatgtgctattacctcttacgcaatataatagatacttagctctttataa
taagtacaagtattttagtggagcaatggatacaactagctacagagaagctgcttgttg
tcatctcgcaaaggctctcaatgacttcagtaactcaggttctgatgttctttaccaacc
accacaaacctctatcacctcagctgttttgcagagtggttttagaaaaatggcattccc
atctggtaaagttgagggttgtatggtacaagtaacttgtggtacaactacacttaacgg
tctttggcttgatgacgtagtttactgtccaagacatgtgatctgcacctctgaagacat
gcttaaccctaattatgaagatttactcattcgtaagtctaatcataatttcttggtaca
ggctggtaatgttcaactcagggttattggacattctatgcaaaattgtgtacttaagct
taaggttgatacagccaatcctaagacacctaagtataagtttgttcgcattcaaccagg
acagactttttcagtgttagcttgttacaatggttcaccatctggtgtttaccaatgtgc
tatgaggcccaatttcactattaagggttcattccttaatggttcatgtggtagtgttgg
ttttaacatagattatgactgtgtctctttttgttacatgcaccatatggaattaccaac
tggagttcatgctggcacagatttagaaggtaacttttatggaccttttgttgacaggca
aacagcacaagcagctggtacggacacaactattacagttaatgttttagcttggttgta
cgctgctgttataaatggagacaggtggtttctcaatcgatttaccacaactcttaatga
ctttaaccttgtggctatgaagtacaattatgaacctctaacacaagaccatgttgacat
actaggacctctttctgctcaaactggaattgccgttttagatatgtgtgcttcattaaa
agaattactgcaaaatggtatgaatggacgtaccatattgggtagtgctttattagaaga
tgaatttacaccttttgatgttgttagacaatgctcaggtgttactttccaaagtgcagt
gaaaagaacaatcaagggtacacaccactggttgttactcacaattttgacttcactttt
agttttagtccagagtactcaatggtctttgttcttttttttgtatgaaaatgccttttt
accttttgctatgggtattattgctatgtctgcttttgcaatgatgtttgtcaaacataa
gcatgcatttctctgtttgtttttgttaccttctcttgccactgtagcttattttaatat
ggtctatatgcctgctagttgggtgatgcgtattatgacatggttggatatggttgatac
tagtttgtctggttttaagctaaaagactgtgttatgtatgcatcagctgtagtgttact
aatccttatgacagcaagaactgtgtatgatgatggtgctaggagagtgtggacacttat
gaatgtcttgacactcgtttataaagtttattatggtaatgctttagatcaagccatttc
catgtgggctcttataatctctgttacttctaactactcaggtgtagttacaactgtcat
gtttttggccagaggtattgtttttatgtgtgttgagtattgccctattttcttcataac
tggtaatacacttcagtgtataatgctagtttattgtttcttaggctatttttgtacttg
ttactttggcctcttttgtttactcaaccgctactttagactgactcttggtgtttatga
ttacttagtttctacacaggagtttagatatatgaattcacagggactactcccacccaa
gaatagcatagatgccttcaaactcaacattaaattgttgggtgttggtggcaaaccttg
tatcaaagtagccactgtacagtctaaaatgtcagatgtaaagtgcacatcagtagtctt
actctcagttttgcaacaactcagagtagaatcatcatctaaattgtgggctcaatgtgt
ccagttacacaatgacattctcttagctaaagatactactgaagcctttgaaaaaatggt
ttcactactttctgttttgctttccatgcagggtgctgtagacataaacaagctttgtga
agaaatgctggacaacagggcaaccttacaagctatagcctcagagtttagttcccttcc
atcatatgcagcttttgctactgctcaagaagcttatgagcaggctgttgctaatggtga
ttctgaagttgttcttaaaaagttgaagaagtctttgaatgtggctaaatctgaatttga
ccgtgatgcagccatgcaacgtaagttggaaaagatggctgatcaagctatgacccaaat
gtataaacaggctagatctgaggacaagagggcaaaagttactagtgctatgcagacaat
gcttttcactatgcttagaaagttggataatgatgcactcaacaacattatcaacaatgc
aagagatggttgtgttcccttgaacataatacctcttacaacagcagccaaactaatggt
tgtcataccagactataacacatataaaaatacgtgtgatggtacaacatttacttatgc
atcagcattgtgggaaatccaacaggttgtagatgcagatagtaaaattgttcaacttag
tgaaattagtatggacaattcacctaatttagcatggcctcttattgtaacagctttaag
ggccaattctgctgtcaaattacagaataatgagcttagtcctgttgcactacgacagat
gtcttgtgctgccggtactacacaaactgcttgcactgatgacaatgcgttagcttacta
caacacaacaaagggaggtaggtttgtacttgcactgttatccgatttacaggatttgaa
atgggctagattccctaagagtgatggaactggtactatctatacagaactggaaccacc
ttgtaggtttgttacagacacacctaaaggtcctaaagtgaagtatttatactttattaa
aggattaaacaacctaaatagaggtatggtacttggtagtttagctgccacagtacgtct
acaagctggtaatgcaacagaagtgcctgccaattcaactgtattatctttctgtgcttt
tgctgtagatgctgctaaagcttacaaagattatctagctagtgggggacaaccaatcac
taattgtgttaagatgttgtgtacacacactggtactggtcaggcaataacagttacacc
ggaagccaatatggatcaagaatcctttggtggtgcatcgtgttgtctgtactgccgttg
ccacatagatcatccaaatcctaaaggattttgtgacttaaaaggtaagtatgtacaaat
acctacaacttgtgctaatgaccctgtgggttttacacttaaaaacacagtctgtaccgt
ctgcggtatgtggaaaggttatggctgtagttgtgatcaactccgcgaacccatgcttca
gtcagctgatgcacaatcgtttttaaacgggtttgcggtgtaagtgcagcccgtcttaca
ccgtgcggcacaggcactagtactgatgtcgtatacagggcttttgacatctacaatgat
aaagtagctggttttgctaaattcctaaaaactaattgttgtcgcttccaagaaaaggac
gaagatgacaatttaattgattcttactttgtagttaagagacacactttctctaactac
caacatgaagaaacaatttataatttacttaaggattgtccagctgttgctaaacatgac
ttctttaagtttagaatagacggtgacatggtaccacatatatcacgtcaacgtcttact
aaatacacaatggcagacctcgtctatgctttaaggcattttgatgaaggtaattgtgac
acattaaaagaaatacttgtcacatacaattgttgtgatgatgattatttcaataaaaag
gactggtatgattttgtagaaaacccagatatattacgcgtatacgccaacttaggtgaa
cgtgtacgccaagctttgttaaaaacagtacaattctgtgatgccatgcgaaatgctggt
attgttggtgtactgacattagataatcaagatctcaatggtaactggtatgatttcggt
gatttcatacaaaccacgccaggtagtggagttcctgttgtagattcttattattcattg
ttaatgcctatattaaccttgaccagggctttaactgcagagtcacatgttgacactgac
ttaacaaagccttacattaagtgggatttgttaaaatatgacttcacggaagagaggtta
aaactctttgaccgttattttaaatattgggatcagacataccacccaaattgtgttaac
tgtttggatgacagatgcattctgcattgtgcaaactttaatgttttattctctacagtg
ttcccacttacaagttttggaccactagtgagaaaaatatttgttgatggtgttccattt
gtagtttcaactggataccacttcagagagctaggtgttgtacataatcaggatgtaaac
ttacatagctctagacttagttttaaggaattacttgtgtatgctgctgaccctgctatg
cacgctgcttctggtaatctattactagataaacgcactacgtgcttttcagtagctgca
cttactaacaatgttgcttttcaaactgtcaaacccggtaattttaacaaagacttctat
gactttgctgtgtctaagggtttctttaaggaaggaagttctgttgaattaaaacacttc
ttctttgctcaggatggtaatgctgctatcagcgattatgactactatcgttataatcta
ccaacaatgtgtgatatcagacaactactatttgtagttgaagttgttgataagtacttt
gattgttacgatggtggctgtattaatgctaaccaagtcatcgtcaacaacctagacaaa
tcagctggttttccatttaataaatggggtaaggctagactttattatgattcaatgagt
tatgaggatcaagatgcacttttcgcatatacaaaacgtaatgtcatccctactataact
caaatgaatcttaagtatgccattagtgcaaagaatagagctcgcaccgtagctggtgtc
tctatctgtagtactatgaccaatagacagtttcatcaaaaattattgaaatcaatagcc
gccactagaggagctactgtagtaattggaacaagcaaattctatggtggttggcacaac
atgttaaaaactgtttatagtgatgtagaaaaccctcaccttatgggttgggattatcct
aaatgtgatagagccatgcctaacatgcttagaattatggcctcacttgttcttgctcgc
aaacatacaacgtgttgtagcttgtcacaccgtttctatagattagctaatgagtgtgct
caagtattgagtgaaatggtcatgtgtggcggttcactatatgttaaaccaggtggaacc
tcatcaggagatgccacaactgcttatgctaatagtgtttttaacatttgtcaagctgtc
acggccaatgttaatgcacttttatctactgatggtaacaaaattgccgataagtatgtc
cgcaatttacaacacagactttatgagtgtctctatagaaatagagatgttgacacagac
tttgtgaatgagttttacgcatatttgcgtaaacatttctcaatgatgatactctctgac
gatgctgttgtgtgtttcaatagcacttatgcatctcaaggtctagtggctagcataaag
aactttaagtcagttctttattatcaaaacaatgtttttatgtctgaagcaaaatgttgg
actgagactgaccttactaaaggacctcatgaattttgctctcaacatacaatgctagtt
aaacagggtgatgattatgtgtaccttccttacccagatccatcaagaatcctaggggcc
ggctgttttgtagatgatatcgtaaaaacagatggtacacttatgattgaacggttcgtg
tctttagctatagatgcttacccacttactaaacatcctaatcaggagtatgctgatgtc
tttcatttgtacttacaatacataagaaagctacatgatgagttaacaggacacatgtta
gacatgtattctgttatgcttactaatgataacacttcaaggtattgggaacctgagttt
tatgaggctatgtacacaccgcatacagtcttacaggctgttggggcttgtgttctttgc
aattcacagacttcattaagatgtggtgcttgcatacgtagaccattcttatgttgtaaa
tgctgttacgaccatgtcatatcaacatcacataaattagtcttgtctgttaatccgtat
gtttgcaatgctccaggttgtgatgtcacagatgtgactcaactttacttaggaggtatg
agctattattgtaaatcacataaaccacccattagttttccattgtgtgctaatggacaa
gtttttggtttatataaaaatacatgtgttggtagcgataatgttactgactttaatgca
attgcaacatgtgactggacaaatgctggtgattacattttagctaacacctgtactgaa
agactcaagctttttgcagcagaaacgctcaaagctactgaggagacatttaaactgtct
tatggtattgctactgtacgtgaagtgctgtctgacagagaattacatctttcatgggaa
gttggtaaacctagaccaccacttaaccgaaattatgtctttactggttatcgtgtaact
aaaaacagtaaagtacaaataggagagtacacctttgaaaaaggtgactatggtgatgct
gttgtttaccgaggtacaacaacttacaaattaaatgttggtgattattttgtgctgaca
tcacatacagtaatgccattaagtgcacctacactagtgccacaagagcactatgttaga
attactggcttatacccaacactcaatatctcagatgagttttctagcaatgttgcaaat
tatcaaaaggttggtatgcaaaagtattctacactccagggaccacctggtactggtaag
agtcattttgctattggcctagctctctactacccttctgctcgcatagtgtatacagct
tgctctcatgccgctgttgatgcactatgtgagaaggcattaaaatatttgcctatagat
aaatgtagtagaattatacctgcacgtgctcgtgtagagtgttttgataaattcaaagtg
aattcaacattagaacagtatgtcttttgtactgtaaatgcattgcctgagacgacagca
gatatagttgtctttgatgaaatttcaatggccacaaattatgatttgagtgttgtcaat
gccagattacgtgctaagcactatgtgtacattggcgaccctgctcaattacctgcacca
cgcacattgctaactaagggcacactagaaccagaatatttcaattcagtgtgtagactt
atgaaaactataggtccagacatgttcctcggaacttgtcggcgttgtcctgctgaaatt
gttgacactgtgagtgctttggtttatgataataagcttaaagcacataaagacaaatca
gctcaatgctttaaaatgttttataagggtgttatcacgcatgatgtttcatctgcaatt
aacaggccacaaataggcgtggtaagagaattccttacacgtaaccctgcttggagaaaa
gctgtctttatttcaccttataattcacagaatgctgtagcctcaaagattttgggacta
ccaactcaaactgttgattcatcacagggctcagaatatgactatgtcatattcactcaa
accactgaaacagctcactcttgtaatgtaaacagatttaatgttgctattaccagagca
aaagtaggcatactttgcataatgtctgatagagacctttatgacaagttgcaatttaca
agtcttgaaattccacgtaggaatgtggcaactttacaagctgaaaatgtaacaggactc
tttaaagattgtagtaaggtaatcactgggttacatcctacacaggcacctacatacctc
agtgttgacactaaattcaaaactgaaggtttatgtgttgacatacctggcatacctaag
gacatgacctatagaagactcatctctatgatgggttttaaaatgaattatcaagttaat
ggttaccctaacatgtttatcacccgcgaagaagctataagacatgtacgtgcatggatt
ggcttcgatgtcgaggggtgtcatgctactagagaagctgttggtaccaatttaccttta
cagctaggtttttctacaggtgttaacctagttgctgtacctacaggttatgttgataca
cctaataatacagatttttccagagttagtgctaaaccaccgcctggagatcaatttaaa
cacctcataccacttatgtacaaaggacttccttggaatgtagtgcgtataaagattgta
caaatgttaagtgacacacttaaaaatctctctgacagagtcgtatttgtcttatgggca
catggctttgagttgacatctatgaagtattttgtgaaaataggacctgagcgcacctgt
tgtctatgtgatagacgtgccacatgcttttccactgcttcagacacttatgcctgttgg
catcattctattggatttgattacgtctataatccgtttatgattgatgttcaacaatgg
ggttttacaggtaacctacaaagcaaccatgatctgtattgtcaagtccatggtaatgca
catgtagctagttgtgatgcaatcatgactaggtgtctagctgtccacgagtgctttgtt
aagcgtgttgactggactattgaatatcctataattggtgatgaactgaagattaatgcg
gcttgtagaaaggttcaacacatggttgttaaagctgcattattagcagacaaattccca
gttcttcacgacattggtaaccctaaagctattaagtgtgtacctcaagctgatgtagaa
tggaagttctatgatgcacagccttgtagtgacaaagcttataaaatagaagaattattc
tattcttatgccacacattctgacaaattcacagatggtgtatgcctattttggaattgc
aatgtcgatagatatcctgctaattccattgtttgtagatttgacactagagtgctatct
aaccttaacttgcctggttgtgatggtggcagtttgtatgtaaataaacatgcattccac
acaccagcttttgataaaagtgcttttgttaatttaaaacaattaccatttttctattac
tctgacagtccatgtgagtctcatggaaaacaagtagtgtcagatatagattatgtacca
ctaaagtctgctacgtgtataacacgttgcaatttaggtggtgctgtctgtagacatcat
gctaatgagtacagattgtatctcgatgcttataacatgatgatctcagctggctttagc
ttgtgggtttacaaacaatttgatacttataacctctggaacacttttacaagacttcag
agtttagaaaatgtggcttttaatgttgtaaataagggacactttgatggacaacagggt
gaagtaccagtttctatcattaataacactgtttacacaaaagttgatggtgttgatgta
gaattgtttgaaaataaaacaacattacctgttaatgtagcatttgagctttgggctaag
cgcaacattaaaccagtaccagaggtgaaaatactcaataatttgggtgtggacattgct
gctaatactgtgatctgggactacaaaagagatgctccagcacatatatctactattggt
gtttgttctatgactgacatagccaagaaaccaactgaaacgatttgtgcaccactcact
gtcttttttgatggtagagttgatggtcaagtagacttatttagaaatgcccgtaatggt
gttcttattacagaaggtagtgttaaaggtttacaaccatctgtaggtcccaaacaagct
agtcttaatggagtcacattaattggagaagccgtaaaaacacagttcaattattataag
aaagttgatggtgttgtccaacaattacctgaaacttactttactcagagtagaaattta
caagaatttaaacccaggagtcaaatggaaattgatttcttagaattagctatggatgaa
ttcattgaacggtataaattagaaggctatgccttcgaacatatcgtttatggagatttt
agtcatagtcagttaggtggtttacatctactgattggactagctaaacgttttaaggaa
tcaccttttgaattagaagattttattcctatggacagtacagttaaaaactatttcata
acagatgcgcaaacaggttcatctaagtgtgtgtgttctgttattgatttattacttgat
gattttgttgaaataataaaatcccaagatttatctgtagtttctaaggttgtcaaagtg
actattgactatacagaaatttcatttatgctttggtgtaaagatggccatgtagaaaca
ttttacccaaaattacaatctagtcaagcgtggcaaccgggtgttgctatgcctaatctt
tacaaaatgcaaagaatgctattagaaaagtgtgaccttcaaaattatggtgatagtgca
acattacctaaaggcataatgatgaatgtcgcaaaatatactcaactgtgtcaatattta
aacacattaacattagctgtaccctataatatgagagttatacattttggtgctggttct
gataaaggagttgcaccaggtacagctgttttaagacagtggttgcctacgggtacgctg
cttgtcgattcagatcttaatgactttgtctctgatgcagattcaactttgattggtgat
tgtgcaactgtacatacagctaataaatgggatctcattattagtgatatgtacgaccct
aagactaaaaatgttacaaaagaaaatgactctaaagagggttttttcacttacatttgt
gggtttatacaacaaaagctagctcttggaggttccgtggctataaagataacagaacat
tcttggaatgctgatctttataagctcatgggacacttcgcatggtggacagcctttgtt
actaatgtgaatgcgtcatcatctgaagcatttttaattggatgtaattatcttggcaaa
ccacgcgaacaaatagatggttatgtcatgcatgcaaattacatattttggaggaataca
aatccaattcagttgtcttcctattctttatttgacatgagtaaatttccccttaaatta
aggggtactgctgttatgtctttaaaagaaggtcaaatcaatgatatgattttatctctt
cttagtaaaggtagacttataattagagaaaacaacagagttgttatttctagtgatgtt
cttgttaacaactaaacgaacaatgtttgtttttcttgttttattgccactagtctctag
tcagtgtgttaatcttacaaccagaactcaattaccccctgcatacactaattctttcac
acgtggtgtttattaccctgacaaagttttcagatcctcagttttacattcaactcagga
cttgttcttacctttcttttccaatgttacttggttccatgctatacatgtctctgggac
caatggtactaagaggtttgataaccctgtcctaccatttaatgatggtgtttattttgc
ttccactgagaagtctaacataataagaggctggatttttggtactactttagattcgaa
gacccagtccctacttattgttaataacgctactaatgttgttattaaagtctgtgaatt
tcaattttgtaatgatccatttttgggtgtttattaccacaaaaacaacaaaagttggat
ggaaagtgagttcagagtttattctagtgcgaataattgcacttttgaatatgtctctca
gccttttcttatggaccttgaaggaaaacagggtaatttcaaaaatcttagggaatttgt
gtttaagaatattgatggttattttaaaatatattctaagcacacgcctattaatttagt
gcgtgatctccctcagggtttttcggctttagaaccattggtagatttgccaataggtat
taacatcactaggtttcaaactttacttgctttacatagaagttatttgactcctggtga
ttcttcttcaggttggacagctggtgctgcagcttattatgtgggttatcttcaacctag
gacttttctattaaaatataatgaaaatggaaccattacagatgctgtagactgtgcact
tgaccctctctcagaaacaaagtgtacgttgaaatccttcactgtagaaaaaggaatcta
tcaaacttctaactttagagtccaaccaacagaatctattgttagatttcctaatattac
aaacttgtgcccttttggtgaagtttttaacgccaccagatttgcatctgtttatgcttg
gaacaggaagagaatcagcaactgtgttgctgattattctgtcctatataattccgcatc
attttccacttttaagtgttatggagtgtctcctactaaattaaatgatctctgctttac
taatgtctatgcagattcatttgtaattagaggtgatgaagtcagacaaatcgctccagg
gcaaactggaaagattgctgattataattataaattaccagatgattttacaggctgcgt
tatagcttggaattctaacaatcttgattctaaggttggtggtaattataattacctgta
tagattgtttaggaagtctaatctcaaaccttttgagagagatatttcaactgaaatcta
tcaggccggtagcacaccttgtaatggtgttgaaggttttaattgttactttcctttaca
atcatatggtttccaacccactaatggtgttggttaccaaccatacagagtagtagtact
ttcttttgaacttctacatgcaccagcaactgtttgtggacctaaaaagtctactaattt
ggttaaaaacaaatgtgtcaatttcaacttcaatggtttaacaggcacaggtgttcttac
tgagtctaacaaaaagtttctgcctttccaacaatttggcagagacattgctgacactac
tgatgctgtccgtgatccacagacacttgagattcttgacattacaccatgttcttttgg
tggtgtcagtgttataacaccaggaacaaatacttctaaccaggttgctgttctttatca
gggtgttaactgcacagaagtccctgttgctattcatgcagatcaacttactcctacttg
gcgtgtttattctacaggttctaatgtttttcaaacacgtgcaggctgtttaataggggc
tgaacatgtcaacaactcatatgagtgtgacatacccattggtgcaggtatatgcgctag
ttatcagactcagactaattctcctcggcgggcacgtagtgtagctagtcaatccatcat
tgcctacactatgtcacttggtgcagaaaattcagttgcttactctaataactctattgc
catacccacaaattttactattagtgttaccacagaaattctaccagtgtctatgaccaa
gacatcagtagattgtacaatgtacatttgtggtgattcaactgaatgcagcaatctttt
gttgcaatatggcagtttttgtacacaattaaaccgtgctttaactggaatagctgttga
acaagacaaaaacacccaagaagtttttgcacaagtcaaacaaatttacaaaacaccacc
aattaaagattttggtggttttaatttttcacaaatattaccagatccatcaaaaccaag
caagaggtcatttattgaagatctacttttcaacaaagtgacacttgcagatgctggctt
catcaaacaatatggtgattgccttggtgatattgctgctagagacctcatttgtgcaca
aaagtttaacggccttactgttttgccacctttgctcacagatgaaatgattgctcaata
cacttctgcactgttagcgggtacaatcacttctggttggacctttggtgcaggtgctgc
attacaaataccatttgctatgcaaatggcttataggtttaatggtattggagttacaca
gaatgttctctatgagaaccaaaaattgattgccaaccaatttaatagtgctattggcaa
aattcaagactcactttcttccacagcaagtgcacttggaaaacttcaagatgtggtcaa
ccaaaatgcacaagctttaaacacgcttgttaaacaacttagctccaattttggtgcaat
ttcaagtgttttaaatgatatcctttcacgtcttgacaaagttgaggctgaagtgcaaat
tgataggttgatcacaggcagacttcaaagtttgcagacatatgtgactcaacaattaat
tagagctgcagaaatcagagcttctgctaatcttgctgctactaaaatgtcagagtgtgt
acttggacaatcaaaaagagttgatttttgtggaaagggctatcatcttatgtccttccc
tcagtcagcacctcatggtgtagtcttcttgcatgtgacttatgtccctgcacaagaaaa
gaacttcacaactgctcctgccatttgtcatgatggaaaagcacactttcctcgtgaagg
tgtctttgtttcaaatggcacacactggtttgtaacacaaaggaatttttatgaaccaca
aatcattactacagacaacacatttgtgtctggtaactgtgatgttgtaataggaattgt
caacaacacagtttatgatcctttgcaacctgaattagactcattcaaggaggagttaga
taaatattttaagaatcatacatcaccagatgttgatttaggtgacatctctggcattaa
tgcttcagttgtaaacattcaaaaagaaattgaccgcctcaatgaggttgccaagaattt
aaatgaatctctcatcgatctccaagaacttggaaagtatgagcagtatataaaatggcc
atggtacatttggctaggttttatagctggcttgattgccatagtaatggtgacaattat
gctttgctgtatgaccagttgctgtagttgtctcaagggctgttgttcttgtggatcctg
ctgcaaatttgatgaagacgactctgagccagtgctcaaaggagtcaaattacattacac
ataaacgaacttatggatttgtttatgagaatcttcacaattggaactgtaactttgaag
caaggtgaaatcaaggatgctactccttcagattttgttcgcgctactgcaacgataccg
atacaagcctcactccctttcggatggcttattgttggcgttgcacttcttgctgttttt
catagcgcttccaaaatcataaccctcaaaaagagatggcaactagcactctccaagggt
gttcactttgtttgcaacttgctgttgttgtttgtaacagtttactcacaccttttgctc
gttgctgctggccttgaagccccttttctctatctttatgctttagtctacttcttgcag
agtataaactttgtaagaataataatgaggctttggttttgctggaaatgccgttccaaa
aacccattactttatgatgccaactattttctttgctggcatactaattgttacgactat
tgtataccttacaatagtgtaacttcttcaattgtcattacttcaggtgatggcacaaca
agtcctatttctgaacatgactaccagattggtggttatactgaaaaatgggaatctgga
gtaaaagactgtgttgtattacacagttacttcacttcagactattaccagctgtactca
actcaattgagtacagacactggtgttgaacatgttaccttcttcatctacaataaaatt
gttgatgagcctgaagaacatgtccaaattcacacaatcgacggttcatccggagttgtt
aatccagtaatggaaccaatttatgatgaaccgacgacgactactagcgtgcctttgtaa
gcacaagctgatgagtacgaacttatgtactcattcgtttcggaagagacaggtacgtta
atagttaatagcgtacttctttttcttgctttcgtggtattcttgctagttacactagcc
atccttactgcgcttcgattgtgtgcgtactgctgcaatattgttaacgtgagtcttgta
aaaccttctttttacgtttactctcgtgttaaaaatctgaattcttctagagttcctgat
tttctggtctaaacgaactaaatattatattagtttttctgtttggaactttaattttag
ccatggcagattccaacggtactattaccgttgaagagcttaaaaagctccttgaacaat
ggaacctagtaataggtttcctattccttacatggatttgtcttctacaatttgcctatg
ccaacaggaataggtttttgtatataattaagttaattttcctctggctgttatggccag
taactttagcttgttttgtgcttgctgctgtttacagaataaattggatcaccggtggaa
ttgctatcgcaatggcttgtcttgtaggcttgatgtggctcagctacttcattgcttctt
tcagactgtttgcgcgtacgcgttccatgtggtcattcaatccagaaactaacattcttc
tcaacgtgccactccatggcactattctgaccagaccgcttctagaaagtgaactcgtaa
tcggagctgtgatccttcgtggacatcttcgtattgctggacaccatctaggacgctgtg
acatcaaggacctgcctaaagaaatcactgttgctacatcacgaacgctttcttattaca
aattgggagcttcgcagcgtgtagcaggtgactcaggttttgctgcatacagtcgctaca
ggattggcaactataaattaaacacagaccattccagtagcagtgacaatattgctttgc
ttgtacagtaagtgacaacagatgtttcatctcgttgactttcaggttactatagcagag
atattactaattattatgaggacttttaaagtttccatttggaatcttgattacatcata
aacctcataattaaaaatttatctaagtcactaactgagaataaatattctcaattagat
gaagagcaaccaatggagattgattaaacgaacatgaaaattattcttttcttggcactg
ataacactcgctacttgtgagctttatcactaccaagagtgtgttagaggtacaacagta
cttttaaaagaaccttgctcttctggaacatacgagggcaattcaccatttcatcctcta
gctgataacaaatttgcactgacttgctttagcactcaatttgcttttgcttgtcctgac
ggcgtaaaacacgtctatcagttacgtgccagatcagtttcacctaaactgttcatcaga
caagaggaagttcaagaactttactctccaatttttcttattgttgcggcaatagtgttt
ataacactttgcttcacactcaaaagaaagacagaatgattgaactttcattaattgact
tctatttgtgctttttagcctttctgctattccttgttttaattatgcttattatctttt
ggttctcacttgaactgcaagatcataatgaaacttgtcacgcctaaacgaacatgaaat
ttcttgttttcttaggaatcatcacaactgtagctgcatttcaccaagaatgtagtttac
agtcatgtactcaacatcaaccatatgtagttgatgacccgtgtcctattcacttctatt
ctaaatggtatattagagtaggagctagaaaatcagcacctttaattgaattgtgcgtgg
atgaggctggttctaaatcacccattcagtacatcgatatcggtaattatacagtttcct
gtttaccttttacaattaattgccaggaacctaaattgggtagtcttgtagtgcgttgtt
cgttctatgaagactttttagagtatcatgacgttcgtgttgttttagatttcatctaaa
cgaacaaactaaaatgtctgataatggaccccaaaatcagcgaaatgcaccccgcattac
gtttggtggaccctcagattcaactggcagtaaccagaatggagaacgcagtggggcgcg
atcaaaacaacgtcggccccaaggtttacccaataatactgcgtcttggttcaccgctct
cactcaacatggcaaggaagaccttaaattccctcgaggacaaggcgttccaattaacac
caatagcagtccagatgaccaaattggctactaccgaagagctaccagacgaattcgtgg
tggtgacggtaaaatgaaagatctcagtccaagatggtatttctactacctaggaactgg
gccagaagctggacttccctatggtgctaacaaagacggcatcatatgggttgcaactga
gggagccttgaatacaccaaaagatcacattggcacccgcaatcctgctaacaatgctgc
aatcgtgctacaacttcctcaaggaacaacattgccaaaaggcttctacgcagaagggag
cagaggcggcagtcaagcctcttctcgttcctcatcacgtagtcgcaacagttcaagaaa
ttcaactccaggcagcagtaggggaacttctcctgctagaatggctggcaatggcggtga
tgctgctcttgctttgctgctgcttgacagattgaaccagcttgagagcaaaatgtctgg
taaaggccaacaacaacaaggccaaactgtcactaagaaatctgctgctgaggcttctaa
gaagcctcggcaaaaacgtactgccactaaagcatacaatgtaacacaagctttcggcag
acgtggtccagaacaaacccaaggaaattttggggaccaggaactaatcagacaaggaac
tgattacaaacattggccgcaaattgcacaatttgcccccagcgcttcagcgttcttcgg
aatgtcgcgcattggcatggaagtcacaccttcgggaacgtggttgacctacacaggtgc
catcaaattggatgacaaagatccaaatttcaaagatcaagtcattttgctgaataagca
tattgacgcatataaaacattcccaccaacagagcctaaaaaggacaaaaagaagaaggc
tgatgaaactcaagccttaccgcagagacagaagaaacagcaaactgtgactcttcttcc
tgctgcagatttggatgatttctccaaacaattgcaacaatccatgagcagtgctgactc
aactcaggcctaaactcatgcagaccacacaaggcagatgggctatataaacgttttcgc
ttttccgtttacgatatatagtctactcttgtgcagaatgaattctcgtaactacatagc
acaagtagatgtagttaactttaatctcacatagcaatctttaatcagtgtgtaacatta
gggaggacttgaaagagccaccacattttcaccgaggccacgcggagtacgatcgagtgt
acagtgaacaatgctagggnnnnnnnnnnnnnnnnnnnnnnnnnnnnnnnnnnnnnnnnn
nnnnnnnnnnnnnnn
>Senegal|EPI_ISL_418213
ATTAAAGGTTTATACCTTCCCAGGTAACAAACCAACCAACTTTCGATCTCTTGTagatct
gttctctaaacgaactttaaaatctgtgtggctgtcactcggctgcatgcttagtgcact
cacgcagtataattaataactaattactgtcgttgacaggacacgagtaactcgtctatc
ttctgcaggctgcttacggtttcgtccgtgttgcagccgatcatcagcacatctaggttt
tgtccgggtgtgaccgaaaggtaagatggagagccttgtccctggtttcaacgagaaaac
acacgtccaactcagtttgcctgttttacaggttcgcgacgtgctcgtacgtggctttgg
agactccgtggaggaggtcttatcagaggcacgtcaacatcttaaagatggcacttgtgg
cttagtagaagttgaaaaaggcgttttgcctcaacttgaacagccctatgtgttcatcaa
acgttcggatgctcgaactgcacctcatggtcatgttatggttgagctggtagcagaact
cgaaggcattcagtacggtcgtagtggtgagacacttggtgtccttgtccctcatgtggg
cgaaataccagtggcttaccgcaaggttcttcttcgtaagaacggtaataaaggagctgg
tggccatagttacggcgccgatctaaagtcatttgacttaggcgacgagcttggcactga
tccttatgaagattttcaagaaaactggaacactaaacatagcagtggtgttacccgtga
actcatgcgtgagcttaacggaggggcatacactcgctatgtcgataacaacttctgtgg
ccctgatggctaccctcttgagtgcattaaagaccttctagcacgtgctggtaaagcttc
atgcactttgtccgaacaactggactttattgacactaagaggggtgtatactgctgccg
tgaacatgagcatgaaattgcttggtacacggaacgttctgaaaagagctatgaattgca
gacaccttttgaaattaaattggcaaagaaatttgacaccttcaatggggaatgtccaaa
ttttgtatttcccttaaattccataatcaagactattcaaccaagggttgaaaagaaaaa
gcttgatggctttatgggtagaattcgatctgtctatccagttgcgtcaccaaatgaatg
caaccaaatgtgcctttcaactctcatgaagtgtgatcattgtggtgaaacttcatggca
gacgggcgattttgttaaagccacttgcgaattttgtggcactgagaatttgactaaaga
aggtgccactacttgtggttacttaccccaaaatgctgttgttaaaatttattgtccagc
atgtcacaattcagaagtaggacctgagcatagtcttgccgaataccataatgaatctgg
cttgaaaaccattcttcgtaagggtggtcgcactattgcctttggaggctgtgtgttctc
ttatgttggttgccataacaagtgtgcctattgggttccacgtgctagcgctaacatagg
ttgtaaccatacaggtgttgttggagaaggttccgaaggtcttaatgacaaccttcttga
aatactccaaaaagagaaagtcaacatcaatattgttggtgactttaaacttaatgaaga
gatcgccattattttggcatctttttctgcttccacaagtgcttttgtggaaactgtgaa
aggtttggattataaagcattcaaacaaattgttgaatcctgtggtaattttaaagttac
aaaaggaaaagctaaaaaaggtgcctggaatattggtgaacagaaatcaatactgagtcc
tctttatgcatttgcatcagaggctgctcgtgttgtacgatcaattttctcccgcactct
tgaaactgctcaaaattctgtgcgtgttttacagaaggccgctataacaatactagatgg
aatttcacagtattcactgagactcattgatgctatgatgttcacatctgatttggctac
taacaatctagttgtaatggcctacattacaggtggtgttgttcagttgacttcgcagtg
gctaactaacatctttggcactgtttatgaaaaactcaaacccgtccttgattggcttga
agagaagtttaaggaaggtgtagagtttcttagagacggttgggaaattgttaaatttat
ctcaacctgtgcttgtgaaattgtcggtggacaaattgtcacctgtgcaaaggaaattaa
ggagagtgttcagacattctttaagcttgtaaataaatttttggctttgtgtgctgactc
tatcattattggtggagctaaacttaaagccttgaatttaggtgaaacatttgtcacgca
ctcaaagggattgtacagaaagtgtgttaaatccagagaagaaactggcctactcatgcc
tctaaaagccccaaaagaaattatcttcttagagggagaaacacttcccacagaagtgtt
aacagaggaagttgtcttgaaaactggtgatttacaaccattagaacaacctactagtga
agctgttgaagctccattggttggtacaccagtttgtattaacgggcttatgttgctcga
aatcaaagacacagaaaagtactgtgcccttgcacctaatatgatggtaacaaacaatac
cttcacactcaaaggcggtgcaccaacaaaggttacttttggtgatgacactgtgataga
agtgcaaggttacaagagtgtgaatatcacttttgaacttgatgaaaggattgataaagt
acttaatgagaagtgctctgcctatacagttgaactcggtacagaagtaaatgagttcgc
ctgtgttgtggcagatgctgtcataaaaactttgcaaccagtatctgaattacttacacc
actgggcattgatttagatgagtggagtatggctacatactacttatttgatgagtctgg
tgagtttaaattggcttcacatatgtattgttctttttaccctccagatgaggatgaaga
agaaggtgattgtgaagaagaagagtttgagccatcaactcaatatgagtatggtactga
agatgattaccaaggtaaacctttggaatttggtgccacttctgctgctcttcaacctga
agaagagcaagaagaagattggttagatgatgatagtcaacaaactgttggtcaacaaga
cggcagtgaggacaatcagacaactactattcaaacaattgttgaggttcaacctcaatt
agagatggaacttacaccagttgttcagactattgaagtgaatagttttagtggttattt
aaaacttactgacaatgtatacattaaaaatgcagacattgtggaagaagctaaaaaggt
aaaaccaacagtggttgttaatgcagccaatgtttaccttaaacatggaggaggtgttgc
aggagccttaaataaggctactaacaatgccatgcaagttgaatctgatgattacatagc
tactaatggaccacttaaagtgggtggtagttgtgttttaagcggacacaatcttgctaa
acactgtcttcatgttgtcggcccaaatgttaacaaaggtgaagacattcaacttcttaa
gagtgcttatgaaaattttaatcagcacgaagttctacttgcaccattattatcagctgg
tatttttggtgctgaccctatacattctttaagagtttgtgtagatactgttcgcacaaa
tgtctacttagctgtctttgataaaaatctctatgacaaacttgtttcaagctttttgga
aatgaagagtgaaaagcaagttgaacaaaagatcgctgagattcctaaagaggaagttaa
gccatttataactgaaagtaaaccttcagttgaacagagaaaacaagatgataagaaaat
caaagcttgtgttgaagaagttacaacaactctggaagaaactaagttcctcacagaaaa
cttgttactttatattgacattaatggcaatcttcatccagattctgccactcttgttag
tgacattgacatcactttcttaaagaaagatgctccatatatagtgggtgatgttgttca
agagggtgttttaactgctgtggttatacctactaaaaaggctggtggcactactgaaat
gctagcgaaagctttgagaaaagtgccaacagacaattatataaccacttacccgggtca
gggtttaaatggttacactgtagaggaggcaaagacagtgcttaaaaagtgtaaaagtgc
cttttacattctaccatctattatctctaatgagaagcaagaaattcttggaactgtttc
ttggaatttgcgagaaatgcttgcacatgcagaagaaacacgcaaattaatgcctgtctg
tgtggaaactaaagccatagtttcaactatacagcgtaaatataagggtattaaaataca
agagggtgtggttgattatggtgctagattttacttttacaccagtaaaacaactgtagc
gtcacttatcaacacacttaacgatctaaatgaaactcttgttacaatgccacttggcta
tgtaacacatggcttaaatttggaagaagctgctcggtatatgagatctctcaaagtgcc
agctacagtttctgtttcttcacctgatgctgttacagcgtataatggttatcttacttc
ttcttctaaaacacctgaagaacattttattgaaaccatctcacttgctggttcctataa
agattggtcctattctggacaatctacacaactaggtatagaatttcttaagagaggtga
taaaagtgtatattacactagtaatcctaccacattccacctagatggtgaagttatcac
ctttgacaatcttaagacacttctttctttgagagaagtgaggactattaaggtgtttac
aacagtagacaacattaacctccacacgcaagttgtggacatgtcaatgacatatggaca
acagtttggtccaacttatttggatggagctgatgttactaaaataaaacctcataattc
acatgaaggtaaaacattttatgttttacctaatgatgacactctacgtgttgaggcttt
tgagtactaccacacaactgatcctagttttctgggtaggtacatgtcagcattaaatca
cactaaaaagtggaaatacccacaagttaatggtttaacttctattaaatgggcagataa
caactgttatcttgccactgcattgttaacactccaacaaatagagttgaagtttaatcc
acctgctctacaagatgcttattacagagcaagggctggtgaagctgctaacttttgtgc
acttatcttagcctactgtaataagacagtaggtgagttaggtgatgttagagaaacaat
gagttacttgtttcaacatgccaatttagattcttgcaaaagagtcttgaacgtggtgtg
taaaacttgtggacaacagcagacaacccttaagggtgtagaagctgttatgtacatggg
cacactttcttatgaacaatttaagaaaggtgttcagataccttgtacgtgtggtaaaca
agctacaaaatatctagtacaacaggagtcaccttttgttatgatgtcagcaccacctgc
tcagtatgaacttaagcatggtacatttacttgtgctagtgagtacactggtaattacca
gtgtggtcactataaacatataacttctaaagaaactttgtattgcatagacggtgcttt
acttacaaagtcctcagaatacaaaggtcctattacggatgttttctacaaagaaaacag
ttacacaacaaccataaaaccagttacttataaattggatggtgttgtttgtacagaaat
tgaccctaagttggacaattattataagaaagacaattcttatttcacagagcaaccaat
tgatcttgtaccaaaccaaccatatccaaacgcaagcttcgataattttaagtttgtatg
tgataatatcaaatttgctgatgatttaaaccagttaactggttataagaaacctgcttc
aagagagcttaaagttacatttttccctgacttaaatggtgatgtggtggctattgatta
taaacactacacaccctcttttaagaaaggagctaaattgttacataaacctattgtttg
gcatgttaacaatgcaactaataaagccacgtataaaccaaatacctggtgtatacgttg
tctttggagcacaaaaccagttgaaacatcaaattcgtttgatgtactgaagtcagagga
cgcgcagggaatggataatcttgcctgcgaagatctaaaaccagtctctgaagaagtagt
ggaaaatcctaccatacagaaagacgttcttgagtgtaatgtgaaaactaccgaagttgt
aggagacattatacttaaaccagcaaataatagtttaaaaattacagaagaggttggcca
cacagatctaatggctgcttatgtagacaattctagtcttactattaagaaacctaatga
attatctagagtattaggtttgaaaacccttgctactcatggtttagctgctgttaatag
tgtcccttgggatactatagctaattatgctaagccttttcttaacaaagttgttagtac
aactactaacatagttacacggtgtttaaaccgtgtttgtactaattatatgccttattt
ctttactttattgctacaattgtgtacttttactagaagtacaaattctagaattaaagc
atctatgccgactactatagcaaagaatactgttaagagtgtcggtaaattttgtctaga
ggcttcatttaattatttgaagtcacctaatttttctaaactgataaatattataatttg
gtttttactattaagtgtttgcctaggttctttaatctactcaaccgctgctttaggtgt
tttaatgtctaatttaggcatgccttcttactgtactggttacagagaaggctatttgaa
ctctactaatgtcactattgcaacctactgtactggttctataccttgtagtgtttgtct
tagtggtttagattctttagacacctatccttctttagaaactatacaaattaccatttc
atcttttaaatgggatttaactgcttttggcttagttgcagagtggtttttggcatatat
tcttttcactaggtttttctatgtacttggattggctgcaatcatgcaattgtttttcag
ctattttgcagtacattttattagtaattcttggcttatgtggttaataattaatcttgt
acaaatggccccgatttcagctatggttagaatgtacatcttctttgcatcattttatta
tgtatggaaaagttatgtgcatgttgtagacggttgtaattcatcaacttgtatgatgtg
ttacaaacgtaatagagcaacaagagtcgaatgtacaactattgttaatggtgttagaag
gtccttttatgtctatgctaatggaggtaaaggcttttgcaaactacacaattggaattg
tgttaattgtgatacattctgtgctggtagtacatttattagtgatgaagttgcgagaga
cttgtcactacagtttaaaagaccaataaatcctactgaccagtcttcttacatcgttga
tagtgttacagtgaagaatggttccatccatctttactttgataaagctggtcaaaagac
ttatgaaagacattctctctctcattttgttaacttagacaacctgagagctaataacac
taaaggttcattgcctattaatgttatagtttttgatggtaaatcaaaatgtgaagaatc
atctgcaaaatcagcgtctgtttactacagtcagcttatgtgtcaacctatactgttact
agatcaggcattagtgtctgatgttggtgatagtgcggaagttgcagttaaaatgtttga
tgcttacgttaatacgttttcatcaacttttaacgtaccaatggaaaaactcaaaacact
agttgcaactgcagaagctgaacttgcaaagaatgtgtccttagacaatgtcttatctac
ttttatttcagcagctcggcaagggtttgttgattcagatgtagaaactaaagatgttgt
tgaatgtcttaaattgtcacatcaatctgacatagaagttactggcgatagttgtaataa
ctatatgctcacctataacaaagttgaaaacatgacaccccgtgaccttggtgcttgtat
tgactgtagtgcgcgtcatattaatgcgcaggtagcaaaaagtcacaacattgctttgat
atggaacgttaaagatttcatgtcattgtctgaacaactacgaaaacaaatacgtagtgc
tgctaaaaagaataacttaccttttaagttgacatgtgcaactactagacaagttgttaa
tgttgtaacaacaaagatagcacttaagggtggtaaaattgttaataattggttgaagca
gttaattaaagttacacttgtgttcctttttgttgctgctattttctatttaataacacc
tgttcatgtcatgtctaaacatactgacttttcaagtgaaatcataggatacaaggctat
tgatggtggtgtcactcgtgacatagcatctacagatacttgttttgctaacaaacatgc
tgattttgacacatggtttagccagcgtggtggtagttatactaatgacaaagcttgccc
attgattgctgcagtcataacaagagaagtgggttttgtcgtgcctggtttgcctggcac
gatattacgcacaactaatggtgactttttgcatttcttacctagagtttttagtgcagt
tggtaacatctgttacacaccatcaaaacttatagagtacactgactttgcaacatcagc
ttgtgttttggctgctgaatgtacaatttttaaagatgcttctggtaagccagtaccata
ttgttatgataccaatgtactagaaggttctgttgcttatgaaagtttacgccctgacac
acgttatgtgctcatggatggctctattattcaatttcctaacacctaccttgaaggttc
tgttagagtggtaacaacttttgattctgagtactgtaggcacggcacttgtgaaagatc
agaagctggtgtttgtgtatctactagtggtagatgggtacttaacaatgattattacag
atctttaccaggagttttctgtggtgtagatgctgtaaatttacttactaatatgtttac
accactaattcaacctattggtgctttggacatatcagcatctatagtagctggtggtat
tgtagctatcgtagtaacatgccttgcctactattttatgaggtttagaagagcttttgg
tgaatacagtcatgtagttgcctttaatactttactattccttatgtcattcactgtact
ctgtttaacaccagtttactcattcttacctggtgtttattctgttatttacttgtactt
gacattttatcttactaatgatgtttcttttttagcacatattcagtggatggttatgtt
cacacctttagtacctttctggataacaattgcttatatcatttgtatttccacaaagca
tttctattggttctttagtaattacctaaagagacgtgtagtctttaatggtgtttcctt
tagtacttttgaagaagctgcgctgtgcacctttttgttaaataaagaaatgtatctaaa
gttgcgtagtgatgtgctattacctcttacgcaatataatagatacttagctctttataa
taagtacaagtattttagtggagcaatggatacaactagctacagagaagctgcttgttg
tcatctcgcaaaggctctcaatgacttcagtaactcaggttctgatgttctttaccaacc
accacaaacctctatcacctcagctgttttgcagagtggttttagaaaaatggcattccc
atctggtaaagttgagggttgtatggtacaagtaacttgtggtacaactacacttaacgg
tctttggcttgatgacgtagtttactgtccaagacatgtgatctgcacctctgaagacat
gcttaaccctaattatgaagatttactcattcgtaagtctaatcataatttcttggtaca
ggctggtaatgttcaactcagggttattggacattctatgcaaaattgtgtacttaagct
taaggttgatacagccaatcctaagacacctaagtataagtttgttcgcattcaaccagg
acagactttttcagtgttagcttgttacaatggttcaccatctggtgtttaccaatgtgc
tatgaggcccaatttcactattaagggttcattccttaatggttcatgtggtagtgttgg
ttttaacatagattatgactgtgtctctttttgttacatgcaccatatggaattaccaac
tggagttcatgctggcacagacttagaaggtaacttttatggaccttttgttgacaggca
aacagcacaagcagctggtacggacacaactattacagttaatgttttagcttggttgta
cgctgctgttataaatggagacaggtggtttctcaatcgatttaccacaactcttaatga
ctttaaccttgtggctatgaagtacaattatgaacctctaacacaagaccatgttgacat
actaggacctctttctgctcaaactggaattgccgttttagatatgtgtgcttcattaaa
agaattactgcaaaatggtatgaatggacgtaccatattgggtagtgctttattagaaga
tgaatttacaccttttgatgttgttagacaatgctcaggtgttactttccaaagtgcagt
gaaaagaacaatcaagggtacacaccactggttgttactcacaattttgacttcactttt
agttttagtccagagtactcaatggtctttgttcttttttttgtatgaaaatgccttttt
accttttgctatgggtattattgctatgtctgcttttgcaatgatgtttgtcaaacataa
gcatgcatttctctgtttgtttttgttaccttctcttgccactgtagcttattttaatat
ggtctatatgcctgctagttgggtgatgcgtattatgacatggttggatatggttgatac
tagtttgtctggttttaagctaaaagactgtgttatgtatgcatcagctgtagtgttact
aatccttatgacagcaagaactgtgtatgatgatggtgctaggagagtgtggacacttat
gaatgtcttgacactcgtttataaagtttattatggtaatgctttagatcaagccatttc
catgtgggctcttataatctctgttacttctaactactcaggtgtagttacaactgtcat
gtttttggccagaggtattgtttttatgtgtgttgagtattgccctattttcttcataac
tggtaatacacttcagtgtataatgctagtttattgtttcttaggctatttttgtacttg
ttactttggcctcttttgtttactcaaccgctactttagactgactcttggtgtttatga
ttacttagtttctacacaggagtttagatatatgaattcacagggactactcccacccaa
gaatagcatagatgccttcaaactcaacattaaattgttgggtgttggtggcaaaccttg
tatcaaagtagccactgtacagtctaaaatgtcagatgtaaagtgcacatcagtagtctt
actctcagttttgcaacaactcagagtagaatcatcatctaaattgtgggctcaatgtgt
ccagttacacaatgacattctcttagctaaagatactactgaagcctttgaaaaaatggt
ttcactactttctgttttgctttccatgcagggtgctgtagacataaacaagctttgtga
agaaatgctggacaacagggcaaccttacaagctatagcctcagagtttagttcccttcc
atcatatgcagcttttgctactgctcaagaagcttatgagcaggctgttgctaatggtga
ttctgaagttgttcttaaaaagttgaagaagtctttgaatgtggctaaatctgaatttga
ccgtgatgcagccatgcaacgtaagttggaaaagatggctgatcaagctatgacccaaat
gtataaacaggctagatctgaggacaagagggcaaaagttactagtgctatgcagacaat
gcttttcactatgcttagaaagttggataatgatgcactcaacaacattatcaacaatgc
aagagatggttgtgttcccttgaacataatacctcttacaacagcagccaaactaatggt
tgtcataccagactataacacatataaaaatacgtgtgatggtacaacatttacttatgc
atcagcattgtgggaaatccaacaggttgtagatgcagatagtaaaattgttcaacttag
tgaaattagtatggacaattcacctaatttagcatggcctcttattgtaacagctttaag
ggccaattctgctgtcaaattacagaataatgagcttagtcctgttgcactacgacagat
gtcttgtgctgccggtactacacaaactgcttgcactgatgacaatgcgttagcttacta
caacacaacaaagggaggtaggtttgtacttgcactgttatccgatttacaggatttgaa
atgggctagattccctaagagtgatggaactggtactatctatacagaactggaaccacc
ttgtaggtttgttacagacacacctaaaggtcctaaagtgaagtatttatactttattaa
aggattaaacaacctaaatagaggtatggtacttggtagtttagctgccacagtacgtct
acaagctggtaatgcaacagaagtgcctgccaattcaactgtattatctttctgtgcttt
tgctgtagatgctgctaaagcttacaaagattatctagctagtgggggacaaccaatcac
taattgtgttaagatgttgtgtacacacactggtactggtcaggcaataacagttacacc
ggaagccaatatggatcaagaatcctttggtggtgcatcgtgttgtctgtactgccgttg
ccacatagatcatccaaatcctaaaggattttgtgacttaaaaggtaagtatgtacaaat
acctacaacttgtgctaatgaccctgtgggttttacacttaaaaacacagtctgtaccgt
ctgcggtatgtggaaaggttatggctgtagttgtgatcaactccgcgaacccatgcttca
gtcagctgatgcacaatcgtttttaaacgggtttgcggtgtaagtgcagcccgtcttaca
ccgtgcggcacaggcactagtactgatgtcgtatacagggcttttgacatctacaatgat
aaagtagctggttttgctaaattcctaaaaactaattgttgtcgcttccaagaaaaggac
gaagatgacaatttaattgattcttactttgtagttaagagacacactttctctaactac
caacatgaagaaacaatttataatttacttaaggattgtccagctgttgctaaacatgac
ttctttaagtttagaatagacggtgacatggtaccacatatatcacgtcaacgtcttact
aaatacacaatggcagacctcgtctatgctttaaggcattttgatgaaggtaattgtgac
acattaaaagaaatacttgtcacatacaattgttgtgatgatgattatttcaataaaaag
gactggtatgattttgtagaaaacccagatatattacgcgtatacgccaacttaggtgaa
cgtgtacgccaagctttgttaaaaacagtacaattctgtgatgccatgcgaaatgctggt
attgttggtgtactgacattagataatcaagatctcaatggtaactggtatgatttcggt
gatttcatacaaaccacgccaggtagtggagttcctgttgtagattcttattattcattg
ttaatgcctatattaaccttgaccagggctttaactgcagagtcacatgttgacactgac
ttaacaaagccttacattaagtgggatttgttaaaatatgacttcacggaagagaggtta
aaactctttgaccgttattttaaatattgggatcagacataccacccaaattgtgttaac
tgtttggatgacagatgcattctgcattgtgcaaactttaatgttttattctctacagtg
ttcccacttacaagttttggaccactagtgagaaaaatatttgttgatggtgttccattt
gtagtttcaactggataccacttcagagagctaggtgttgtacataatcaggatgtaaac
ttacatagctctagacttagttttaaggaattacttgtgtatgctgctgaccctgctatg
cacgctgcttctggtaatctattactagataaacgcactacgtgcttttcagtagctgca
cttactaacaatgttgcttttcaaactgtcaaacccggtaattttaacaaagacttctat
gactttgctgtgtctaagggtttctttaaggaaggaagttctgttgaattaaaacacttc
ttctttgctcaggatggtaatgctgctatcagcgattatgactactatcgttataatcta
ccaacaatgtgtgatatcagacaactactatttgtagttgaagttgttgataagtacttt
gattgttacgatggtggctgtattaatgctaaccaagtcatcgtcaacaacctagacaaa
tcagctggttttccatttaataaatggggtaaggctagactttattatgattcaatgagt
tatgaggatcaagatgcacttttcgcatatacaaaacgtaatgtcatccctactataact
caaatgaatcttaagtatgccattagtgcaaagaatagagctcgcaccgtagctggtgtc
tctatctgtagtactatgaccaatagacagtttcatcaaaaattattgaaatcaatagcc
gccactagaggagctactgtagtaattggaacaagcaaattctatggtggttggcacaac
atgttaaaaactgtttatagtgatgtagaaaaccctcaccttatgggttgggattatcct
aaatgtgatagagccatgcctaacatgcttagaattatggcctcacttgttcttgctcgc
aaacatacaacgtgttgtagcttgtcacaccgtttctatagattagctaatgagtgtgct
caagtattgagtgaaatggtcatgtgtggcggttcactatatgttaaaccaggtggaacc
tcatcaggagatgccacaactgcttatgctaatagtgtttttaacatttgtcaagctgtc
acggccaatgttaatgcacttttatctactgatggtaacaaaattgccgataagtatgtc
cgcaatttacaacacagactttatgagtgtctctatagaaatagagatgttgacacagac
tttgtgaatgagttttacgcatatttgcgtaaacatttctcaatgatgatactctctgac
gatgctgttgtgtgtttcaatagcacttatgcatctcaaggtctagtggctagcataaag
aactttaagtcagttctttattatcaaaacaatgtttttatgtctgaagcaaaatgttgg
actgagactgaccttactaaaggacctcatgaattttgctctcaacatacaatgctagtt
aaacagggtgatgattatgtgtaccttccttacccagatccatcaagaatcctaggggcc
ggctgttttgtagatgatatcgtaaaaacagatggtacacttatgattgaacggttcgtg
tctttagctatagatgcttacccacttactaaacatcctaatcaggagtatgctgatgtc
tttcatttgtacttacaatacataagaaagctacatgatgagttaacaggacacatgtta
gacatgtattctgttatgcttactaatgataacacttcaaggtattgggaacctgagttt
tatgaggctatgtacacaccgcatacagtcttacaggctgttggggcttgtgttctttgc
aattcacagacttcattaagatgtggtgcttgcatacgtagaccattcttatgttgtaaa
tgctgttacgaccatgtcatatcaacatcacataaattagtcttgtctgttaatccgtat
gtttgcaatgctccaggttgtgatgtcacagatgtgactcaactttacttaggaggtatg
agctattattgtaaatcacataaaccacccattagttttccattgtgtgctaatggacaa
gtttttggtttatataaaaatacatgtgttggtagcgataatgttactgactttaatgca
attgcaacatgtgactggacaaatgctggtgattacattttagctaacacctgtactgaa
agactcaagctttttgcagcagaaacgctcaaagctactgaggagacatttaaactgtct
tatggtattgctactgtacgtgaagtgctgtctgacagagaattacatctttcatgggaa
gttggtaaacctagaccaccacttaaccgaaattatgtctttactggttatcgtgtaact
aaaaacagtaaagtacaaataggagagtacacctttgaaaaaggtgactatggtgatgct
gttgtttaccgaggtacaacaacttacaaattaaatgttggtgattattttgtgctgaca
tcacatacagtaatgccattaagtgcacctacactagtgccacaagagcactatgttaga
attactggcttatacccaacactcaatatctcagatgagttttctagcaatgttgcaaat
tatcaaaaggttggtatgcaaaagtattctacactccagggaccacctggtactggtaag
agtcattttgctattggcctagctctctactacccttctgctcgcatagtgtatacagct
tgctctcatgccgctgttgatgcactatgtgagaaggcattaaaatatttgcctatagat
aaatgtagtagaattatacctgcacgtgctcgtgtagagtgttttgataaattcaaagtg
aattcaacattagaacagtatgtcttttgtactgtaaatgcattgcctgagacgacagca
gatatagttgtctttgatgaaatttcaatggccacaaattatgatttgagtgttgtcaat
gccagattacgtgctaagcactatgtgtacattggcgaccctgctcaattacctgcacca
cgcacattgctaactaagggcacactagaaccagaatatttcaattcagtgtgtagactt
atgaaaactataggtccagacatgttcctcggaacttgtcggcgttgtcctgctgaaatt
gttgacactgtgagtgctttggtttatgataataagcttaaagcacataaagacaaatca
gctcaatgctttaaaatgttttataagggtgttatcacgcatgatgtttcatctgcaatt
aacaggccacaaataggcgtggtaagagaattccttacacgtaaccctgcttggagaaaa
gctgtctttatttcaccttataattcacagaatgctgtagcctcaaagattttgggacta
ccaactcaaactgttgattcatcacagggctcagaatatgactatgtcatattcactcaa
accactgaaacagctcactcttgtaatgtaaacagatttaatgttgctattaccagagca
aaagtaggcatactttgcataatgtctgatagagacctttatgacaagttgcaatttaca
agtcttgaaattccacgtaggaatgtggcaactttacaagctgaaaatgtaacaggactc
tttaaagattgtagtaaggtaatcactgggttacatcctacacaggcacctacacacctc
agtgttgacactaaattcaaaactgaaggtttatgtgttgacatacctggcatacctaag
gacatgacctatagaagactcatctctatgatgggttttaaaatgaattatcaagttaat
ggttaccctaacatgtttatcacccgcgaagaagctataagacatgtacgtgcatggatt
ggcttcgatgtcgaggggtgtcatgctactagagaagctgttggtaccaatttaccttta
cagctaggtttttctacaggtgttaacctagttgctgtacctacaggttatgttgataca
cctaataatacagatttttccagagttagtgctaaaccaccgcctggagatcaatttaaa
cacctcataccacttatgtacaaaggacttccttggaatgtagtgcgtataaagattgta
caaatgttaagtgacacacttaaaaatctctctgacagagtcgtatttgtcttatgggca
catggctttgagttgacatctatgaagtattttgtgaaaataggacctgagcgcacctgt
tgtctatgtgatagacgtgccacatgcttttccactgcttcagacacttatgcctgttgg
catcattctattggatttgattacgtctataatccgtttatgattgatgttcaacaatgg
ggttttacaggtaacctacaaagcaaccatgatctgtattgtcaagtccatggtaatgca
catgtagctagttgtgatgcaatcatgactaggtgtctagctgtccacgagtgctttgtt
aagcgtgttgactggactattgaatatcctataattggtgatgaactgaagattaatgcg
gcttgtagaaaggttcaacacatggttgttaaagctgcattattagcagacaaattccca
gttcttcacgacattggtaaccctaaagctattaagtgtgtacctcaagctgatgtagaa
tggaagttctatgatgcacagccttgtagtgacaaagcttataaaatagaagaattattc
tattcttatgccacacattctgacaaattcacagatggtgtatgcctattttggaattgc
aatgtcgatagatatcctgctaattccattgtttgtagatttgacactagagtgctatct
aaccttaacttgcctggttgtgatggtggcagtttgtatgtaaataaacatgcattccac
acaccagcttttgataaaagtgcttttgttaatttaaaacaattaccatttttctattac
tctgacagtccatgtgagtctcatggaaaacaagtagtgtcagatatagattatgtacca
ctaaagtctgctacgtgtataacacgttgcaatttaggtggtgctgtctgtagacatcat
gctaatgagtacagattgtatctcgatgcttataacatgatgatctcagctggctttagc
ttgtgggtttacaaacaatttgatacttataacctctggaacacttttacaagacttcag
agtttagaaaatgtggcttttaatgttgtaaataagggacactttgatggacaacagggt
gaagtaccagtttctatcattaataacactgtttacacaaaagttgatggtgttgatgta
gaattgtttgaaaataaaacaacattacctgttaatgtagcatttgagctttgggctaag
cgcaacattaaaccagtaccagaggtgaaaatactcaataatttgggtgtggacattgct
gctaatactgtgatctgggactacaaaagagatgctccagcacatatatctactattggt
gtttgttctatgactgacatagccaagaaaccaactgaaacgatttgtgcaccactcact
gtcttttttgatggtagagttgatggtcaagtagacttatttagaaatgcccgtaatggt
gttcttattacagaaggtagtgttaaaggtttacaaccatctgtaggtcccaaacaagct
agtcttaatggagtcacattaattggagaagccgtaaaaacacagttcaattattataag
aaagttgatggtgttgtccaacaattacctgaaacttactttactcagagtagaaattta
caagaatttaaacccaggagtcaaatggaaattgatttcttagaattagctatggatgaa
ttcattgaacggtataaattagaaggctatgccttcgaacatatcgtttatggagatttt
agtcatagtcagttaggtggtttacatctactgattggactagctaaacgttttaaggaa
tcaccttttgaattagaagattttattcctatggacagtacagttaaaaactatttcata
acagatgcgcaaacaggttcatctaagtgtgtgtgttctgttattgatttattacttgat
gattttgttgaaataataaaatcccaagatttatctgtagtttctaaggttgtcaaagtg
actattgactatacagaaatttcatttatgctttggtgtaaagatggccatgtagaaaca
ttttacccaaaattacaatctagtcaagcgtggcaaccgggtgttgctatgcctaatctt
tacaaaatgcaaagaatgctattagaaaagtgtgaccttcaaaattatggtgatagtgca
acattacctaaaggcataatgatgaatgtcgcaaaatatactcaactgtgtcaatattta
aacacattaacattagctgtaccctataatatgagagttatacattttggtgctggttct
gataaaggagttgcaccaggtacagctgttttaagacagtggttgcctacgggtacgctg
cttgtcgattcagatcttaatgactttgtctctgatgcagattcaactttgattggtgat
tgtgcaactgtacatacagctaataaatgggatctcattattagtgatatgtacgaccct
aagactaaaaatgttacaaaagaaaatgactctaaagagggttttttcacttacatttgt
gggtttatacaacaaaagctagctcttggaggttccgtggctataaagataacagaacat
tcttggaatgctgatctttataagctcatgggacacttcgcatggtggacagcctttgtt
actaatgtgaatgcgtcatcatctgaagcatttttaattggatgtaattatcttggcaaa
ccacgcgaacaaatagatggttatgtcatgcatgcaaattacatattttggaggaataca
aatccaattcagttgtcttcctattctttatttgacatgagtaaatttccccttaaatta
aggggtactgctgttatgtctttaaaagaaggtcaaatcaatgatatgattttatctctt
cttagtaaaggtagacttataattagagaaaacaacagagttgttatttctagtgatgtt
cttgttaacaactaaacgaacaatgtttgtttttcttgttttattgccactagtctctag
tcagtgtgttaatcttacaaccagaactcaattaccccctgcatacactaattctttcac
acgtggtgtttattaccctgacaaagttttcagatcctcagttttacattcaactcagga
cttgttcttacctttcttttccaatgttacttggttccatgctatacatgtctctgggac
caatggtactaagaggtttgataaccctgtcctaccatttaatgatggtgtttattttgc
ttccactgagaagtctaacataataagaggctggatttttggtactactttagattcgaa
gacccagtccctacttattgttaataacgctactaatgttgttattaaagtctgtgaatt
tcaattttgtaatgatccatttttgggtgtttattaccacaaaaacaacaaaagttggat
ggaaagtgagttcagagtttattctagtgcgaataattgcacttttgaatatgtctctca
gccttttcttatggaccttgaaggaaaacagggtaatttcaaaaatcttagggaatttgt
gtttaagaatattgatggttattttaaaatatattctaagcacacgcctattaatttagt
gcgtgatctccctcagggtttttcggctttagaaccattggtagatttgccaataggtat
taacatcactaggtttcaaactttacttgctttacatagaagttatttgactcctggtga
ttcttcttcaggttggacagctggtgctgcagcttattatgtgggttatcttcaacctag
gacttttctattaaaatataatgaaaatggaaccattacagatgctgtagactgtgcact
tgaccctctctcagaaacaaagtgtacgttgaaatccttcactgtagaaaaaggaatcta
tcaaacttctaactttagagtccaaccaacagaatctattgttagatttcctaatattac
aaacttgtgcccttttggtgaagtttttaacgccaccagatttgcatctgtttatgcttg
gaacaggaagagaatcagcaactgtgttgctgattattctgtcctatataattccgcatc
attttccacttttaagtgttatggagtgtctcctactaaattaaatgatctctgctttac
taatgtctatgcagattcatttgtaattagaggtgatgaagtcagacaaatcgctccagg
gcaaactggaaagattgctgattataattataaattaccagatgattttacaggctgcgt
tatagcttggaattctaacaatcttgattctaaggttggtggtaattataattacctgta
tagattgtttaggaagtctaatctcaaaccttttgagagagatatttcaactgaaatcta
tcaggccggtagcacaccttgtaatggtgttgaaggttttaattgttactttcctttaca
atcatatggtttccaacccactaatggtgttggttaccaaccatacagagtagtagtact
ttcttttgaacttctacatgcaccagcaactgtttgtggacctaaaaagtctactaattt
ggttaaaaacaaatgtgtcaatttcaacttcaatggtttaacaggcacaggtgttcttac
tgagtctaacaaaaagtttctgcctttccaacaatttggcagagacattgctgacactac
tgatgctgtccgtgatccacagacacttgagattcttgacattacaccatgttcttttgg
tggtgtcagtgttataacaccaggaacaaatacttctaaccaggttgctgttctttatca
gggtgttaactgcacagaagtccctgttgctattcatgcagatcaacttactcctacttg
gcgtgtttattctacaggttctaatgtttttcaaacacgtgcaggctgtttaataggggc
tgaacatgtcaacaactcatatgagtgtgacatacccattggtgcaggtatatgcgctag
ttatcagactcagactaattctcctcggcgggcacgtagtgtagctagtcaatccatcat
tgcctacactatgtcacttggtgcagaaaattcagttgcttactctaataactctattgc
catacccacaaattttactattagtgttaccacagaaattctaccagtgtctatgaccaa
gacatcagtagattgtacaatgtacatttgtggtgattcaactgaatgcagcaatctttt
gttgcaatatggcagtttttgtacacaattaaaccgtgctttaactggaatagctgttga
acaagacaaaaacacccaagaagtttttgcacaagtcaaacaaatttacaaaacaccacc
aattaaagattttggtggttttaatttttcacaaatattaccagatccatcaaaaccaag
caagaggtcatttattgaagatctacttttcaacaaagtgacacttgcagatgctggctt
catcaaacaatatggtgattgccttggtgatattgctgctagagacctcatttgtgcaca
aaagtttaacggccttactgttttgccacctttgctcacagatgaaatgattgctcaata
cacttctgcactgttagcgggtacaatcacttctggttggacctttggtgcaggtgctgc
attacaaataccatttgctatgcaaatggcttataggtttaatggtattggagttacaca
gaatgttctctatgagaaccaaaaattgattgccaaccaatttaatagtgctattggcaa
aattcaagactcactttcttccacagcaagtgcacttggaaaacttcaagatgtggtcaa
ccaaaatgcacaagctttaaacacgcttgttaaacaacttagctccaattttggtgcaat
ttcaagtgttttaaatgatatcctttcacgtcttgacaaagttgaggctgaagtgcaaat
tgataggttgatcacaggcagacttcaaagtttgcagacatatgtgactcaacaattaat
tagagctgcagaaatcagagcttctgctaatcttgctgctactaaaatgtcagagtgtgt
acttggacaatcaaaaagagttgatttttgtggaaagggctatcatcttatgtccttccc
tcagtcagcacctcatggtgtagtcttcttgcatgtgacttatgtccctgcacaagaaaa
gaacttcacaactgctcctgccatttgtcatgatggaaaagcacactttcctcgtgaagg
tgtctttgtttcaaatggcacacactggtttgtaacacaaaggaatttttatgaaccaca
aatcattactacagacaacacatttgtgtctggtaactgtgatgttgtaataggaattgt
caacaacacagtttatgatcctttgcaacctgaattagactcattcaaggaggagttaga
taaatattttaagaatcatacatcaccagatgttgatttaggtgacatctctggcattaa
tgcttcagttgtaaacattcaaaaagaaattgaccgcctcaatgaggttgccaagaattt
aaatgaatctctcatcgatctccaagaacttggaaagtatgagcagtatataaaatggcc
atggtacatttggctaggttttatagctggcttgattgccatagtaatggtgacaattat
gctttgctgtatgaccagttgctgtagttgtctcaagggctgttgttcttgtggatcctg
ctgcaaatttgatgaagacgactctgagccagtgctcaaaggagtcaaattacattacac
ataaacgaacttatggatttgtttatgagaatcttcacaattggaactgtaactttgaag
caaggtgaaatcaaggatgctactccttcagattttgttcgcgctactgcaacgataccg
atacaagcctcactccctttcggatggcttattgttggcgttgcacttcttgctgttttt
cagagcgcttccaaaatcataaccctcaaaaagagatggcaactagcactctccaagggt
gttcactttgtttgcaacttgctgttgttgtttgtaacagtttactcacaccttttgctc
gttgctgctggccttgaagccccttttctctatctttatgctttagtctacttcttgcag
agtataaactttgtaagaataataatgaggctttggctttgctggaaatgccgttccaaa
aacccattactttatgatgccaactattttctttgctggcatactaattgttacgactat
tgtataccttacaatagtgtaacttcttcaattgtcattacttcaggtgatggcacaaca
agtcctatttctgaacatgactaccagattggtggttatactgaaaaatgggaatctgga
gtaaaagactgtgttgtattacacagttacttcacttcagactattaccagctgtactca
actcaattgagtacagacactggtgttgaacatgttaccttcttcatctacaataaaatt
gttgatgagcctgaagaacatgtccaaattcacacaatcgacggttcatccggagttgtt
aatccagtaatggaaccaatttatgatgaaccgacgacgactactagcgtgcctttgtaa
gcacaagctgatgagtacgaacttatgtactcattcgtttcggaagagacaggtacgtta
atagttaatagcgtacttctttttcttgctttcgtggtattcttgctagttacactagcc
atccttactgcgcttcgattgtgtgcgtactgctgcaatattgttaacgtgagtcttgta
aaaccttctttttacgtttactctcgtgttaaaaatctgaattcttctagagttcctgat
cttctggtctaaacgaactaaatattatattagtttttctgtttggaactttaattttag
ccatggcagattccaacggtactattaccgttgaagagcttaaaaagctccttgaacaat
ggaacctagtaataggtttcctattccttacatggatttgtcttctacaatttgcctatg
ccaacaggaataggtttttgtatataattaagttaattttcctctggctgttatggccag
taactttagcttgttttgtgcttgctgctgtttacagaataaattggatcaccggtggaa
ttgctatcgcaatggcttgtcttgtaggcttgatgtggctcagctacttcattgcttctt
tcagactgtttgcgcgtacgcgttccatgtggtcattcaatccagaaactaacattcttc
tcaacgtgccactccatggcactattctgaccagaccgcttctagaaagtgaactcgtaa
tcggagctgtgatccttcgtggacatcttcgtattgctggacaccatctaggacgctgtg
acatcaaggacctgcctaaagaaatcactgttgctacatcacgaacgctttcttattaca
aattgggagcttcgcagcgtgtagcaggtgactcaggttttgctgcatacagtcgctaca
ggattggcaactataaattaaacacagaccattccagtagcagtgacaatattgctttgc
ttgtacagtaagtgacaacagatgtttcatctcgttgactttcaggttactatagcagag
atattactaattattatgagtacttttaaagtttccatttggaatcttgattacatcata
aacctcataattaaaaatttatctaagtcactaactgagaataaatattctcaattagat
gaagagcaaccaatggagattgattaaacgaacatgaaaattattcttttcttggcactg
ataacactcgctacttgtgagctttatcactaccaagagtgtgttagaggtacaacagta
cttttaaaagaaccttgctcttctggaacatacgagggcaattcaccatttcatcctcta
gctgataacaaatttgcactgacttgctttagcactcaatttgcttttgcttgtcctgac
ggcgtaaaacacgtctatcagttacgtgccagatcagtttcacctaaactgttcatcaga
caagaggaagttcaagaactttactctccaatttttcttattgttgcggcaatagtgttt
ataacactttgcttcacactcaaaagaaagacagaatgattgaactttcattaattgact
tctatttgtgctttttagcctttctgctattccttgttttaattatgcttattatctttt
ggttctcacttgaactgcaagatcataatgaaacttgtcacgcctaaacgaacatgaaat
ttcttgttttcttaggaatcatcacaactgtagctgcatttcaccaagaatgtagtttac
agtcatgtactcaacatcaaccatatgtagttgatgacccgtgtcctattcacttctatt
ctaaatggtatattagagtaggagctagaaaatcagcacctttaattgaattgtgcgtgg
atgaggctggttctaaatcacccattcagtacatcgatatcggtaattatacagtttcct
gtttaccttttacaattaattgccaggaacctaaattgggtagtcttgtagtgcgttgtt
cgttctatgaagactttttagagtatcatgacgttcgtgttgttttagatttcatctaaa
cgaacaaactaaaatgtctgataatggaccccaaaatcagcgaaatgcaccccgcattac
gtttggtggaccctcagattcaactggcagtaaccagaatggagaacgcagtggggcgcg
atcaaaacaacgtcggccccaaggtttacccaataatactgcgtcttggttcaccgctct
cactcaacatggcaaggaagaccttaaattccctcgaggacaaggcgttccaattaacac
caatagcagtccagatgaccaaattggctactaccgaagagctaccagacgaattcgtgg
tggtgacggtaaaatgaaagatctcagtccaagatggtatttctactacctaggaactgg
gccagaagctggacttccctatggtgctaacaaagacggcatcatatgggttgcaactga
gggagccttgaatacaccaaaagatcacattggcacccgcaatcctgctaacaatgctgc
aatcgtgctacaacttcctcaaggaacaacattgccaaaaggcttctacgcagaagggag
cagaggcggcagtcaagcctcttctcgttcctcatcacgtagtcgcaacagttcaagaaa
ttcaactccaggcagcagtaggggaacttctcctgctagaatggctggcaatggcggtga
tgctgctcttgctttgctgctgcttgacagattgaaccagcttgagagcaaaatgtctgg
taaaggccaacaacaacaaggccaaactgtcactaagaaatctgctgctgaggcttctaa
gaagcctcggcaaaaacgtactgccactaaagcatacaatgtaacacaagctttcggcag
acgtggtccagaacaaacccaaggaaattttggggaccaggaactaatcagacaaggaac
tgattacaaacattggccgcaaattgcacaatttgcccccagcgcttcagcgttcttcgg
aatgtcgcgcattggcatggaagtcacaccttcgggaacgtggttgacctacacaggtgc
catcaaattggatgacaaagatccaaatttcaaagatcaagtcattttgctgaataagca
tattgacgcatacaaaacattcccaccaacagagcctaaaaaggacaaaaagaagaaggc
tgatgaaactcaagccttactgcagagacagaagaaacagcaaactgtgactcttcttcc
tgctgcagatttggatgatttctccaaacaattgcaacaatccatgagcagtgctgactc
aactcaggcctaaactcatgcagaccacacaaggcagatgggctatataaacgttttcgc
ttttccgtttacgatatatagtctactcttgtgcagaatgaattctcgtaactacatagc
acaagtagatgtagttaactttaatctcacatagcaatctttaatcagtgtgtaacatta
gggaggacttgaaagagccaccacattttcaccgaggccacgcggagtacgatcgagtgt
acagtgaacaatgctagggagagctgcctatatggaagagccctaatgnnnnnnnnnnnn
nnnnnnnnnnnnnnn
>Senegal|EPI_ISL_418212
ATTAAAGGTTTATACCTTCCCAGGTAACAAACCAACCAACTTTCGATCTCTTGTagatct
gttctctaaacgaactttaaaatctgtgtggctgtcactcggctgcatgcttagtgcact
cacgcagtataattaataactaattactgtcgttgacaggacacgagtaactcgtctatc
ttctgcaggctgcttacggtttcgtccgtgttgcagccgatcatcagcacatctaggttt
tgtccgggtgtgaccgaaaggtaagatggagagccttgtccctggtttcaacgagaaaac
acacgtccaactcagtttgcctgttttacaggttcgcgacgtgctcgtacgtggctttgg
agactccgtggaggaggtcttatcagaggcacgtcaacatcttaaagatggcacttgtgg
cttagtagaagttgaaaaaggcgttttgcctcaacttgaacagccctatgtgttcatcaa
acgttcggatgctcgaactgcacctcatggtcatgttatggttgagctggtagcagaact
cgaaggcattcagtacggtcgtagtggtgagacacttggtgtccttgtccctcatgtggg
cgaaataccagtggcttaccgcaaggttcttcttcgtaagaacggtaataaaggagctgg
tggccatagttacggcgccgatctaaagtcatttgacttaggcgacgagcttggcactga
tccttatgaagattttcaagaaaactggaacactaaacatagcagtggtgttacccgtga
actcatgcgtgagcttaacggaggggcatacactcgctatgtcgataacaacttctgtgg
ccctgatggctaccctcttgagtgcattaaagaccttctagcacgtgctggtaaagcttc
atgcactttgtccgaacaactggactttattgacactaagaggggtgtatactgctgccg
tgaacatgagcatgaaattgcttggtacacggaacgttctgaaaagagctatgaattgca
gacaccttttgaaattaaattggcaaagaaatttgacaccttcaatggggaatgtccaaa
ttttgtatttcccttaaattccataatcaagactattcaaccaagggttgaaaagaaaaa
gcttgatggctttatgggtagaattcgatctgtctatccagttgcgtcaccaaatgaatg
caaccaaatgtgcctttcaactctcatgaagtgtgatcattgtggtgaaacttcatggca
gacgggcgattttgttaaagccacttgcgaattttgtggcactgagaatttgactaaaga
aggtgccactacttgtggttacttaccccaaaatgctgttgttaaaatttattgtccagc
atgtcacaattcagaagtaggacctgagcatagtcttgccgaataccataatgaatctgg
cttgaaaaccattcttcgtaagggtggtcgcactattgcctttggaggctgtgtgttctc
ttatgttggttgccataacaagtgtgcctattgggttccacgtgctagcgctaacatagg
ttgtaaccatacaggtgttgttggagaaggttccgaaggtcttaatgacaaccttcttga
aatactccaaaaagagaaagtcaacatcaatattgttggtgactttaaacttaatgaaga
gatcgccattattttggcatctttttctgcttccacaagtgcttttgtggaaactgtgaa
aggtttggattataaagcattcaaacaaattgttgaatcctgtggtaattttaaagttac
aaaaggaaaagctaaaaaaggtgcctggaatattggtgaacagaaatcaatactgagtcc
tctttatgcatttgcatcagaggctgctcgtgttgtacgatcaattttctcccgcactct
tgaaactgctcaaaattctgtgcgtgttttacagaaggccgctataacaatactagatgg
aatttcacagtattcactgagactcattgatgctatgatgttcacatctgatttggctac
taacaatctagttgtaatggcctacattacaggtggtgttgttcagttgacttcgcagtg
gctaactaacatctttggcactgtttatgaaaaactcaaacccgtccttgattggcttga
agagaagtttaaggaaggtgtagagtttcttagagacggttgggaaattgttaaatttat
ctcaacctgtgcttgtgaaattgtcggtggacaaattgtcacctgtgcaaaggaaattaa
ggagagtgttcagacattctttaagcttgtaaataaatttttggctttgtgtgctgactc
tatcattattggtggagctaaacttaaagccttgaatttaggtgaaacatttgtcacgca
ctcaaagggattgtacagaaagtgtgttaaatccagagaagaaactggcctactcatgcc
tctaaaagccccaaaagaaattatcttcttagagggagaaacacttcccacagaagtgtt
aacagaggaagttgtcttgaaaactggtgatttacaaccattagaacaacctactagtga
agctgttgaagctccattggttggtacaccagtttgtattaacgggcttatgttgctcga
aatcaaagacacagaaaagtactgtgcccttgcacctaatatgatggtaacaaacaatac
cttcacactcaaaggcggtgcaccaacaaaggttacttttggtgatgacactgtgataga
agtgcaaggttacaagagtgtgaatatcacttttgaacttgatgaaaggattgataaagt
acttaatgagaagtgctctgcctatacagttgaactcggtacagaagtaaatgagttcgc
ctgtgttgtggcagatgctgtcataaaaactttgcaaccagtatctgaattacttacacc
actgggcattgatttagatgagtggagtatggctacatactacttatttgatgagtctgg
tgagtttaaattggcttcacatatgtattgttctttttaccctccagatgaggatgaaga
agaaggtgattgtgaagaagaagagtttgagccatcaactcaatatgagtatggtactga
agatgattaccaaggtaaacctttggaatttggtgccacttctgctgctcttcaacctga
agaagagcaagaagaagattggttagatgatgatagtcaacaaactgttggtcaacaaga
cggcagtgaggacaatcagacaactactattcaaacaattgttgaggttcaacctcaatt
agagatggaacttacaccagttgttcagactattgaagtgaatagttttagtggttattt
aaaacttactgacaatgtatacattaaaaatgcagacattgtggaagaagctaaaaaggt
aaaaccaacagtggttgttaatgcagccaatgtttaccttaaacatggaggaggtgttgc
aggagccttaaataaggctactaacaatgccatgcaagttgaatctgatgattacatagc
tactaatggaccacttaaagtgggtggtagttgtgttttaagcggacacaatcttgctaa
acactgtcttcatgttgtcggcccaaatgttaacaaaggtgaagacattcaacttcttaa
gagtgcttatgaaaattttaatcagcacgaagttctacttgcaccattattatcagctgg
tatttttggtgctgaccctatacattctttaagagtttgtgtagatactgttcgcacaaa
tgtctacttagctgtctttgataaaaatctctatgacaaacttgtttcaagctttttgga
aatgaagagtgaaaagcaagttgaacaaaagatcgctgagattcctaaagaggaagttaa
gccatttataactgaaagtaaaccttcagttgaacagagaaaacaagatgataagaaaat
caaagcttgtgttgaagaagttacaacaactctggaagaaactaagttcctcacagaaaa
cttgttactttatattgacattaatggcaatcttcatccagattctgccactcttgttag
tgacattgacatcactttcttaaagaaagatgctccatatatagtgggtgatgttgttca
agagggtgttttaactgctgtggttatacctactaaaaaggctggtggcactactgaaat
gctagcgaaagctttgagaaaagtgccaacagacaattatataaccacttacccgggtca
gggtttaaatggttacactgtagaggaggcaaagacagtgcttaaaaagtgtaaaagtgc
cttttacattctaccatctattatctctaatgagaagcaagaaattcttggaactgtttc
ttggaatttgcgagaaatgcttgcacatgcagaagaaacacgcaaattaatgcctgtctg
tgtggaaactaaagccatagtttcaactatacagcgtaaatataagggtattaaaataca
agagggtgtggttgattatggtgctagattttacttttacaccagtaaaacaactgtagc
gtcacttatcaacacacttaacgatctaaatgaaactcttgttacaatgccacttggcta
tgtaacacatggcttaaatttggaagaagctgctcggtatatgagatctctcaaagtgcc
agctacagtttctgtttcttcacctgatgctgttacagcgtataatggttatcttacttc
ttcttctaaaacacctgaagaacattttattgaaaccatctcacttgctggttcctataa
agattggtcctattctggacaatctacacaactaggtatagaatttcttaagagaggtga
taaaagtgtatattacactagtaatcctaccacattccacctagatggtgaagttatcac
ctttgacaatcttaagacacttctttctttgagagaagtgaggactattaaggtgtttac
aacagtagacaacattaacctccacacgcaagttgtggacatgtcaatgacatatggaca
acagtttggtccaacttatttggatggagctgatgttactaaaataaaacctcataattc
acatgaaggtaaaacattttatgttttacctaatgatgacactctacgtgttgaggcttt
tgagtactaccacacaactgatcctagttttctgggtaggtacatgtcagcattaaatca
[truncated: 73,395,677 more chars]
